# Supplementary material for: Syntheses, characterizations, crystal structures and Hirshfeld surface analyses of methyl 4-[4-(di­fluorometh­oxy)phen­yl]-2,7,7-trimethyl-5-oxo-1,4,5,6,7,8-hexa­hydro­quinoline-3-carboxyl­ate, isopropyl 4-[4-(di­fluoro­meth­oxy)phen­yl]-2,6,6-trimethyl-5-oxo-1,4,5,6,7,8-hexa­hydro­quinoline-3-carboxyl­ate and tert-butyl 4-[4-(di­fluoro­meth­oxy)phen­yl]-2,6,6-trimethyl-5-oxo-1,4,5,6,7,8-hexa­hydro­quinoline-3-carboxyl­ate
Source: Acta Crystallogr E Crystallogr Commun. 2024 Feb 8;80(Pt 3):281–8. doi: 10.1107/S2056989024001233 (PMC10915661; doi:10.1107/S2056989024001233)
Supplement: Supplementary file 1 [file e-80-00281-sup1.cif]

##############################################################################
#                                                                            #
# This CIF contains the data in a paper accepted for publication in          #
# Acta Crystallographica Section E. It conforms to the requirements of       #
# Notes for Authors for Acta Crystallographica Section E, and has been       #
# peer reviewed under the auspices of the IUCr Commission on Journals.       #
#                                                                            #
# Full details of the Crystallographic Information File format               #
# are given in the paper "The Crystallographic Information File (CIF):       #
# a New Standard Archive File for Crystallography" by S. R. Hall, F. H.      #
# Allen and I. D. Brown [Acta Cryst. (1991), A47, 655-685].                  #
#                                                                            #
# The current version of the core CIF dictionary is obtainable from          #
# ftp://ftp.iucr.org/pub/cif_core.dic.                                       #
#                                                                            #
# Software is freely available for graphical display of the structure(s)     #
# in this CIF. For information consult the CIF software page                 #
# http://www.iucr.org/resources/cif/software.                                #
#                                                                            #
# This file may be used for bona fide research purposes within the           #
# scientific community so long as proper attribution is given to the journal # 
# article from which it was obtained.                                        #
#                                                                            #
##############################################################################
data_I
_audit_creation_method     'SHELXL-2019/3'
_journal_date_recd_electronic     2024-01-10
_journal_date_accepted     2024-02-06
_journal_name_full     'Acta Crystallographica, Section E'
_journal_year     2024
_journal_volume     80
_journal_issue      1
_journal_page_first     0
_journal_page_last     0
_journal_paper_category     GO
_journal_paper_doi     10.1107/S2056989024001233
_journal_coeditor_code     JY2044
_publ_contact_author_name     'Ajaya Bhattarai'
_publ_contact_author_address
;
Department of Chemistry,
M.M.A.M.C (Tribhuvan University)
Biratnagar,
Nepal
;
_publ_contact_author_email     'ajaya.bhattarai@mmamc.tu.edu.np'
_publ_contact_author_fax     ?
_publ_contact_author_phone     ?
_publ_section_title
;\
Syntheses, characterizations, crystal structures and Hirshfeld surface analyses
of methyl
4-[4-(difluoromethoxy)phenyl]-2,7,7-trimethyl-5-oxo-1,4,5,6,7,8-\
hexahydroquinoline-3-carboxylate, isopropyl
4-[4-(difluoromethoxy)phenyl]-2,6,6-trimethyl-5-oxo-1,4,5,6,7,8-\
hexahydroquinoline-3-carboxylate and <i>tert</i>-butyl
4-[4-(difluoromethoxy)phenyl]-2,6,6-trimethyl-5-oxo-1,4,5,6,7,8-\
hexahydroquinoline-3-carboxylate
;
loop_
    _publ_author_name
    _publ_author_address
    'Sema \"Ozt\"urk Y\?ild\?ir\?im'
;
Department of Physics,
Faculty of Science,
Eskisehir Technical University,
Yunus Emre Campus 26470 Eskisehir
Turkey
Department of Physics,
Faculty of Science,
Erciyes University,
38039 Kayseri
Turkey
;
    'Akkurt, Mehmet'
;
Department of Physics,
Faculty of Sciences,
Erciyes University,
38039 Kayseri,
Turkey
;
    'Ezgi Pehlivanlar'
;
Department of Pharmaceutical Chemistry,
Faculty of Pharmacy,
Hacettepe University,
06100 S\?ihhiye-Ankara,
Turkey
;
    'G\"okalp \,Cetin'
;
Department of Pharmaceutical Chemistry,
Faculty of Pharmacy,
Erzincan Binali Y\?ild\?ir\?im University,
24100  Erzincan, Turkey
Department of Pharmaceutical Chemistry,
Faculty of Pharmacy, Hacettepe University,
06100 S\?ihhiye-Ankara, Turkey
;
    'Rahime \,Sim\,sek'
;
Department of Pharmaceutical Chemistry,
Faculty of Pharmacy, Hacettepe University,
06100 S\?ihhiye-Ankara, Turkey
;
    'Ray J. Butcher'
;
Department of Chemistry,
Howard University,
Washington DC 20059, USA
;
    'Ajaya Bhattarai'
;
Department of Chemistry,
M.M.A.M.C (Tribhuvan University)
Biratnagar,
Nepal
;
_publ_section_synopsis
;\
In the crystal structure of methyl
4-[4-(difluoromethoxy)phenyl]-2,7,7-trimethyl-5-oxo-1,4,5,6,7,8-\
hexahydroquinoline-3-carboxylate (<b>I</b>), molecules are linked by
N---H...O and C---H...O interactions, forming a tri-periodic network, while
molecules of isopropyl
4-[4-(difluoromethoxy)phenyl]-2,6,6-trimethyl-5-oxo-1,4,5,6,7,8-\
hexahydroquinoline-3-carboxylate (<b>II</b>) and <i>tert</i>-butyl
4-[4-(difluoromethoxy)phenyl]-2,6,6-trimethyl-5-oxo-1,4,5,6,7,8-\
hexahydroquinoline-3-carboxylate (<b>III</b>) are linked by N---H...O,
C---H...F and C---H...\p interactions, forming layers parallel to (002).
;
_chemical_name_systematic
;\
Methyl 4-[4-(difluoromethoxy)phenyl]-2,7,7-trimethyl-5-oxo-1,4,5,6,7,8-\
hexahydroquinoline-3-carboxylate
;
_chemical_name_common     ?
_chemical_formula_moiety     'C21 H23 F2 N O4'
_chemical_formula_sum     'C21 H23 F2 N O4'
_chemical_formula_iupac     'C21 H23 F2 N O4'
_chemical_formula_weight     391.40
_chemical_melting_point     ?
_space_group_crystal_system     monoclinic
_space_group_name_H-M_alt     'C 2/c'
_space_group_name_Hall     '-C 2yc'
loop_
    _space_group_symop_operation_xyz
    'x, y, z'
    '-x, y, -z+1/2'
    'x+1/2, y+1/2, z'
    '-x+1/2, y+1/2, -z+1/2'
    '-x, -y, -z'
    'x, -y, z-1/2'
    '-x+1/2, -y+1/2, -z'
    'x+1/2, -y+1/2, z-1/2'
_cell_length_a     19.705(3)
_cell_length_b     15.389(2)
_cell_length_c     14.1279(19)
_cell_angle_alpha     90
_cell_angle_beta     113.801(4)
_cell_angle_gamma     90
_cell_volume     3919.7(9)
_cell_formula_units_Z     8
_cell_measurement_reflns_used     9994
_cell_measurement_theta_min     2.64
_cell_measurement_theta_max     29.19
_cell_measurement_temperature     100(2)
_exptl_crystal_description     prism
_exptl_crystal_colour     colorless
_exptl_crystal_size_max     0.30
_exptl_crystal_size_mid     0.25
_exptl_crystal_size_min     0.17
_exptl_crystal_density_diffrn     1.326
_exptl_crystal_density_meas     ?
_exptl_crystal_density_method     ?
_exptl_crystal_F_000     1648
_exptl_absorpt_coefficient_mu     0.104
_exptl_absorpt_correction_type     multi-scan
_exptl_absorpt_process_details
;
(SADABS; Krause <i>et al.</i>,  2015)
;
_exptl_absorpt_correction_T_min     0.6026
_exptl_absorpt_correction_T_max     0.7461
_diffrn_ambient_temperature     100(2)
_diffrn_source     ?
_diffrn_radiation_type     MoK\a
_diffrn_radiation_wavelength     0.71073
_diffrn_measurement_device_type     'Bruker D8 Quest with Photon 2 detector'
_diffrn_measurement_method     '\f and \w scans'
_diffrn_detector_area_resol_mean     ?
_diffrn_reflns_number     47858
_diffrn_reflns_av_R_equivalents     0.0821
_diffrn_reflns_av_unetI/netI     0.0469
_diffrn_reflns_theta_min     1.740
_diffrn_reflns_theta_max     28.282
_diffrn_reflns_theta_full     25.242
_diffrn_measured_fraction_theta_max     0.999
_diffrn_measured_fraction_theta_full     1.000
_diffrn_reflns_limit_h_min     -26
_diffrn_reflns_limit_h_max     24
_diffrn_reflns_limit_k_min     -20
_diffrn_reflns_limit_k_max     20
_diffrn_reflns_limit_l_min     -18
_diffrn_reflns_limit_l_max     18
_diffrn_standards_number     0
_diffrn_standards_interval_count     0
_diffrn_standards_interval_time     0
_diffrn_standards_decay_%     0
_refine_special_details     ?
_reflns_number_total     4871
_reflns_number_gt     3288
_reflns_threshold_expression     'I > 2\s(I)'
_refine_ls_structure_factor_coef     Fsqd
_refine_ls_matrix_type     full
_refine_ls_R_factor_all     0.1111
_refine_ls_R_factor_gt     0.0726
_refine_ls_wR_factor_gt     0.1612
_refine_ls_wR_factor_ref     0.1864
_refine_ls_goodness_of_fit_ref     1.045
_refine_ls_restrained_S_all     1.083
_refine_ls_number_reflns     4871
_refine_ls_number_parameters     332
_refine_ls_number_restraints     361
_refine_ls_hydrogen_treatment     mixed
_refine_ls_weighting_scheme     calc
_refine_ls_weighting_details
             'w=1/[\s^2^(Fo^2^)+(0.0430P)^2^+11.0810P] where P=(Fo^2^+2Fc^2^)/3'
_atom_sites_solution_hydrogens     mixed
_atom_sites_solution_primary     dual
_atom_sites_solution_secondary     difmap
_refine_ls_shift/su_max     0.001
_refine_ls_shift/su_mean     0.000
_refine_diff_density_max     0.583
_refine_diff_density_min     -0.583
_refine_ls_extinction_method     none
_refine_ls_extinction_coef     .
loop_
    _atom_type_symbol
    _atom_type_description
    _atom_type_scat_dispersion_real
    _atom_type_scat_dispersion_imag
    _atom_type_scat_source
    'C' 'C' 0.0033 0.0016
                         'International Tables Vol C Tables 4.2.6.8 and 6.1.1.4'
    'H' 'H' 0.0000 0.0000
                         'International Tables Vol C Tables 4.2.6.8 and 6.1.1.4'
    'N' 'N' 0.0061 0.0033
                         'International Tables Vol C Tables 4.2.6.8 and 6.1.1.4'
    'O' 'O' 0.0106 0.0060
                         'International Tables Vol C Tables 4.2.6.8 and 6.1.1.4'
    'F' 'F' 0.0171 0.0103
                         'International Tables Vol C Tables 4.2.6.8 and 6.1.1.4'
_computing_data_collection
;
<i>APEX2</i> (Bruker, 2018)
;
_computing_cell_refinement
;
<i>SAINT</i> (Bruker, 2018)
;
_computing_data_reduction
;
<i>SAINT</i> (Bruker, 2018)
;
_computing_structure_solution
;
<i>SHELXT</i> (Sheldrick, 2015a)
;
_computing_structure_refinement
;
SHELXL (Sheldrick, 2015b)
;
_computing_molecular_graphics
;
ORTEP-3 for Windows (Farrugia, 2012)
;
_computing_publication_material
;
PLATON (Spek, 2020)
;
loop_
    _atom_site_type_symbol
    _atom_site_label
    _atom_site_fract_x
    _atom_site_fract_y
    _atom_site_fract_z
    _atom_site_U_iso_or_equiv
    _atom_site_adp_type
    _atom_site_calc_flag
    _atom_site_occupancy
    _atom_site_disorder_assembly
    _atom_site_disorder_group
    O O1 0.09716(12) 0.54160(14) 0.69583(14) 0.0510(5) Uani d 1 . .
    O O2 0.15731(12) 0.17128(13) 0.53819(18) 0.0594(6) Uani d 1 . .
    O O3 0.15902(12) 0.23777(13) 0.68037(16) 0.0553(6) Uani d 1 . .
    N N1 0.12023(13) 0.42587(15) 0.40402(16) 0.0392(5) Uani d 1 . .
    C C1 0.10494(13) 0.49275(16) 0.45557(17) 0.0320(5) Uani d 1 . .
    C C2 0.07419(16) 0.57420(17) 0.39524(18) 0.0432(7) Uani d 1 . .
    H H2A 0.019785 0.568190 0.357785 0.052 Uiso calc 1 . .
    H H2B 0.095506 0.581955 0.343212 0.052 Uiso calc 1 . .
    C C3 0.09123(15) 0.65493(18) 0.4646(2) 0.0432(7) Uani d 1 . .
    C C4 0.06672(14) 0.63670(17) 0.5521(2) 0.0392(6) Uani d 1 . .
    H H4A 0.084333 0.684614 0.603066 0.047 Uiso calc 1 . .
    H H4B 0.011840 0.636679 0.523487 0.047 Uiso calc 1 . .
    C C5 0.09443(13) 0.55203(17) 0.60759(18) 0.0336(5) Uani d 1 . .
    C C6 0.11516(12) 0.48321(15) 0.55589(16) 0.0292(5) Uani d 1 . .
    C C7 0.14879(14) 0.40124(16) 0.61533(18) 0.0332(5) Uani d 1 . .
    C C8 0.14482(13) 0.32712(16) 0.54191(19) 0.0342(5) Uani d 1 . .
    C C9 0.13559(14) 0.34270(17) 0.4431(2) 0.0377(6) Uani d 1 . .
    C C10 0.0482(2) 0.7326(2) 0.4006(3) 0.0720(12) Uani d 1 . .
    H H10A -0.005015 0.719741 0.371558 0.108 Uiso calc 1 . .
    H H10B 0.064070 0.743656 0.344258 0.108 Uiso calc 1 . .
    H H10C 0.058084 0.784075 0.444977 0.108 Uiso calc 1 . .
    C C11 0.17443(16) 0.67588(19) 0.5086(2) 0.0457(7) Uani d 1 . .
    H H11A 0.184624 0.725991 0.555128 0.068 Uiso calc 1 . .
    H H11B 0.189114 0.689477 0.451748 0.068 Uiso calc 1 . .
    H H11C 0.202669 0.625559 0.547039 0.068 Uiso calc 1 . .
    C C12 0.13988(19) 0.2777(2) 0.3665(2) 0.0547(8) Uani d 1 . .
    H H12A 0.177848 0.234171 0.402577 0.082 Uiso calc 1 . .
    H H12B 0.152879 0.307481 0.314772 0.082 Uiso calc 1 . .
    H H12C 0.091700 0.248966 0.332042 0.082 Uiso calc 1 . .
    C C13 0.15455(14) 0.23808(18) 0.5819(2) 0.0429(6) Uani d 1 . .
    C C14 0.1635(2) 0.1524(2) 0.7254(3) 0.0746(11) Uani d 1 . .
    H H14A 0.167604 0.158165 0.796548 0.112 Uiso calc 1 . .
    H H14B 0.207276 0.121931 0.725548 0.112 Uiso calc 1 . .
    H H14C 0.118808 0.119180 0.684523 0.112 Uiso calc 1 . .
    C C15 0.22622(13) 0.4139(4) 0.6988(2) 0.0329(10) Uani d 0.647(3) A 1
    C C16 0.28551(17) 0.4229(3) 0.67009(18) 0.0388(11) Uani d 0.647(3) A 1
    H H16A 0.276995 0.423772 0.598944 0.047 Uiso calc 0.647(3) A 1
    C C17 0.35727(14) 0.4308(2) 0.7454(3) 0.0430(10) Uani d 0.647(3) A 1
    H H17A 0.397791 0.436936 0.725802 0.052 Uiso calc 0.647(3) A 1
    C C18 0.36973(14) 0.4295(2) 0.8495(2) 0.0426(11) Uani d 0.647(3) A 1
    C C19 0.31044(19) 0.4205(3) 0.87829(18) 0.0449(11) Uani d 0.647(3) A 1
    H H19A 0.318964 0.419649 0.949438 0.054 Uiso calc 0.647(3) A 1
    C C20 0.23869(16) 0.4127(3) 0.8029(3) 0.0414(11) Uani d 0.647(3) A 1
    H H20A 0.198167 0.406484 0.822581 0.050 Uiso calc 0.647(3) A 1
    O O4 0.44015(17) 0.4369(2) 0.9302(2) 0.0575(10) Uani d 0.647(3) A 1
    C C21 0.5006(3) 0.4146(5) 0.9161(5) 0.081(2) Uani d 0.647(3) A 1
    H H21A 0.542852 0.412128 0.985748 0.097 Uiso calc 0.647(3) A 1
    F F1 0.51546(16) 0.4803(3) 0.8608(3) 0.0920(13) Uani d 0.647(3) A 1
    F F2 0.4900(2) 0.3321(2) 0.8754(4) 0.0751(13) Uani d 0.647(3) A 1
    C C15A 0.2335(2) 0.4232(7) 0.6827(5) 0.0348(18) Uani d 0.353(3) A 2
    C C16A 0.2824(3) 0.4423(5) 0.6369(4) 0.0375(18) Uani d 0.353(3) A 2
    H H16B 0.264737 0.445770 0.563751 0.045 Uiso calc 0.353(3) A 2
    C C17A 0.3570(3) 0.4564(4) 0.6983(4) 0.0342(15) Uani d 0.353(3) A 2
    H H17B 0.390378 0.469487 0.667015 0.041 Uiso calc 0.353(3) A 2
    C C18A 0.3828(2) 0.4514(4) 0.8053(4) 0.0373(15) Uani d 0.353(3) A 2
    C C19A 0.3339(3) 0.4323(5) 0.8511(4) 0.0391(16) Uani d 0.353(3) A 2
    H H19B 0.351570 0.428885 0.924261 0.047 Uiso calc 0.353(3) A 2
    C C20A 0.2593(3) 0.4182(6) 0.7897(5) 0.0387(17) Uani d 0.353(3) A 2
    H H20B 0.225928 0.405167 0.820999 0.046 Uiso calc 0.353(3) A 2
    O O4A 0.4570(2) 0.4712(3) 0.8666(4) 0.0458(14) Uani d 0.353(3) A 2
    C C21A 0.5040(4) 0.4078(6) 0.9164(6) 0.068(3) Uani d 0.353(3) A 2
    H H21B 0.554500 0.433982 0.951241 0.081 Uiso calc 0.353(3) A 2
    F F1A 0.5034(3) 0.3581(5) 0.8348(4) 0.0512(16) Uani d 0.353(3) A 2
    F F2A 0.4849(3) 0.3731(4) 0.9915(4) 0.0766(19) Uani d 0.353(3) A 2
    H H1N 0.1163(19) 0.437(2) 0.339(3) 0.062(10) Uiso d 1 . .
    H H7 0.1208(15) 0.3857(17) 0.655(2) 0.032(7) Uiso d 1 . .
loop_
    _atom_site_aniso_label
    _atom_site_aniso_U_11
    _atom_site_aniso_U_22
    _atom_site_aniso_U_33
    _atom_site_aniso_U_12
    _atom_site_aniso_U_13
    _atom_site_aniso_U_23
    O1 0.0691(14) 0.0580(13) 0.0330(10) 0.0189(10) 0.0279(10) 0.0037(9)
    O2 0.0485(12) 0.0372(11) 0.0726(15) -0.0057(9) 0.0037(11) -0.0120(10)
    O3 0.0576(13) 0.0419(11) 0.0525(12) 0.0102(9) 0.0079(10) 0.0168(9)
    N1 0.0505(13) 0.0445(12) 0.0249(10) -0.0165(10) 0.0177(9) -0.0080(9)
    C1 0.0326(12) 0.0362(12) 0.0232(11) -0.0098(10) 0.0071(9) -0.0013(9)
    C2 0.0513(16) 0.0430(14) 0.0220(11) -0.0171(12) 0.0008(11) 0.0029(10)
    C3 0.0431(15) 0.0394(14) 0.0312(13) -0.0079(11) -0.0017(11) 0.0056(10)
    C4 0.0329(13) 0.0366(13) 0.0387(13) 0.0039(10) 0.0047(10) 0.0011(11)
    C5 0.0293(12) 0.0429(14) 0.0268(11) 0.0042(10) 0.0094(9) 0.0015(10)
    C6 0.0266(11) 0.0351(12) 0.0223(10) 0.0006(9) 0.0061(9) 0.0006(9)
    C7 0.0314(12) 0.0382(13) 0.0266(11) 0.0062(10) 0.0083(10) 0.0019(10)
    C8 0.0256(11) 0.0342(12) 0.0382(13) -0.0008(9) 0.0081(10) -0.0040(10)
    C9 0.0348(13) 0.0401(14) 0.0387(13) -0.0116(11) 0.0154(11) -0.0121(11)
    C10 0.072(2) 0.0413(17) 0.062(2) -0.0130(15) -0.0159(17) 0.0200(15)
    C11 0.0473(16) 0.0479(16) 0.0353(13) -0.0163(13) 0.0101(12) -0.0057(12)
    C12 0.0607(19) 0.0528(18) 0.0557(18) -0.0183(15) 0.0288(15) -0.0275(15)
    C13 0.0257(12) 0.0411(15) 0.0479(15) -0.0017(10) 0.0002(11) 0.0012(12)
    C14 0.070(2) 0.051(2) 0.080(2) 0.0077(17) 0.0066(19) 0.0312(18)
    C15 0.0309(19) 0.034(2) 0.028(2) 0.0096(16) 0.0063(15) 0.0006(17)
    C16 0.0326(19) 0.050(3) 0.0262(19) 0.0093(18) 0.0040(16) -0.0102(19)
    C17 0.0315(19) 0.053(2) 0.034(2) 0.0103(17) 0.0024(17) -0.0150(19)
    C18 0.040(2) 0.037(2) 0.0295(19) 0.0117(18) -0.0084(18) -0.0116(16)
    C19 0.059(3) 0.043(2) 0.0213(18) 0.013(2) 0.0046(17) -0.0017(16)
    C20 0.047(2) 0.045(2) 0.0258(18) 0.013(2) 0.0087(17) 0.0010(16)
    O4 0.0514(17) 0.0443(17) 0.0397(16) 0.0138(14) -0.0202(13) -0.0107(13)
    C21 0.047(3) 0.075(3) 0.076(3) 0.025(3) -0.021(3) -0.036(3)
    F1 0.0350(16) 0.141(3) 0.077(2) 0.0084(18) -0.0005(15) -0.059(2)
    F2 0.0411(19) 0.065(2) 0.093(3) 0.0140(15) -0.0006(19) -0.028(2)
    C15A 0.039(3) 0.034(3) 0.022(3) 0.007(3) 0.002(3) -0.005(3)
    C16A 0.031(3) 0.037(4) 0.034(3) 0.004(3) 0.002(3) -0.002(3)
    C17A 0.032(3) 0.032(3) 0.032(3) 0.001(2) 0.006(3) -0.005(3)
    C18A 0.033(3) 0.036(3) 0.031(3) 0.004(2) 0.001(2) -0.004(3)
    C19A 0.035(3) 0.043(3) 0.027(3) -0.003(3) -0.001(3) 0.000(3)
    C20A 0.035(3) 0.044(3) 0.031(3) 0.001(3) 0.007(3) -0.002(3)
    O4A 0.034(2) 0.041(3) 0.043(3) 0.002(2) -0.004(2) 0.004(2)
    C21A 0.045(4) 0.060(4) 0.065(5) 0.013(4) -0.012(4) -0.011(4)
    F1A 0.033(3) 0.080(4) 0.038(3) 0.013(3) 0.011(2) -0.020(3)
    F2A 0.055(3) 0.110(5) 0.062(3) 0.005(3) 0.021(3) 0.046(3)
_geom_special_details
;
 All esds (except the esd in the dihedral angle between two l.s. planes)
 are estimated using the full covariance matrix.  The cell esds are taken
 into account individually in the estimation of esds in distances, angles
 and torsion angles; correlations between esds in cell parameters are only
 used when they are defined by crystal symmetry.  An approximate (isotropic)
 treatment of cell esds is used for estimating esds involving l.s. planes.
;
loop_
    _geom_bond_atom_site_label_1
    _geom_bond_atom_site_label_2
    _geom_bond_site_symmetry_2
    _geom_bond_distance
    _geom_bond_publ_flag
    O1 C5 . 1.236(3) ?
    O2 C13 . 1.212(3) ?
    O3 C13 . 1.358(4) ?
    O3 C14 . 1.447(4) ?
    N1 C1 . 1.363(3) ?
    N1 C9 . 1.378(3) ?
    N1 H1N . 0.90(3) ?
    C1 C6 . 1.357(3) ?
    C1 C2 . 1.499(3) ?
    C2 C3 . 1.533(4) ?
    C2 H2A . 0.9900 ?
    C2 H2B . 0.9900 ?
    C3 C4 . 1.524(4) ?
    C3 C10 . 1.532(4) ?
    C3 C11 . 1.535(4) ?
    C4 C5 . 1.505(3) ?
    C4 H4A . 0.9900 ?
    C4 H4B . 0.9900 ?
    C5 C6 . 1.436(3) ?
    C6 C7 . 1.512(3) ?
    C7 C15 . 1.518(3) ?
    C7 C8 . 1.522(3) ?
    C7 C15A . 1.589(4) ?
    C7 H7 . 0.97(3) ?
    C8 C9 . 1.354(4) ?
    C8 C13 . 1.465(4) ?
    C9 C12 . 1.501(4) ?
    C10 H10A . 0.9800 ?
    C10 H10B . 0.9800 ?
    C10 H10C . 0.9800 ?
    C11 H11A . 0.9800 ?
    C11 H11B . 0.9800 ?
    C11 H11C . 0.9800 ?
    C12 H12A . 0.9800 ?
    C12 H12B . 0.9800 ?
    C12 H12C . 0.9800 ?
    C14 H14A . 0.9800 ?
    C14 H14B . 0.9800 ?
    C14 H14C . 0.9800 ?
    C15 C16 . 1.3900 ?
    C15 C20 . 1.3900 ?
    C16 C17 . 1.3900 ?
    C16 H16A . 0.9500 ?
    C17 C18 . 1.3900 ?
    C17 H17A . 0.9500 ?
    C18 C19 . 1.3900 ?
    C18 O4 . 1.400(3) ?
    C19 C20 . 1.3900 ?
    C19 H19A . 0.9500 ?
    C20 H20A . 0.9500 ?
    O4 C21 . 1.330(6) ?
    C21 F2 . 1.375(7) ?
    C21 F1 . 1.379(8) ?
    C21 H21A . 1.0000 ?
    C15A C16A . 1.3900 ?
    C15A C20A . 1.3900 ?
    C16A C17A . 1.3900 ?
    C16A H16B . 0.9500 ?
    C17A C18A . 1.3900 ?
    C17A H17B . 0.9500 ?
    C18A C19A . 1.3900 ?
    C18A O4A . 1.399(4) ?
    C19A C20A . 1.3900 ?
    C19A H19B . 0.9500 ?
    C20A H20B . 0.9500 ?
    O4A C21A . 1.334(7) ?
    C21A F2A . 1.370(7) ?
    C21A F1A . 1.379(9) ?
    C21A H21B . 1.0000 ?
loop_
    _geom_angle_atom_site_label_1
    _geom_angle_atom_site_label_2
    _geom_angle_atom_site_label_3
    _geom_angle_site_symmetry_1
    _geom_angle_site_symmetry_3
    _geom_angle
    _geom_angle_publ_flag
    C13 O3 C14 . . 114.9(3) ?
    C1 N1 C9 . . 123.2(2) ?
    C1 N1 H1N . . 117(2) ?
    C9 N1 H1N . . 119(2) ?
    C6 C1 N1 . . 120.3(2) ?
    C6 C1 C2 . . 122.7(2) ?
    N1 C1 C2 . . 116.9(2) ?
    C1 C2 C3 . . 112.34(19) ?
    C1 C2 H2A . . 109.1 ?
    C3 C2 H2A . . 109.1 ?
    C1 C2 H2B . . 109.1 ?
    C3 C2 H2B . . 109.1 ?
    H2A C2 H2B . . 107.9 ?
    C4 C3 C10 . . 110.0(3) ?
    C4 C3 C2 . . 108.1(2) ?
    C10 C3 C2 . . 109.2(2) ?
    C4 C3 C11 . . 110.3(2) ?
    C10 C3 C11 . . 108.7(2) ?
    C2 C3 C11 . . 110.6(3) ?
    C5 C4 C3 . . 114.5(2) ?
    C5 C4 H4A . . 108.6 ?
    C3 C4 H4A . . 108.6 ?
    C5 C4 H4B . . 108.6 ?
    C3 C4 H4B . . 108.6 ?
    H4A C4 H4B . . 107.6 ?
    O1 C5 C6 . . 120.8(2) ?
    O1 C5 C4 . . 119.8(2) ?
    C6 C5 C4 . . 119.5(2) ?
    C1 C6 C5 . . 119.9(2) ?
    C1 C6 C7 . . 121.2(2) ?
    C5 C6 C7 . . 118.9(2) ?
    C6 C7 C15 . . 113.7(3) ?
    C6 C7 C8 . . 110.86(19) ?
    C15 C7 C8 . . 112.6(3) ?
    C6 C7 C15A . . 105.9(4) ?
    C8 C7 C15A . . 108.7(4) ?
    C6 C7 H7 . . 107.8(15) ?
    C15 C7 H7 . . 102.1(15) ?
    C8 C7 H7 . . 109.2(15) ?
    C15A C7 H7 . . 114.3(16) ?
    C9 C8 C13 . . 120.4(2) ?
    C9 C8 C7 . . 121.2(2) ?
    C13 C8 C7 . . 118.4(2) ?
    C8 C9 N1 . . 119.6(2) ?
    C8 C9 C12 . . 127.0(3) ?
    N1 C9 C12 . . 113.4(2) ?
    C3 C10 H10A . . 109.5 ?
    C3 C10 H10B . . 109.5 ?
    H10A C10 H10B . . 109.5 ?
    C3 C10 H10C . . 109.5 ?
    H10A C10 H10C . . 109.5 ?
    H10B C10 H10C . . 109.5 ?
    C3 C11 H11A . . 109.5 ?
    C3 C11 H11B . . 109.5 ?
    H11A C11 H11B . . 109.5 ?
    C3 C11 H11C . . 109.5 ?
    H11A C11 H11C . . 109.5 ?
    H11B C11 H11C . . 109.5 ?
    C9 C12 H12A . . 109.5 ?
    C9 C12 H12B . . 109.5 ?
    H12A C12 H12B . . 109.5 ?
    C9 C12 H12C . . 109.5 ?
    H12A C12 H12C . . 109.5 ?
    H12B C12 H12C . . 109.5 ?
    O2 C13 O3 . . 121.4(3) ?
    O2 C13 C8 . . 128.5(3) ?
    O3 C13 C8 . . 110.0(2) ?
    O3 C14 H14A . . 109.5 ?
    O3 C14 H14B . . 109.5 ?
    H14A C14 H14B . . 109.5 ?
    O3 C14 H14C . . 109.5 ?
    H14A C14 H14C . . 109.5 ?
    H14B C14 H14C . . 109.5 ?
    C16 C15 C20 . . 120.0 ?
    C16 C15 C7 . . 119.0(2) ?
    C20 C15 C7 . . 120.9(2) ?
    C15 C16 C17 . . 120.0 ?
    C15 C16 H16A . . 120.0 ?
    C17 C16 H16A . . 120.0 ?
    C16 C17 C18 . . 120.0 ?
    C16 C17 H17A . . 120.0 ?
    C18 C17 H17A . . 120.0 ?
    C19 C18 C17 . . 120.0 ?
    C19 C18 O4 . . 116.4(3) ?
    C17 C18 O4 . . 123.6(3) ?
    C18 C19 C20 . . 120.0 ?
    C18 C19 H19A . . 120.0 ?
    C20 C19 H19A . . 120.0 ?
    C19 C20 C15 . . 120.0 ?
    C19 C20 H20A . . 120.0 ?
    C15 C20 H20A . . 120.0 ?
    C21 O4 C18 . . 120.7(3) ?
    O4 C21 F2 . . 107.8(6) ?
    O4 C21 F1 . . 107.6(5) ?
    F2 C21 F1 . . 118.1(5) ?
    O4 C21 H21A . . 107.6 ?
    F2 C21 H21A . . 107.6 ?
    F1 C21 H21A . . 107.6 ?
    C16A C15A C20A . . 120.0 ?
    C16A C15A C7 . . 121.6(4) ?
    C20A C15A C7 . . 118.3(4) ?
    C17A C16A C15A . . 120.0 ?
    C17A C16A H16B . . 120.0 ?
    C15A C16A H16B . . 120.0 ?
    C16A C17A C18A . . 120.0 ?
    C16A C17A H17B . . 120.0 ?
    C18A C17A H17B . . 120.0 ?
    C19A C18A C17A . . 120.0 ?
    C19A C18A O4A . . 120.3(4) ?
    C17A C18A O4A . . 119.5(4) ?
    C18A C19A C20A . . 120.0 ?
    C18A C19A H19B . . 120.0 ?
    C20A C19A H19B . . 120.0 ?
    C19A C20A C15A . . 120.0 ?
    C19A C20A H20B . . 120.0 ?
    C15A C20A H20B . . 120.0 ?
    C21A O4A C18A . . 119.8(5) ?
    O4A C21A F2A . . 110.1(7) ?
    O4A C21A F1A . . 101.2(6) ?
    F2A C21A F1A . . 121.3(7) ?
    O4A C21A H21B . . 107.8 ?
    F2A C21A H21B . . 107.8 ?
    F1A C21A H21B . . 107.8 ?
loop_
    _geom_torsion_atom_site_label_1
    _geom_torsion_atom_site_label_2
    _geom_torsion_atom_site_label_3
    _geom_torsion_atom_site_label_4
    _geom_torsion_site_symmetry_1
    _geom_torsion_site_symmetry_2
    _geom_torsion_site_symmetry_3
    _geom_torsion_site_symmetry_4
    _geom_torsion
    _geom_torsion_publ_flag
    C9 N1 C1 C6 . . . . 10.0(4) ?
    C9 N1 C1 C2 . . . . -167.7(2) ?
    C6 C1 C2 C3 . . . . 28.0(4) ?
    N1 C1 C2 C3 . . . . -154.2(2) ?
    C1 C2 C3 C4 . . . . -51.7(3) ?
    C1 C2 C3 C10 . . . . -171.3(3) ?
    C1 C2 C3 C11 . . . . 69.1(3) ?
    C10 C3 C4 C5 . . . . 169.0(2) ?
    C2 C3 C4 C5 . . . . 49.9(3) ?
    C11 C3 C4 C5 . . . . -71.1(3) ?
    C3 C4 C5 O1 . . . . 158.9(2) ?
    C3 C4 C5 C6 . . . . -23.1(3) ?
    N1 C1 C6 C5 . . . . -176.0(2) ?
    C2 C1 C6 C5 . . . . 1.6(4) ?
    N1 C1 C6 C7 . . . . 4.5(4) ?
    C2 C1 C6 C7 . . . . -177.9(2) ?
    O1 C5 C6 C1 . . . . 173.5(2) ?
    C4 C5 C6 C1 . . . . -4.5(3) ?
    O1 C5 C6 C7 . . . . -7.0(4) ?
    C4 C5 C6 C7 . . . . 175.0(2) ?
    C1 C6 C7 C15 . . . . 110.1(3) ?
    C5 C6 C7 C15 . . . . -69.4(3) ?
    C1 C6 C7 C8 . . . . -18.1(3) ?
    C5 C6 C7 C8 . . . . 162.4(2) ?
    C1 C6 C7 C15A . . . . 99.6(4) ?
    C5 C6 C7 C15A . . . . -79.9(4) ?
    C6 C7 C8 C9 . . . . 20.0(3) ?
    C15 C7 C8 C9 . . . . -108.7(3) ?
    C15A C7 C8 C9 . . . . -96.0(4) ?
    C6 C7 C8 C13 . . . . -162.7(2) ?
    C15 C7 C8 C13 . . . . 68.6(3) ?
    C15A C7 C8 C13 . . . . 81.3(4) ?
    C13 C8 C9 N1 . . . . 174.5(2) ?
    C7 C8 C9 N1 . . . . -8.2(4) ?
    C13 C8 C9 C12 . . . . -5.2(4) ?
    C7 C8 C9 C12 . . . . 172.0(2) ?
    C1 N1 C9 C8 . . . . -8.1(4) ?
    C1 N1 C9 C12 . . . . 171.7(2) ?
    C14 O3 C13 O2 . . . . -2.9(4) ?
    C14 O3 C13 C8 . . . . 175.9(2) ?
    C9 C8 C13 O2 . . . . 1.7(4) ?
    C7 C8 C13 O2 . . . . -175.6(3) ?
    C9 C8 C13 O3 . . . . -177.0(2) ?
    C7 C8 C13 O3 . . . . 5.7(3) ?
    C6 C7 C15 C16 . . . . -74.8(3) ?
    C8 C7 C15 C16 . . . . 52.4(4) ?
    C6 C7 C15 C20 . . . . 108.0(3) ?
    C8 C7 C15 C20 . . . . -124.8(3) ?
    C20 C15 C16 C17 . . . . 0.0 ?
    C7 C15 C16 C17 . . . . -177.2(4) ?
    C15 C16 C17 C18 . . . . 0.0 ?
    C16 C17 C18 C19 . . . . 0.0 ?
    C16 C17 C18 O4 . . . . 179.9(4) ?
    C17 C18 C19 C20 . . . . 0.0 ?
    O4 C18 C19 C20 . . . . -179.9(3) ?
    C18 C19 C20 C15 . . . . 0.0 ?
    C16 C15 C20 C19 . . . . 0.0 ?
    C7 C15 C20 C19 . . . . 177.1(4) ?
    C19 C18 O4 C21 . . . . 155.4(5) ?
    C17 C18 O4 C21 . . . . -24.5(6) ?
    C18 O4 C21 F2 . . . . -51.8(7) ?
    C18 O4 C21 F1 . . . . 76.6(6) ?
    C6 C7 C15A C16A . . . . -64.9(6) ?
    C8 C7 C15A C16A . . . . 54.3(6) ?
    C6 C7 C15A C20A . . . . 118.7(4) ?
    C8 C7 C15A C20A . . . . -122.1(4) ?
    C20A C15A C16A C17A . . . . 0.0 ?
    C7 C15A C16A C17A . . . . -176.4(8) ?
    C15A C16A C17A C18A . . . . 0.0 ?
    C16A C17A C18A C19A . . . . 0.0 ?
    C16A C17A C18A O4A . . . . -175.9(6) ?
    C17A C18A C19A C20A . . . . 0.0 ?
    O4A C18A C19A C20A . . . . 175.9(6) ?
    C18A C19A C20A C15A . . . . 0.0 ?
    C16A C15A C20A C19A . . . . 0.0 ?
    C7 C15A C20A C19A . . . . 176.5(8) ?
    C19A C18A O4A C21A . . . . 75.5(8) ?
    C17A C18A O4A C21A . . . . -108.6(7) ?
    C18A O4A C21A F2A . . . . -66.7(9) ?
    C18A O4A C21A F1A . . . . 62.8(8) ?
loop_
    _geom_hbond_atom_site_label_D
    _geom_hbond_atom_site_label_H
    _geom_hbond_atom_site_label_A
    _geom_hbond_site_symmetry_A
    _geom_hbond_distance_DH
    _geom_hbond_distance_HA
    _geom_hbond_distance_DA
    _geom_hbond_angle_DHA
    _geom_hbond_publ_flag
    N1 H1N O1 6_565 0.90(3) 1.93(4) 2.834(3) 174(3) yes
    C12 H12A O2 . 0.98 2.32 2.831(4) 111.3 yes
    C12 H12C F2 8_455 0.98 2.63 3.449(5) 140.7 yes
    C12 H12C F1A 8_455 0.98 2.41 3.291(7) 149.6 yes
    C14 H14C O4A 4_546 0.98 2.66 3.551(6) 151.6 yes
    C17 H17A F1 . 0.95 2.43 2.975(4) 116.5 yes
    C17 H17A F1 2_656 0.95 2.56 3.488(4) 165.4 yes
    C21 H21A O2 8_556 1.00 2.44 3.155(5) 128.3 yes
    C21A H21B O2 8_556 1.00 2.50 3.062(7) 115.4 yes
_shelx_space_group_comment
;
The symmetry employed for this shelxl refinement is uniquely defined
by the following loop, which should always be used as a source of
symmetry information in preference to the above space-group names.
They are only intended as comments.
;
_shelx_estimated_absorpt_T_min     ?
_shelx_estimated_absorpt_T_max     ?
_shelx_hkl_file
;
  -4   0   0  755.85   68.63
  -4   0   0  833.24   68.64
   4   0   0  816.72   68.64
  -6   0   0  153.86   13.85
  -6   0   0  151.09   13.86
  -6   0   0  172.70   13.85
  -6   0   0  168.03   13.86
   6   0   0  163.10   13.86
  -8   0   0  171.42   14.08
  -8   0   0  169.26   14.10
  -8   0   0  160.04   14.08
  -8   0   0  153.09   14.08
   8   0   0  168.42   14.10
 -10   0   0    8.67    0.70
 -10   0   0    7.36    0.73
 -10   0   0    7.29    0.70
  10   0   0    7.88    0.73
 -12   0   0   48.41    4.14
 -12   0   0   44.82    4.14
 -12   0   0   49.25    4.17
  12   0   0   49.99    4.16
 -14   0   0   30.90    2.92
 -14   0   0   35.03    2.92
 -14   0   0   34.87    2.96
  14   0   0   34.07    2.95
 -16   0   0    3.34    0.39
 -16   0   0    2.97    0.51
 -16   0   0    3.11    0.38
  16   0   0    3.45    0.48
 -18   0   0    4.44    0.50
 -18   0   0    4.67    0.52
 -18   0   0    3.56    0.63
  18   0   0    4.84    0.61
 -20   0   0    3.60    0.75
 -20   0   0    4.48    0.53
 -22   0   0    0.35    0.44
 -22   0   0    0.05    0.35
 -24   0   0    0.75    0.55
 -24   0   0    1.22    0.48
 -23   1   0    0.97    0.45
 -23   1   0    1.28    0.52
  21  -1   0    0.44    0.50
 -21   1   0    0.21    0.33
 -21   1   0   -0.12    0.67
 -21   1   0    0.17    0.34
  19  -1   0    1.51    0.44
 -19   1   0    0.91    0.32
 -19   1   0    1.24    0.56
 -19   1   0    1.10    0.29
  17  -1   0    0.40    0.33
 -17   1   0   -0.40    0.25
 -17   1   0    0.45    0.40
 -17   1   0   -0.25    0.21
  15  -1   0   10.72    1.05
 -15   1   0   10.77    1.08
 -15   1   0   11.31    1.01
 -15   1   0   11.32    1.00
  13  -1   0    4.74    0.50
 -13   1   0    4.46    0.46
 -13   1   0    4.39    0.46
 -13   1   0    5.18    0.53
  11  -1   0    2.43    0.32
 -11   1   0    2.30    0.34
 -11   1   0    2.33    0.26
 -11   1   0    1.67    0.27
 -11   1   0    2.70    0.25
   9  -1   0   29.94    2.79
   9  -1   0   32.76    2.81
  -9   1   0   34.56    2.80
  -9   1   0   31.84    2.80
  -9   1   0   33.61    2.81
  -9   1   0   31.90    2.79
   7  -1   0  109.05   10.05
   7  -1   0  122.20   10.04
   7  -1   0  119.03   10.05
   7  -1   0  108.14   10.04
  -7   1   0  123.61   10.06
  -7   1   0  127.97   10.05
  -7   1   0  113.68   10.05
  -7   1   0  114.35   10.04
   5  -1   0  885.41   79.20
   5  -1   0  903.39   79.20
   5  -1   0  935.03   79.19
   5  -1   0  928.92   79.20
  -5   1   0  904.44   79.20
  -5   1   0  937.85   79.20
  -5   1   0  983.25   79.20
   3  -1   0  199.26   16.84
   3  -1   0  205.19   16.84
   3  -1   0  189.70   16.85
   3  -1   0  192.30   16.85
  -3   1   0  188.18   16.85
  -3   1   0  194.40   16.85
  -3   1   0  198.74   16.84
  -3   1   0  201.98   16.85
   1  -1   0   16.14    1.43
  -1   1   0   17.13    1.43
  -3  -1   0  211.13   18.47
   3   1   0  219.00   18.47
  -5  -1   0  978.02   84.64
   5   1   0 1000.00   84.64
  -7  -1   0  125.54   10.46
  -7  -1   0  126.67   10.47
  -7  -1   0  109.45   10.46
   7   1   0  126.82   10.47
  -9  -1   0   33.48    2.86
  -9  -1   0   29.81    2.84
  -9  -1   0   35.13    2.84
   9   1   0   33.71    2.86
 -11  -1   0    2.12    0.34
 -11  -1   0    2.39    0.26
 -11  -1   0    2.18    0.25
  11   1   0    2.60    0.34
 -13  -1   0    5.54    0.50
 -13  -1   0    5.03    0.56
 -13  -1   0    4.89    0.50
  13   1   0    5.19    0.55
 -15  -1   0   10.98    1.04
 -15  -1   0   12.27    1.05
 -15  -1   0   10.90    1.11
  15   1   0   11.95    1.09
 -17  -1   0   -0.02    0.41
 -17  -1   0   -0.10    0.27
 -17  -1   0    0.20    0.20
 -19  -1   0    0.68    0.53
 -19  -1   0    1.04    0.33
 -19  -1   0    0.88    0.27
 -21  -1   0    0.27    0.39
 -21  -1   0    0.58    0.34
 -21  -1   0    0.06    0.90
 -23  -1   0    0.80    0.43
 -23  -1   0    0.83    0.46
  22  -2   0   -0.50    0.51
 -22   2   0   -0.17    0.41
 -22   2   0    0.23    0.41
  20  -2   0    0.81    0.46
 -20   2   0    0.94    0.31
 -20   2   0    0.24    0.65
 -20   2   0    0.79    0.36
  18  -2   0    0.67    0.37
 -18   2   0    0.87    0.27
 -18   2   0    0.73    0.30
 -18   2   0    0.19    0.48
  16  -2   0    2.20    0.40
 -16   2   0    1.95    0.42
 -16   2   0    2.08    0.31
 -16   2   0    1.97    0.30
  14  -2   0    9.88    0.97
 -14   2   0    9.55    0.93
 -14   2   0   11.14    0.92
 -14   2   0    9.70    1.00
 -14   2   0   10.43    0.94
  12  -2   0   16.49    1.48
  12  -2   0   15.49    1.45
 -12   2   0   17.53    1.47
 -12   2   0   16.52    1.46
 -12   2   0   17.22    1.45
 -12   2   0   16.54    1.49
  10  -2   0  120.60   10.79
  10  -2   0  128.74   10.81
  10  -2   0  125.51   10.78
  10  -2   0  121.67   10.79
 -10   2   0  140.40   10.80
 -10   2   0  120.21   10.80
 -10   2   0  118.61   10.79
 -10   2   0  131.90   10.81
   8  -2   0   56.98    5.18
   8  -2   0   59.86    5.17
   8  -2   0   59.04    5.18
   8  -2   0   57.20    5.17
  -8   2   0   68.39    5.18
  -8   2   0   60.58    5.17
  -8   2   0   58.77    5.18
  -8   2   0   61.33    5.19
   6  -2   0  387.45   34.20
   6  -2   0  403.04   34.20
   6  -2   0  389.60   34.21
   6  -2   0  382.26   34.20
  -6   2   0  390.62   34.20
  -6   2   0  370.47   34.20
  -6   2   0  453.36   34.21
  -6   2   0  420.31   34.21
   4  -2   0    4.43    0.40
   4  -2   0    4.19    0.42
   4  -2   0    4.96    0.42
   4  -2   0    4.57    0.41
  -4   2   0    4.59    0.41
  -4   2   0    4.81    0.43
  -4   2   0    4.88    0.41
  -4   2   0    4.21    0.42
   2  -2   0   50.76    4.30
   2  -2   0   49.44    4.30
   2  -2   0   47.69    4.30
  -2   2   0   48.92    4.30
  -2   2   0   51.20    4.30
  -2   2   0   48.72    4.30
  -2   2   0   53.89    4.30
   0  -2   0  163.35   13.00
   0  -2   0  132.73   12.99
   0  -2   0  161.79   12.99
   0   2   0  159.40   12.99
   0   2   0  142.12   13.00
   0   2   0  151.28   12.99
  -2  -2   0   53.37    4.62
  -2  -2   0   53.12    4.61
  -2  -2   0   54.55    4.62
   2   2   0   53.83    4.62
   2   2   0   57.12    4.61
   2   2   0   50.58    4.61
  -4  -2   0    4.73    0.43
  -4  -2   0    5.32    0.45
  -4  -2   0    4.72    0.43
  -6  -2   0  432.18   37.00
  -8  -2   0   62.04    5.34
 -10  -2   0  134.93   11.59
 -10  -2   0  123.91   11.57
 -10  -2   0  138.98   11.58
  10   2   0  142.58   11.60
 -12  -2   0   17.88    1.56
 -12  -2   0   18.60    1.53
 -12  -2   0   16.11    1.53
 -14  -2   0    9.52    0.96
 -14  -2   0    9.61    0.89
 -14  -2   0   10.17    0.90
 -16  -2   0    1.84    0.32
 -16  -2   0    1.68    0.42
 -16  -2   0    1.76    0.27
 -18  -2   0    0.74    0.24
 -18  -2   0    0.77    0.29
 -18  -2   0    0.54    0.49
 -20  -2   0    1.22    0.62
 -20  -2   0    1.18    0.41
 -20  -2   0    0.79    0.31
 -22  -2   0    0.00    0.35
 -22  -2   0   -0.26    0.48
  23  -3   0    0.77    0.60
 -23   3   0    0.21    0.46
 -23   3   0    0.68    0.49
  21  -3   0    1.23    0.50
 -21   3   0    0.20    0.32
 -21   3   0    0.25    0.70
 -21   3   0    0.34    0.40
  19  -3   0   11.14    1.03
 -19   3   0    9.41    0.95
 -19   3   0    9.16    1.18
 -19   3   0   10.06    0.96
  17  -3   0    2.30    0.43
 -17   3   0    2.63    0.36
 -17   3   0    2.54    0.36
 -17   3   0    2.12    0.53
  15  -3   0   17.00    1.41
 -15   3   0   15.26    1.40
 -15   3   0   14.92    1.38
 -15   3   0   14.59    1.37
 -15   3   0   15.97    1.45
  13  -3   0    0.18    0.14
  13  -3   0    0.12    0.20
 -13   3   0    0.11    0.16
 -13   3   0   -0.33    0.30
 -13   3   0    0.13    0.17
  11  -3   0   48.49    4.28
  11  -3   0   48.89    4.28
  11  -3   0   49.74    4.27
  11  -3   0   52.55    4.30
 -11   3   0   48.15    4.29
 -11   3   0   48.98    4.29
 -11   3   0   53.45    4.31
 -11   3   0   47.90    4.28
   9  -3   0   37.58    3.17
   9  -3   0   36.11    3.16
   9  -3   0   36.39    3.15
   9  -3   0   35.73    3.15
  -9   3   0   36.88    3.15
  -9   3   0   37.11    3.17
  -9   3   0   34.26    3.16
  -9   3   0   38.79    3.16
   7  -3   0   13.07    1.13
   7  -3   0   13.02    1.14
   7  -3   0   13.34    1.12
   7  -3   0   12.36    1.13
  -7   3   0   13.00    1.13
  -7   3   0   12.75    1.13
  -7   3   0   12.79    1.15
  -7   3   0   13.04    1.14
   5  -3   0    1.73    0.17
   5  -3   0    1.30    0.18
   5  -3   0    1.31    0.19
  -5   3   0    1.59    0.19
  -5   3   0    1.67    0.18
  -5   3   0    1.91    0.17
  -5   3   0    1.47    0.21
   3  -3   0    2.16    0.20
   3  -3   0    2.00    0.22
   3  -3   0    2.39    0.23
   3  -3   0    1.66    0.19
  -3   3   0    2.12    0.20
  -3   3   0    1.61    0.22
  -3   3   0    2.71    0.25
  -3   3   0    1.71    0.19
   1  -3   0    0.27    0.09
   1  -3   0    0.29    0.09
   1  -3   0    0.30    0.06
   1  -3   0   -0.08    0.11
  -1   3   0    0.15    0.12
  -1   3   0    0.26    0.06
  -1   3   0    0.07    0.10
  -1   3   0    0.18    0.08
  -1  -3   0    0.08    0.08
  -1  -3   0   -0.02    0.08
  -1  -3   0    0.24    0.05
  -1  -3   0    0.04    0.10
   1   3   0    0.17    0.07
   1   3   0    0.01    0.07
   1   3   0    0.24    0.09
  -3  -3   0    1.99    0.19
  -3  -3   0    1.77    0.19
  -3  -3   0    1.88    0.18
   3   3   0    1.67    0.18
   3   3   0    2.08    0.18
   3   3   0    1.83    0.20
  -5  -3   0    1.70    0.17
  -5  -3   0    1.85    0.19
  -5  -3   0    2.05    0.23
  -7  -3   0   13.22    1.19
  -7  -3   0   14.00    1.20
  -7  -3   0   14.17    1.22
  -9  -3   0   39.93    3.37
  -9  -3   0   38.19    3.38
 -11  -3   0   52.29    4.44
 -11  -3   0   50.48    4.42
 -13  -3   0   -0.15    0.26
 -13  -3   0    0.02    0.14
 -13  -3   0    0.32    0.20
 -15  -3   0   14.47    1.50
 -15  -3   0   18.08    1.47
 -15  -3   0   16.56    1.46
 -17  -3   0    3.23    0.37
 -17  -3   0    1.85    0.50
 -17  -3   0    2.70    0.41
 -19  -3   0   10.00    0.95
 -19  -3   0    9.88    1.11
 -19  -3   0   10.16    0.98
 -21  -3   0    6.23    4.74
 -23  -3   0    0.90    0.61
 -23  -3   0    0.72    0.43
  22  -4   0    2.30    0.60
 -22   4   0    0.94    0.44
 -22   4   0    0.87    0.48
  20  -4   0    0.52    0.47
 -20   4   0    0.63    0.36
 -20   4   0    0.84    0.32
 -20   4   0    0.97    0.73
  18  -4   0    0.36    0.36
 -18   4   0    1.13    0.28
 -18   4   0    0.16    0.29
 -18   4   0    0.06    0.55
 -18   4   0    1.05    0.32
  16  -4   0    7.48    0.69
  16  -4   0    7.25    0.75
 -16   4   0    7.39    0.70
 -16   4   0    6.60    0.84
 -16   4   0    7.02    0.75
 -16   4   0    7.29    0.71
  14  -4   0   24.80    2.22
  14  -4   0   25.93    2.27
  14  -4   0   27.48    2.24
  14  -4   0   26.73    2.24
 -14   4   0   24.26    2.24
 -14   4   0   25.46    2.26
 -14   4   0   25.10    2.24
 -14   4   0   25.87    2.29
  12  -4   0    6.36    0.59
  12  -4   0    6.09    0.56
  12  -4   0    6.40    0.59
  12  -4   0    6.14    0.62
 -12   4   0    6.49    0.59
 -12   4   0    5.51    0.62
 -12   4   0    6.23    0.67
 -12   4   0    6.33    0.58
  10  -4   0    0.64    0.16
  10  -4   0    0.12    0.20
  10  -4   0    0.65    0.14
  10  -4   0    0.38    0.15
 -10   4   0    0.67    0.26
 -10   4   0    0.60    0.16
 -10   4   0    1.41    0.18
 -10   4   0    0.18    0.17
   8  -4   0    1.54    0.21
   8  -4   0    1.68    0.19
   8  -4   0    1.68    0.21
   8  -4   0    1.92    0.25
  -8   4   0    1.87    0.20
  -8   4   0    1.69    0.21
  -8   4   0    1.61    0.23
  -8   4   0    1.99    0.28
   6  -4   0    6.38    0.56
   6  -4   0    6.53    0.58
   6  -4   0    6.20    0.57
  -6   4   0    6.67    0.56
  -6   4   0    6.20    0.60
  -6   4   0    6.11    0.58
  -6   4   0    5.89    0.57
   4  -4   0   65.29    5.79
   4  -4   0   65.26    5.78
   4  -4   0   69.07    5.78
   4  -4   0   66.43    5.78
  -4   4   0   69.50    5.78
  -4   4   0   67.74    5.79
  -4   4   0   66.20    5.79
  -4   4   0   69.60    5.78
   2  -4   0   13.09    1.27
   2  -4   0   13.60    1.26
   2  -4   0   15.74    1.27
   2  -4   0   15.32    1.27
  -2   4   0   13.13    1.27
  -2   4   0   16.06    1.27
  -2   4   0   15.24    1.27
  -2   4   0   14.53    1.26
   0  -4   0   25.69    2.27
   0  -4   0   24.29    2.26
   0  -4   0   26.04    2.27
   0  -4   0   29.58    2.27
   0   4   0   24.77    2.26
   0   4   0   28.30    2.27
   0   4   0   26.71    2.27
   0   4   0   24.31    2.27
  -2  -4   0   15.62    1.29
  -2  -4   0   15.02    1.29
  -2  -4   0   14.89    1.28
  -2  -4   0   15.20    1.28
   2   4   0   13.54    1.28
   2   4   0   14.67    1.29
  -4  -4   0   70.17    6.14
  -4  -4   0   78.98    6.14
  -4  -4   0   72.82    6.14
   4   4   0   71.26    6.13
   4   4   0   66.20    6.14
   4   4   0   70.29    6.14
  -6  -4   0    6.61    0.57
  -6  -4   0    6.51    0.55
   6   4   0    5.74    0.55
  -8  -4   0    1.60    0.19
  -8  -4   0    2.31    0.27
  -8  -4   0    1.85    0.22
 -10  -4   0    0.27    0.10
 -10  -4   0   -0.09    0.18
 -10  -4   0    0.28    0.21
 -12  -4   0    6.78    0.64
 -12  -4   0    6.49    0.67
 -12  -4   0    6.76    0.61
 -14  -4   0   25.75    2.28
 -14  -4   0   27.85    2.30
 -14  -4   0   24.83    2.32
 -16  -4   0    6.12    0.76
 -16  -4   0    6.94    0.65
 -18  -4   0    0.39    0.26
 -18  -4   0    0.75    0.49
 -20  -4   0    0.65    0.31
 -20  -4   0   -0.15    0.63
 -22  -4   0    0.68    0.38
  23  -5   0    1.73    0.70
 -23   5   0    1.70    0.57
 -23   5   0    1.37    0.56
  21  -5   0    0.42    0.52
 -21   5   0    0.29    0.40
 -21   5   0    0.86    1.55
 -21   5   0    0.07    0.41
  19  -5   0   -0.32    0.39
 -19   5   0   -0.38    0.68
 -19   5   0    0.06    0.32
 -19   5   0   -0.08    0.30
 -19   5   0   -0.01    0.31
  17  -5   0    0.62    0.23
  17  -5   0    0.23    0.32
 -17   5   0    0.49    0.26
 -17   5   0    0.63    0.29
 -17   5   0    0.62    0.53
 -17   5   0    0.14    0.29
  15  -5   0    2.00    0.29
  15  -5   0    1.87    0.30
  15  -5   0    1.77    0.38
  15  -5   0    2.15    0.27
 -15   5   0    1.22    0.47
 -15   5   0    2.78    0.31
 -15   5   0    1.86    0.32
 -15   5   0    1.69    0.35
  13  -5   0    9.44    0.84
  13  -5   0    9.47    0.82
  13  -5   0    8.73    0.87
  13  -5   0    9.51    0.84
 -13   5   0    9.18    0.88
 -13   5   0    8.32    0.93
 -13   5   0    9.44    0.84
 -13   5   0    8.27    0.84
  11  -5   0    6.34    0.56
  11  -5   0    5.72    0.50
  11  -5   0    5.05    0.52
  11  -5   0    5.15    0.52
 -11   5   0    5.85    0.52
 -11   5   0    5.45    0.60
 -11   5   0    5.08    0.56
 -11   5   0    4.45    0.52
   9  -5   0    8.45    0.73
   9  -5   0    7.77    0.75
   9  -5   0    8.35    0.71
   9  -5   0    7.36    0.73
  -9   5   0    8.03    0.77
  -9   5   0    8.58    0.72
  -9   5   0    7.37    0.73
  -9   5   0    7.80    0.75
   7  -5   0    0.13    0.09
   7  -5   0   -0.12    0.11
   7  -5   0    0.11    0.15
  -7   5   0    0.29    0.10
  -7   5   0    0.34    0.15
  -7   5   0    0.45    0.18
  -7   5   0    0.20    0.11
   5  -5   0    7.04    0.63
   5  -5   0    7.05    0.64
   5  -5   0    6.67    0.62
   5  -5   0    6.64    0.63
  -5   5   0    7.36    0.66
  -5   5   0    6.59    0.63
  -5   5   0    7.38    0.62
  -5   5   0    6.92    0.64
   3  -5   0    6.96    0.66
   3  -5   0    5.82    0.65
   3  -5   0    7.51    0.65
   3  -5   0    7.89    0.64
  -3   5   0    7.08    0.66
  -3   5   0    7.35    0.66
  -3   5   0    8.35    0.64
  -3   5   0    6.55    0.65
   1  -5   0   12.93    1.05
   1  -5   0   12.98    1.05
   1  -5   0   11.82    1.04
   1  -5   0   10.06    1.05
  -1   5   0   12.84    1.05
  -1   5   0   12.20    1.05
  -1   5   0   11.63    1.04
  -1   5   0   10.80    1.05
  -1  -5   0   12.93    1.07
  -1  -5   0   12.72    1.08
  -1  -5   0   11.62    1.06
  -1  -5   0   12.88    1.08
   1   5   0   12.45    1.08
   1   5   0   11.72    1.08
   1   5   0   11.24    1.06
   1   5   0   12.73    1.07
  -3  -5   0    7.15    0.62
  -3  -5   0    7.19    0.63
  -3  -5   0    7.62    0.64
  -3  -5   0    7.02    0.63
   3   5   0    6.10    0.62
   3   5   0    6.81    0.63
   3   5   0    7.27    0.62
  -5  -5   0    7.56    0.62
  -5  -5   0    7.08    0.61
  -5  -5   0    6.61    0.60
   5   5   0    6.18    0.61
   5   5   0    6.66    0.62
   5   5   0    7.14    0.60
  -7  -5   0    0.07    0.08
  -7  -5   0   -0.01    0.12
  -7  -5   0    0.14    0.09
   7   5   0    0.08    0.07
  -9  -5   0    9.09    0.75
  -9  -5   0    7.71    0.73
  -9  -5   0    8.00    0.77
 -11  -5   0    4.46    0.56
 -11  -5   0    5.35    0.50
 -11  -5   0    6.05    0.53
 -13  -5   0    8.78    0.89
 -13  -5   0    9.51    0.86
 -15  -5   0    2.23    0.36
 -15  -5   0    1.82    0.41
 -15  -5   0    2.39    0.30
 -17  -5   0    0.09    0.35
 -17  -5   0   -0.07    0.42
 -19  -5   0    0.28    0.27
 -19  -5   0    0.41    0.41
 -19  -5   0   -0.27    0.56
 -21  -5   0    6.18    4.20
  22  -6   0    0.40    0.60
 -22   6   0    0.23    0.48
 -22   6   0   -0.28    0.46
 -22   6   0    0.21    0.44
  20  -6   0    0.27    0.43
 -20   6   0    0.20    0.40
 -20   6   0    0.12    0.80
 -20   6   0   -0.40    0.37
 -20   6   0    0.22    0.34
  18  -6   0    0.56    0.28
  18  -6   0    0.43    0.35
 -18   6   0    0.70    0.31
 -18   6   0    0.25    0.31
 -18   6   0    1.03    0.64
 -18   6   0    0.50    0.30
  16  -6   0    0.07    0.24
  16  -6   0   -0.09    0.19
  16  -6   0    0.09    0.23
  16  -6   0    0.08    0.31
 -16   6   0    0.13    0.29
 -16   6   0   -0.15    0.49
 -16   6   0    0.11    0.25
 -16   6   0    0.17    0.24
  14  -6   0    4.61    0.46
  14  -6   0    4.57    0.46
  14  -6   0    3.74    0.52
  14  -6   0    3.73    0.42
 -14   6   0    4.35    0.47
 -14   6   0    4.79    0.59
 -14   6   0    3.69    0.45
 -14   6   0    4.24    0.51
  12  -6   0    3.78    0.41
  12  -6   0    4.46    0.47
  12  -6   0    3.29    0.40
  12  -6   0    3.96    0.38
 -12   6   0    3.07    0.52
 -12   6   0    3.40    0.42
 -12   6   0    3.74    0.40
 -12   6   0    3.53    0.45
  10  -6   0   18.58    1.64
  10  -6   0   18.60    1.61
  10  -6   0   18.82    1.62
  10  -6   0   20.26    1.63
 -10   6   0   17.83    1.66
 -10   6   0   16.69    1.62
 -10   6   0   18.39    1.62
 -10   6   0   18.73    1.64
   8  -6   0    1.59    0.20
   8  -6   0    1.14    0.20
   8  -6   0    1.42    0.24
  -8   6   0    1.37    0.23
  -8   6   0    1.49    0.22
  -8   6   0    1.19    0.20
  -8   6   0    1.54    0.30
   6  -6   0   24.47    2.08
   6  -6   0   24.57    2.06
   6  -6   0   23.90    2.07
   6  -6   0   22.59    2.07
  -6   6   0   23.09    2.07
  -6   6   0   22.32    2.08
  -6   6   0   23.11    2.08
  -6   6   0   26.29    2.07
   4  -6   0    8.37    0.85
   4  -6   0    9.94    0.84
   4  -6   0    9.96    0.85
   4  -6   0    9.82    0.83
  -4   6   0    9.42    0.86
  -4   6   0    8.28    0.85
  -4   6   0   10.08    0.83
  -4   6   0    9.05    0.85
   2  -6   0   52.37    4.55
   2  -6   0   50.18    4.54
   2  -6   0   54.34    4.55
   2  -6   0   52.37    4.55
  -2   6   0   51.74    4.54
  -2   6   0   56.29    4.55
  -2   6   0   55.56    4.56
  -2   6   0   50.49    4.55
   0  -6   0   68.18    6.42
   0  -6   0   75.43    6.43
   0  -6   0   78.51    6.43
   0  -6   0   76.42    6.43
   0   6   0   78.10    6.43
   0   6   0   75.17    6.43
   0   6   0   71.63    6.42
   0   6   0   74.64    6.43
  -2  -6   0   55.37    4.63
  -2  -6   0   58.61    4.64
  -2  -6   0   51.96    4.62
  -2  -6   0   55.02    4.64
   2   6   0   50.76    4.63
   2   6   0   51.35    4.63
   2   6   0   54.23    4.63
  -4  -6   0    9.78    0.85
  -4  -6   0   10.16    0.84
  -4  -6   0    9.04    0.85
  -4  -6   0    9.39    0.83
   4   6   0    8.45    0.83
   4   6   0    9.30    0.84
   4   6   0    9.93    0.83
  -6  -6   0   23.99    2.17
  -6  -6   0   26.56    2.18
  -6  -6   0   27.14    2.18
   6   6   0   25.07    2.16
   6   6   0   24.89    2.18
   6   6   0   23.35    2.17
  -8  -6   0    1.17    0.16
  -8  -6   0    1.36    0.18
  -8  -6   0    1.37    0.20
   8   6   0    1.29    0.16
 -10  -6   0   19.98    1.67
 -10  -6   0   18.10    1.69
 -10  -6   0   18.82    1.65
 -12  -6   0    3.01    0.44
 -12  -6   0    3.44    0.35
 -12  -6   0    3.61    0.40
 -14  -6   0    3.87    0.47
 -14  -6   0    3.52    0.50
 -16  -6   0   -0.22    0.31
 -16  -6   0    0.44    0.37
 -16  -6   0    0.18    0.22
 -18  -6   0    0.49    0.25
 -18  -6   0    0.13    0.51
 -18  -6   0    1.31    0.38
 -22  -6   0    9.67    6.33
  21  -7   0   -0.24    0.51
 -21   7   0   -0.52    0.47
 -21   7   0   -0.13    0.45
 -21   7   0    0.14    0.46
  19  -7   0    0.23    0.33
  19  -7   0    0.32    0.38
 -19   7   0    0.32    0.38
 -19   7   0    0.14    0.34
 -19   7   0    0.33    0.36
 -19   7   0   -0.20    0.81
  17  -7   0    0.05    0.27
  17  -7   0   -0.09    0.37
  17  -7   0    0.28    0.28
  17  -7   0    0.06    0.20
 -17   7   0    0.14    0.31
 -17   7   0   -0.20    0.30
 -17   7   0   -0.45    0.64
 -17   7   0    0.03    0.28
  15  -7   0    2.69    0.34
  15  -7   0    2.06    0.43
  15  -7   0    3.43    0.40
  15  -7   0    2.77    0.37
 -15   7   0    2.30    0.56
 -15   7   0    2.45    0.38
 -15   7   0    2.79    0.39
 -15   7   0    3.01    0.45
  13  -7   0    0.95    0.31
  13  -7   0    0.82    0.24
  13  -7   0    0.66    0.23
  13  -7   0    1.18    0.22
 -13   7   0    0.82    0.24
 -13   7   0    1.31    0.25
 -13   7   0    0.82    0.41
 -13   7   0    1.04    0.31
  11  -7   0    1.44    0.22
  11  -7   0    0.99    0.29
  11  -7   0    1.79    0.26
  11  -7   0    1.74    0.26
 -11   7   0    1.35    0.39
 -11   7   0    1.69    0.29
 -11   7   0    1.25    0.25
 -11   7   0    1.29    0.28
   9  -7   0    1.80    0.24
   9  -7   0    1.24    0.29
   9  -7   0    2.16    0.27
  -9   7   0    2.29    0.31
  -9   7   0    2.25    0.30
  -9   7   0    1.45    0.37
  -9   7   0    2.01    0.26
   7  -7   0    2.74    0.35
   7  -7   0    3.38    0.34
   7  -7   0    3.12    0.31
   7  -7   0    3.32    0.37
  -7   7   0    2.84    0.37
  -7   7   0    3.21    0.32
  -7   7   0    2.93    0.40
  -7   7   0    2.90    0.35
   5  -7   0   10.88    0.93
   5  -7   0    9.50    0.92
   5  -7   0   10.24    0.91
   5  -7   0   10.13    0.90
  -5   7   0    9.31    0.92
  -5   7   0   10.70    0.93
  -5   7   0   10.50    0.90
  -5   7   0    9.65    0.91
   3  -7   0   33.19    2.90
   3  -7   0   32.81    2.89
   3  -7   0   31.87    2.90
   3  -7   0   32.22    2.89
  -3   7   0   34.96    2.90
  -3   7   0   34.61    2.89
  -3   7   0   34.56    2.90
  -3   7   0   33.45    2.90
   1  -7   0   -0.12    0.18
   1  -7   0    0.41    0.19
   1  -7   0    0.57    0.11
   1  -7   0    0.50    0.15
  -1   7   0    0.28    0.12
  -1   7   0    0.52    0.17
  -1   7   0    0.26    0.15
  -1   7   0   -0.41    0.17
  -1  -7   0    0.53    0.18
  -1  -7   0    0.67    0.16
  -1  -7   0    0.31    0.16
  -1  -7   0    0.45    0.10
   1   7   0    0.05    0.16
   1   7   0    0.14    0.12
   1   7   0    0.39    0.17
   1   7   0    0.74    0.15
  -3  -7   0   33.41    2.89
  -3  -7   0   37.32    2.90
  -3  -7   0   34.23    2.90
  -3  -7   0   32.50    2.88
   3   7   0   31.93    2.89
   3   7   0   31.60    2.89
  -5  -7   0   10.70    0.93
  -5  -7   0   10.00    0.90
  -5  -7   0   10.52    0.92
  -5  -7   0   10.46    0.93
   5   7   0   10.69    0.90
   5   7   0    9.76    0.92
   5   7   0    9.84    0.91
  -7  -7   0    3.44    0.31
  -7  -7   0    2.81    0.33
  -7  -7   0    3.14    0.34
  -7  -7   0    3.14    0.38
   7   7   0    3.13    0.30
   7   7   0    2.96    0.34
   7   7   0    3.02    0.31
  -9  -7   0    2.71    0.28
  -9  -7   0    1.92    0.27
  -9  -7   0    2.06    0.24
  -9  -7   0    1.80    0.35
   9   7   0    2.24    0.24
 -11  -7   0    1.20    0.33
 -11  -7   0    1.35    0.25
 -11  -7   0    1.70    0.21
 -13  -7   0    1.03    0.20
 -13  -7   0    0.73    0.25
 -13  -7   0    0.68    0.34
 -15  -7   0    1.53    0.48
 -15  -7   0    2.02    0.39
 -17  -7   0    0.11    0.24
 -17  -7   0   -0.03    0.44
 -17  -7   0   -0.06    0.29
 -19  -7   0    0.14    0.28
 -19  -7   0    0.42    0.37
 -21  -7   0   -0.05    0.42
  22  -8   0    1.38    0.64
 -22   8   0    0.84    0.62
 -22   8   0    1.12    0.57
 -22   8   0   -0.07    0.58
  20  -8   0    0.85    0.47
  20  -8   0    0.59    0.41
 -20   8   0    0.34    1.18
 -20   8   0    0.25    0.47
 -20   8   0    0.30    0.44
 -20   8   0    0.90    0.46
  18  -8   0    0.22    0.41
  18  -8   0    0.85    0.28
  18  -8   0    1.13    0.34
  18  -8   0    0.83    0.35
 -18   8   0    0.23    0.74
 -18   8   0    0.92    0.35
 -18   8   0    0.26    0.39
 -18   8   0    0.27    0.35
  16  -8   0    0.39    0.33
  16  -8   0    0.34    0.28
  16  -8   0    0.27    0.28
  16  -8   0    0.01    0.23
 -16   8   0   -0.18    0.28
 -16   8   0    0.10    0.29
 -16   8   0   -0.41    0.59
 -16   8   0    0.01    0.31
  14  -8   0    0.65    0.33
  14  -8   0    0.71    0.23
  14  -8   0    0.45    0.26
  14  -8   0    0.82    0.26
 -14   8   0    0.95    0.31
 -14   8   0    0.52    0.25
 -14   8   0   -0.13    0.47
 -14   8   0    1.01    0.29
  12  -8   0    0.05    0.20
  12  -8   0   -0.33    0.21
  12  -8   0    0.13    0.18
  12  -8   0   -0.19    0.25
 -12   8   0   -0.30    0.22
 -12   8   0    0.10    0.25
 -12   8   0   -0.27    0.39
 -12   8   0   -0.15    0.23
  10  -8   0   -0.18    0.15
  10  -8   0    0.06    0.18
  10  -8   0   -0.24    0.25
 -10   8   0    0.21    0.22
 -10   8   0   -0.16    0.19
 -10   8   0   -0.12    0.35
 -10   8   0   -0.30    0.22
   8  -8   0    0.96    0.22
   8  -8   0    0.91    0.17
   8  -8   0    0.81    0.20
   8  -8   0    0.87    0.23
  -8   8   0    0.84    0.19
  -8   8   0    0.81    0.30
  -8   8   0    1.07    0.25
  -8   8   0    0.71    0.22
   6  -8   0    4.15    0.41
   6  -8   0    3.79    0.39
   6  -8   0    3.60    0.43
   6  -8   0    4.74    0.45
  -6   8   0    4.19    0.40
  -6   8   0    3.80    0.43
  -6   8   0    4.18    0.46
  -6   8   0    3.43    0.45
   4  -8   0    7.79    0.78
   4  -8   0    7.51    0.77
   4  -8   0    8.76    0.76
   4  -8   0    8.07    0.74
  -4   8   0    8.21    0.77
  -4   8   0    8.91    0.75
  -4   8   0    8.53    0.76
  -4   8   0    8.07    0.78
   2  -8   0   13.31    1.14
   2  -8   0   13.62    1.16
   2  -8   0   11.91    1.15
   2  -8   0   11.93    1.13
  -2   8   0   12.77    1.14
  -2   8   0   13.35    1.15
  -2   8   0   13.48    1.16
  -2   8   0   12.66    1.13
   0  -8   0   81.26    7.02
   0  -8   0   85.06    7.03
   0  -8   0   83.65    7.03
   0  -8   0   77.78    7.01
   0   8   0   81.82    7.02
   0   8   0   81.24    7.02
   0   8   0   82.44    7.02
   0   8   0   80.50    7.01
  -2  -8   0   11.99    1.07
  -2  -8   0   12.78    1.08
  -2  -8   0   12.92    1.06
  -2  -8   0   11.88    1.08
   2   8   0   11.33    1.06
   2   8   0   12.52    1.07
   2   8   0   11.29    1.05
   2   8   0   11.33    1.08
  -4  -8   0    8.29    0.71
  -4  -8   0    7.77    0.73
  -4  -8   0    8.17    0.72
  -4  -8   0    8.17    0.74
   4   8   0    7.89    0.70
   4   8   0    7.59    0.72
   4   8   0    7.25    0.72
  -6  -8   0    4.21    0.43
  -6  -8   0    3.79    0.37
  -6  -8   0    3.74    0.41
  -6  -8   0    3.69    0.39
   6   8   0    3.74    0.37
   6   8   0    3.78    0.42
   6   8   0    4.14    0.38
  -8  -8   0    0.73    0.24
  -8  -8   0    0.64    0.19
  -8  -8   0    1.00    0.16
  -8  -8   0    0.67    0.19
   8   8   0    0.98    0.15
   8   8   0    0.94    0.14
 -10  -8   0   -0.02    0.25
 -10  -8   0    0.01    0.13
 -10  -8   0   -0.09    0.17
  10   8   0    0.02    0.11
 -12  -8   0    0.11    0.20
 -12  -8   0   -0.08    0.14
 -12  -8   0   -0.35    0.33
 -14  -8   0    0.85    0.20
 -14  -8   0    0.16    0.26
 -14  -8   0    0.02    0.38
 -16  -8   0   -0.64    0.31
 -16  -8   0   -0.17    0.44
 -18  -8   0    0.51    0.56
 -18  -8   0    0.67    0.32
 -18  -8   0    0.00    0.37
 -20  -8   0    0.44    0.35
 -22  -8   0    1.90    0.55
  21  -9   0    0.88    0.55
  21  -9   0    0.54    0.54
 -21   9   0    0.32    0.63
 -21   9   0   -0.01    0.54
 -21   9   0    0.37    0.52
  19  -9   0    1.77    0.47
  19  -9   0    2.00    0.46
  19  -9   0    1.43    0.50
 -19   9   0    0.69    0.50
 -19   9   0    0.05    0.92
 -19   9   0    1.07    0.41
 -19   9   0    1.87    0.46
  17  -9   0    3.00    0.46
  17  -9   0    2.63    0.44
  17  -9   0    2.50    0.49
  17  -9   0    2.65    0.37
 -17   9   0    2.56    0.46
 -17   9   0    2.95    0.51
 -17   9   0    1.87    0.78
 -17   9   0    2.39    0.44
  15  -9   0    0.99    0.26
  15  -9   0    0.80    0.36
  15  -9   0    1.28    0.32
  15  -9   0    0.75    0.31
 -15   9   0    0.52    0.35
 -15   9   0    1.02    0.56
 -15   9   0    0.99    0.34
 -15   9   0    0.94    0.33
  13  -9   0   -0.05    0.22
  13  -9   0    0.37    0.25
  13  -9   0    0.30    0.21
  13  -9   0    0.17    0.31
 -13   9   0    0.66    0.26
 -13   9   0    0.33    0.28
 -13   9   0   -0.46    0.28
 -13   9   0   -0.25    0.47
  11  -9   0   10.72    1.00
  11  -9   0   10.58    0.99
  11  -9   0   11.79    0.96
 -11   9   0   10.57    1.02
 -11   9   0   10.04    0.96
 -11   9   0    9.50    0.98
 -11   9   0   10.19    1.06
   9  -9   0    1.27    0.25
   9  -9   0    0.75    0.23
   9  -9   0    1.09    0.21
   9  -9   0    0.70    0.29
  -9   9   0    0.31    0.22
  -9   9   0    0.92    0.35
  -9   9   0    0.63    0.27
  -9   9   0    1.14    0.25
   7  -9   0    1.94    0.33
   7  -9   0    2.16    0.27
   7  -9   0    2.06    0.31
   7  -9   0    2.40    0.31
  -7   9   0    2.13    0.36
  -7   9   0    1.94    0.33
  -7   9   0    1.83    0.28
  -7   9   0    2.20    0.32
   5  -9   0   11.32    1.05
   5  -9   0   11.71    1.03
   5  -9   0   10.89    1.02
   5  -9   0   10.81    1.05
  -5   9   0   11.31    1.05
  -5   9   0   11.80    1.05
  -5   9   0   12.07    1.02
  -5   9   0   11.58    1.05
   3  -9   0    0.01    0.15
   3  -9   0   -0.11    0.16
   3  -9   0   -0.17    0.12
   3  -9   0    0.04    0.20
  -3   9   0   -0.02    0.19
  -3   9   0   -0.61    0.18
  -3   9   0    0.08    0.15
  -3   9   0    0.89    0.19
   1  -9   0    5.46    0.52
   1  -9   0    4.57    0.49
   1  -9   0    5.64    0.47
   1  -9   0    4.27    0.52
  -1   9   0    4.57    0.50
  -1   9   0    5.49    0.48
  -1   9   0    4.85    0.50
  -1   9   0    4.56    0.51
  -1  -9   0    6.15    0.50
  -1  -9   0    4.64    0.52
  -1  -9   0    4.21    0.51
  -1  -9   0    4.72    0.46
   1   9   0    5.04    0.47
   1   9   0    4.64    0.51
   1   9   0    4.92    0.49
   1   9   0    4.88    0.49
  -3  -9   0   -0.05    0.20
  -3  -9   0   -0.37    0.17
  -3  -9   0    0.02    0.16
  -3  -9   0   -0.24    0.11
   3   9   0   -0.14    0.12
  -5  -9   0   11.35    0.94
  -5  -9   0   10.24    0.95
  -5  -9   0   11.58    0.97
  -5  -9   0   10.07    0.97
   5   9   0   11.43    0.95
   5   9   0    9.10    0.96
   5   9   0   10.11    0.93
  -7  -9   0    1.72    0.30
  -7  -9   0    1.69    0.26
  -7  -9   0    1.88    0.23
  -7  -9   0    2.26    0.27
   7   9   0    2.07    0.24
   7   9   0    1.26    0.29
   7   9   0    1.73    0.22
  -9  -9   0    0.82    0.23
  -9  -9   0    1.01    0.22
  -9  -9   0    0.45    0.27
  -9  -9   0    1.11    0.18
   9   9   0    0.90    0.16
 -11  -9   0    8.96    0.96
 -11  -9   0   10.78    0.88
 -11  -9   0    9.54    0.90
 -11  -9   0    9.01    0.96
 -13  -9   0   -0.08    0.17
 -13  -9   0   -0.60    0.25
 -13  -9   0   -0.38    0.34
 -15  -9   0    0.47    0.28
 -15  -9   0    0.91    0.21
 -15  -9   0   -0.08    0.46
 -17  -9   0    2.03    0.59
 -17  -9   0    1.70    0.40
 -19  -9   0    2.23    0.44
 -19  -9   0    1.40    0.43
 -21  -9   0    1.02    0.45
 -21  -9   0    0.65    0.47
  20 -10   0   -0.15    0.54
  20 -10   0    0.31    0.50
  20 -10   0    0.65    0.57
 -20  10   0   -0.52    0.58
 -20  10   0    0.45    0.52
 -20  10   0    0.10    0.49
  18 -10   0    0.12    0.44
  18 -10   0    0.24    0.44
  18 -10   0    0.36    0.40
 -18  10   0    0.23    0.39
 -18  10   0   -1.57    0.86
 -18  10   0   -0.56    0.47
 -18  10   0   -0.28    0.43
  16 -10   0    1.55    0.31
  16 -10   0    1.56    0.39
  16 -10   0    1.24    0.37
  16 -10   0    1.72    0.43
 -16  10   0    1.11    0.44
 -16  10   0    0.99    0.72
 -16  10   0    0.26    0.43
 -16  10   0    1.36    0.39
  14 -10   0    0.36    0.24
  14 -10   0    0.57    0.35
  14 -10   0    0.00    0.29
  14 -10   0    0.59    0.30
 -14  10   0    0.67    0.33
 -14  10   0    0.39    0.52
 -14  10   0   -0.01    0.36
 -14  10   0    0.64    0.29
  12 -10   0    4.24    0.55
  12 -10   0    3.99    0.51
  12 -10   0    4.30    0.47
 -12  10   0    3.76    0.55
 -12  10   0    4.26    0.63
 -12  10   0    3.97    0.53
 -12  10   0    4.64    0.49
  10 -10   0    0.27    0.30
  10 -10   0    0.47    0.24
  10 -10   0    0.18    0.25
  10 -10   0    0.47    0.21
 -10  10   0   -0.02    0.42
 -10  10   0    0.20    0.25
 -10  10   0   -0.03    0.28
 -10  10   0    0.49    0.23
   8 -10   0    1.93    0.31
   8 -10   0    1.79    0.30
   8 -10   0    1.55    0.35
   8 -10   0    2.01    0.27
  -8  10   0    1.79    0.32
  -8  10   0    2.01    0.35
  -8  10   0    1.92    0.29
  -8  10   0    1.85    0.39
   6 -10   0    0.42    0.17
   6 -10   0    0.82    0.29
   6 -10   0    0.63    0.21
   6 -10   0    0.37    0.18
  -6  10   0    0.06    0.25
  -6  10   0    0.73    0.28
  -6  10   0    0.41    0.22
  -6  10   0    0.29    0.19
   4 -10   0   22.75    1.97
   4 -10   0   22.86    1.96
   4 -10   0   20.95    1.99
   4 -10   0   22.16    1.99
  -4  10   0   21.64    1.99
  -4  10   0   22.70    1.98
  -4  10   0   22.15    1.98
  -4  10   0   24.25    1.97
   2 -10   0    7.77    0.83
   2 -10   0    8.15    0.81
   2 -10   0    8.88    0.86
   2 -10   0    8.88    0.80
  -2  10   0    7.40    0.82
  -2  10   0    8.95    0.82
  -2  10   0   10.35    0.80
  -2  10   0    9.69    0.85
   0 -10   0   86.33    7.22
   0 -10   0   78.69    7.21
   0 -10   0   88.40    7.22
   0 -10   0   79.73    7.20
   0  10   0   85.70    7.20
   0  10   0   88.76    7.22
   0  10   0   81.08    7.21
   0  10   0   82.35    7.22
  -2 -10   0    7.28    0.63
  -2 -10   0    7.91    0.70
  -2 -10   0    6.70    0.67
  -2 -10   0    6.49    0.69
   2  10   0    7.04    0.64
   2  10   0    7.02    0.66
   2  10   0    5.19    0.69
  -4 -10   0   22.64    1.93
  -4 -10   0   21.28    1.95
  -4 -10   0   23.88    1.96
  -4 -10   0   21.76    1.95
   4  10   0   21.00    1.95
   4  10   0   22.69    1.94
  -6 -10   0    0.15    0.21
  -6 -10   0    0.40    0.20
  -6 -10   0    0.40    0.23
  -6 -10   0    0.79    0.16
   6  10   0    0.55    0.17
   6  10   0    0.48    0.24
   6  10   0    0.25    0.14
  -8 -10   0    1.92    0.24
  -8 -10   0    1.20    0.31
  -8 -10   0    1.60    0.29
  -8 -10   0    1.87    0.30
   8  10   0    1.56    0.34
   8  10   0    1.59    0.23
   8  10   0    2.08    0.25
 -10 -10   0   -0.68    0.30
 -10 -10   0    0.37    0.21
 -10 -10   0   -0.01    0.17
  10  10   0    0.46    0.16
 -12 -10   0    3.46    0.38
 -12 -10   0    2.14    0.41
 -12 -10   0    2.69    0.50
 -12 -10   0    3.67    0.54
 -12 -10   0    3.10    0.40
  12  10   0    4.20    0.39
 -14 -10   0   -0.39    0.44
 -14 -10   0   -0.01    0.21
 -14 -10   0   -0.08    0.43
 -14 -10   0   -0.62    0.26
 -16 -10   0    1.40    0.30
 -16 -10   0    0.55    0.33
 -16 -10   0    0.05    0.57
 -18 -10   0   -0.11    0.38
 -20 -10   0    0.58    0.49
 -20 -10   0    0.64    0.46
  19 -11   0   -0.33    0.51
  19 -11   0   -0.14    0.54
  19 -11   0    0.23    0.52
 -19  11   0    0.63    0.60
 -19  11   0    0.46    0.47
 -19  11   0   -0.07    0.52
  17 -11   0    0.46    0.44
  17 -11   0   -0.14    0.44
  17 -11   0    0.43    0.42
 -17  11   0    0.17    0.44
 -17  11   0    1.01    0.42
 -17  11   0   -0.08    0.50
 -17  11   0   -0.17    0.78
  15 -11   0    0.77    0.42
  15 -11   0    1.02    0.30
  15 -11   0    1.13    0.36
  15 -11   0    1.11    0.38
 -15  11   0    0.69    0.39
 -15  11   0    0.98    0.45
 -15  11   0    1.47    0.66
 -15  11   0    1.63    0.42
  13 -11   0    0.80    0.26
  13 -11   0    0.39    0.35
 -13  11   0    0.60    0.31
 -13  11   0    0.92    0.36
 -13  11   0    1.22    0.39
 -13  11   0    0.73    0.55
  11 -11   0    6.26    0.60
  11 -11   0    5.55    0.65
  11 -11   0    5.32    0.67
  11 -11   0    5.64    0.63
 -11  11   0    4.99    0.73
 -11  11   0    6.66    0.61
 -11  11   0    6.38    0.71
 -11  11   0    5.70    0.67
   9 -11   0    0.45    0.23
   9 -11   0    0.41    0.32
   9 -11   0    0.61    0.25
   9 -11   0    0.48    0.22
  -9  11   0    0.52    0.30
  -9  11   0    0.75    0.25
  -9  11   0    0.35    0.38
  -9  11   0    0.59    0.29
   7 -11   0    6.09    0.67
   7 -11   0    7.32    0.70
   7 -11   0    6.63    0.65
   7 -11   0    6.51    0.63
  -7  11   0    5.86    0.68
  -7  11   0    6.78    0.63
  -7  11   0    5.60    0.69
  -7  11   0    6.56    0.70
   5 -11   0    1.18    0.23
   5 -11   0    0.83    0.26
   5 -11   0    1.23    0.25
   5 -11   0    1.52    0.33
  -5  11   0    0.85    0.28
  -5  11   0    1.15    0.31
  -5  11   0    1.36    0.23
  -5  11   0    0.92    0.31
   3 -11   0   22.16    1.87
   3 -11   0   20.41    1.83
   3 -11   0   20.64    1.84
   3 -11   0   20.52    1.86
  -3  11   0   21.12    1.85
  -3  11   0   21.45    1.86
  -3  11   0   19.64    1.85
  -3  11   0   21.50    1.83
   1 -11   0    0.48    0.16
   1 -11   0    0.80    0.28
   1 -11   0    0.24    0.21
   1 -11   0    0.45    0.23
  -1  11   0    0.57    0.19
  -1  11   0    0.37    0.21
  -1  11   0    0.56    0.23
  -1  11   0    0.08    0.26
  -1 -11   0    0.42    0.14
  -1 -11   0   -0.10    0.21
  -1 -11   0    0.51    0.23
  -1 -11   0    0.82    0.28
   1  11   0    0.27    0.23
   1  11   0    0.18    0.27
   1  11   0    0.22    0.19
   1  11   0    0.88    0.18
  -3 -11   0   18.64    1.80
  -3 -11   0   21.12    1.82
  -3 -11   0   20.01    1.81
  -3 -11   0   20.93    1.78
   3  11   0   20.47    1.79
   3  11   0   24.49    1.85
   3  11   0   17.67    1.79
  -5 -11   0    0.89    0.26
  -5 -11   0    0.21    0.26
  -5 -11   0    0.60    0.25
  -5 -11   0    0.64    0.19
   5  11   0    0.51    0.19
   5  11   0    1.07    0.21
   5  11   0   -0.64    0.26
  -7 -11   0    5.79    0.60
  -7 -11   0    6.22    0.61
  -7 -11   0    5.42    0.63
  -7 -11   0    5.44    0.56
   7  11   0    6.34    0.57
   7  11   0    4.54    0.63
   7  11   0    6.37    0.56
  -9 -11   0   -0.60    0.35
  -9 -11   0   -0.26    0.24
  -9 -11   0   -0.32    0.18
   9  11   0   -0.42    0.18
   9  11   0   -0.06    0.16
   9  11   0   -0.71    0.32
 -11 -11   0    5.07    0.58
 -11 -11   0    5.58    0.66
 -11 -11   0    4.22    0.68
 -11 -11   0    6.02    0.53
 -11 -11   0    4.32    0.59
  11  11   0    5.19    0.53
 -13 -11   0   -0.41    0.32
 -13 -11   0    0.14    0.53
 -13 -11   0    0.25    0.21
 -13 -11   0    0.25    0.41
 -15 -11   0    0.49    0.47
 -15 -11   0   -0.40    0.59
 -15 -11   0    1.08    0.28
 -15 -11   0   -0.13    0.32
 -17 -11   0    0.29    0.55
 -17 -11   0    0.26    0.32
 -17 -11   0    0.05    0.36
 -19 -11   0    0.21    0.44
 -19 -11   0   -0.22    0.41
 -19 -11   0   -0.02    0.69
  18 -12   0    0.42    0.55
  18 -12   0   -0.09    0.49
 -18  12   0    0.52    0.50
 -18  12   0    0.08    0.61
 -18  12   0    0.26    0.47
  16 -12   0    0.60    0.46
  16 -12   0    0.68    0.45
  16 -12   0    0.61    0.42
 -16  12   0    0.40    0.52
 -16  12   0    0.20    0.43
 -16  12   0    0.50    0.81
 -16  12   0    0.19    0.45
  14 -12   0    1.42    0.44
  14 -12   0    1.51    0.42
  14 -12   0    1.63    0.34
 -14  12   0    1.72    0.50
 -14  12   0    1.37    0.63
 -14  12   0    2.07    0.47
 -14  12   0    1.65    0.39
  12 -12   0    4.13    0.52
  12 -12   0    3.93    0.48
  12 -12   0    2.39    0.50
  12 -12   0    4.28    0.52
 -12  12   0    4.07    0.56
 -12  12   0    3.85    0.49
 -12  12   0    3.61    0.55
 -12  12   0    2.47    0.67
  10 -12   0    5.79    0.60
  10 -12   0    5.64    0.69
  10 -12   0    5.76    0.63
  10 -12   0    5.33    0.57
 -10  12   0    5.49    0.65
 -10  12   0    4.91    0.58
 -10  12   0    4.53    0.70
 -10  12   0    5.30    0.68
   8 -12   0    3.02    0.37
   8 -12   0    2.66    0.38
   8 -12   0    2.48    0.46
   8 -12   0    2.48    0.42
  -8  12   0    2.73    0.44
  -8  12   0    3.07    0.38
  -8  12   0    2.14    0.44
  -8  12   0    2.73    0.51
   6 -12   0   16.30    1.44
   6 -12   0   15.76    1.40
   6 -12   0   15.44    1.38
   6 -12   0   15.07    1.42
  -6  12   0   15.29    1.43
  -6  12   0   14.53    1.43
  -6  12   0   16.01    1.39
  -6  12   0   15.30    1.42
   4 -12   0    2.76    0.34
   4 -12   0    2.90    0.38
   4 -12   0    3.57    0.49
   4 -12   0    2.49    0.42
  -4  12   0    2.26    0.39
  -4  12   0    2.00    0.41
  -4  12   0    3.02    0.36
  -4  12   0    2.89    0.45
   2 -12   0   16.79    1.45
   2 -12   0   19.52    1.52
   2 -12   0   16.40    1.50
  -2  12   0   17.53    1.50
  -2  12   0   14.75    1.48
  -2  12   0   14.11    1.47
   0 -12   0  100.47    8.15
   0 -12   0   95.55    8.14
   0 -12   0   93.12    8.12
   0 -12   0   95.88    8.15
   0  12   0   95.64    8.13
   0  12   0   98.50    8.14
   0  12   0   88.36    8.13
   0  12   0   89.08    8.14
  -2 -12   0   19.09    1.49
  -2 -12   0   16.32    1.50
  -2 -12   0   16.75    1.51
  -2 -12   0   14.68    1.45
   2  12   0   16.39    1.48
   2  12   0   16.17    1.45
   2  12   0   15.79    1.47
  -4 -12   0    1.15    0.37
  -4 -12   0    2.05    0.37
  -4 -12   0    2.20    0.33
  -4 -12   0    1.14    0.28
   4  12   0    0.26    0.41
  -6 -12   0   15.00    1.24
  -6 -12   0   13.50    1.27
  -6 -12   0   13.99    1.29
  -6 -12   0   12.99    1.29
   6  12   0   10.93    1.28
   6  12   0   14.48    1.23
   6  12   0   15.45    1.26
  -8 -12   0    2.46    0.36
  -8 -12   0    1.60    0.39
  -8 -12   0    2.40    0.31
  -8 -12   0    1.85    0.35
   8  12   0    1.93    0.29
   8  12   0    1.47    0.41
   8  12   0    2.19    0.30
 -10 -12   0    4.73    0.58
 -10 -12   0    4.21    0.57
 -10 -12   0    5.46    0.53
 -10 -12   0    4.97    0.66
  10  12   0    5.72    0.53
 -12 -12   0    3.19    0.46
 -12 -12   0    3.32    0.55
 -12 -12   0    3.77    0.43
 -12 -12   0    3.16    0.46
 -12 -12   0    2.36    0.60
  12  12   0    4.21    0.42
 -14 -12   0    1.06    0.61
 -14 -12   0    1.36    0.31
 -14 -12   0    0.90    0.38
 -14 -12   0    1.42    0.51
 -16 -12   0   -0.14    0.38
 -16 -12   0    0.17    0.30
 -16 -12   0   -0.09    0.54
 -18 -12   0    0.58    0.47
 -18 -12   0   -0.33    0.63
  17 -13   0    0.68    0.53
  17 -13   0   -0.01    0.49
 -17  13   0    0.28    0.55
 -17  13   0    0.46    0.50
 -17  13   0    1.33    0.66
  15 -13   0    0.15    0.45
  15 -13   0    0.18    0.51
  15 -13   0   -0.32    0.44
 -15  13   0   -0.27    0.54
 -15  13   0    0.02    0.43
 -15  13   0   -0.05    0.45
 -15  13   0    0.29    0.73
  13 -13   0    2.54    0.41
  13 -13   0    2.20    0.50
  13 -13   0    2.70    0.50
  13 -13   0    2.39    0.46
 -13  13   0    2.99    0.48
 -13  13   0    1.80    0.51
 -13  13   0    3.24    0.60
 -13  13   0    2.37    0.66
  11 -13   0    2.09    0.52
  11 -13   0    3.64    0.51
  11 -13   0    3.79    0.50
  11 -13   0    3.72    0.48
 -11  13   0    3.78    0.57
 -11  13   0    3.01    0.65
 -11  13   0    3.70    0.55
 -11  13   0    3.27    0.50
   9 -13   0    3.28    0.44
   9 -13   0    3.38    0.53
   9 -13   0    3.70    0.49
   9 -13   0    4.04    0.49
  -9  13   0    3.04    0.50
  -9  13   0    3.87    0.61
  -9  13   0    3.06    0.55
  -9  13   0    3.61    0.46
   7 -13   0    3.66    0.50
   7 -13   0    6.37    0.64
   7 -13   0    3.84    0.49
   7 -13   0    3.35    0.55
  -7  13   0    4.89    0.61
  -7  13   0    3.99    0.57
  -7  13   0    4.92    0.51
  -7  13   0    4.32    0.57
   5 -13   0   10.38    1.01
   5 -13   0   10.31    0.94
   5 -13   0    9.94    0.92
   5 -13   0    9.69    0.99
  -5  13   0    9.28    0.97
  -5  13   0    9.04    0.98
  -5  13   0    9.66    1.00
  -5  13   0   10.69    0.94
   3 -13   0    8.36    0.77
   3 -13   0    6.24    0.66
   3 -13   0    5.01    0.63
  -3  13   0    7.51    0.66
  -3  13   0    6.90    0.70
  -3  13   0    6.34    0.72
   1 -13   0    1.82    0.40
   1 -13   0    0.68    0.29
   1 -13   0    0.08    0.21
   1 -13   0    0.76    0.32
  -1  13   0    0.61    0.34
  -1  13   0    0.39    0.26
  -1  13   0    1.32    0.31
  -1  13   0   -0.08    0.33
  -1 -13   0    0.37    0.21
  -1 -13   0    0.02    0.31
  -1 -13   0    0.24    0.27
  -1 -13   0    0.51    0.40
   1  13   0    0.68    0.26
   1  13   0    0.89    0.29
   1  13   0   -0.32    0.35
   1  13   0    0.93    0.29
  -3 -13   0    2.80    0.38
  -3 -13   0    2.97    0.52
  -3 -13   0    4.26    0.49
  -3 -13   0    3.24    0.49
   3  13   0    2.22    0.42
   3  13   0    1.75    0.48
  -5 -13   0   10.97    0.89
  -5 -13   0    9.14    0.93
  -5 -13   0    8.37    0.96
  -5 -13   0    8.80    0.95
   5  13   0   10.19    0.91
   5  13   0    9.17    0.88
  -7 -13   0    2.85    0.50
  -7 -13   0    2.99    0.49
  -7 -13   0    3.52    0.41
  -7 -13   0    3.76    0.50
   7  13   0    3.58    0.44
   7  13   0    3.37    0.53
  -9 -13   0    2.75    0.45
  -9 -13   0    3.40    0.38
  -9 -13   0    3.86    0.49
  -9 -13   0    3.21    0.49
   9  13   0    3.26    0.40
   9  13   0    2.87    0.37
   9  13   0    1.77    0.54
 -11 -13   0    2.59    0.53
 -11 -13   0    3.83    0.40
 -11 -13   0    2.31    0.44
 -11 -13   0    2.31    0.46
  11  13   0    2.77    0.37
 -13 -13   0    2.20    0.55
 -13 -13   0    2.28    0.45
 -13 -13   0    1.47    0.64
 -13 -13   0    2.42    0.37
  13  13   0    2.02    0.33
 -15 -13   0    0.33    0.31
 -15 -13   0    0.70    0.39
 -15 -13   0    0.13    0.49
 -17 -13   0    0.19    0.43
 -17 -13   0    0.09    0.62
 -17 -13   0    0.76    0.40
  16 -14   0    3.14    0.66
 -16  14   0    2.85    0.65
 -16  14   0    3.25    0.66
 -16  14   0    4.03    0.78
  14 -14   0   -0.32    0.42
  14 -14   0    0.45    0.45
 -14  14   0    0.50    0.42
 -14  14   0    0.05    0.47
 -14  14   0    0.90    0.61
 -14  14   0   -0.18    0.72
  12 -14   0    1.30    0.46
  12 -14   0    0.85    0.46
  12 -14   0    1.48    0.37
  12 -14   0    1.12    0.40
 -12  14   0    1.17    0.42
 -12  14   0    0.92    0.44
 -12  14   0    1.28    0.65
 -12  14   0    1.33    0.54
  10 -14   0    2.03    0.49
  10 -14   0    2.31    0.46
  10 -14   0    2.40    0.42
  10 -14   0    1.84    0.38
 -10  14   0    1.81    0.52
 -10  14   0    2.51    0.60
 -10  14   0    1.51    0.44
 -10  14   0    2.29    0.44
   8 -14   0   -0.59    0.33
   8 -14   0    0.25    0.30
   8 -14   0    0.02    0.39
   8 -14   0   -0.11    0.25
  -8  14   0    0.26    0.32
  -8  14   0    0.04    0.44
  -8  14   0    0.45    0.35
  -8  14   0    0.22    0.45
   6 -14   0   15.06    1.34
   6 -14   0   13.91    1.37
   6 -14   0   14.12    1.32
   6 -14   0   13.96    1.38
  -6  14   0   14.49    1.38
  -6  14   0   14.26    1.40
  -6  14   0   14.47    1.36
  -6  14   0   15.42    1.34
   4 -14   0   -0.34    0.22
   4 -14   0    0.33    0.27
   4 -14   0   -1.02    0.34
   4 -14   0    0.62    0.40
  -4  14   0   -0.23    0.26
  -4  14   0    0.00    0.37
  -4  14   0   -0.73    0.29
  -4  14   0   -0.37    0.36
   2 -14   0    0.84    0.34
   2 -14   0    0.07    0.23
   2 -14   0    0.24    0.27
   2 -14   0    1.00    0.44
  -2  14   0    0.01    0.35
  -2  14   0    0.81    0.28
  -2  14   0    0.85    0.27
  -2  14   0    0.48    0.40
   0 -14   0    3.32    0.47
   0 -14   0    3.16    0.56
   0 -14   0    3.47    0.49
   0 -14   0    3.32    0.40
   0  14   0    2.32    0.53
   0  14   0    4.07    0.48
   0  14   0    3.73    0.43
   0  14   0    3.07    0.49
  -2 -14   0    0.78    0.24
  -2 -14   0    1.79    0.34
  -2 -14   0    0.54    0.43
  -2 -14   0    0.51    0.33
   2  14   0    1.14    0.37
   2  14   0    0.76    0.28
   2  14   0    0.99    0.28
  -4 -14   0   -0.07    0.20
  -4 -14   0   -0.19    0.35
  -4 -14   0   -0.12    0.28
  -4 -14   0    0.23    0.32
   4  14   0   -0.05    0.22
   4  14   0    0.28    0.35
  -6 -14   0   13.68    1.35
  -6 -14   0   15.80    1.31
  -6 -14   0   13.54    1.37
  -6 -14   0   13.73    1.37
   6  14   0   15.03    1.32
  -8 -14   0    0.01    0.32
  -8 -14   0    0.39    0.34
  -8 -14   0    0.15    0.36
  -8 -14   0    0.39    0.23
   8  14   0   -0.28    0.45
   8  14   0   -0.36    0.21
   8  14   0    0.22    0.24
 -10 -14   0    2.29    0.33
 -10 -14   0    1.58    0.46
 -10 -14   0    1.91    0.41
 -10 -14   0    2.52    0.45
  10  14   0    1.49    0.56
  10  14   0    1.19    0.32
  10  14   0    1.85    0.31
 -12 -14   0    0.59    0.68
 -12 -14   0    1.28    0.32
 -12 -14   0    0.80    0.38
 -12 -14   0    1.12    0.47
 -12 -14   0    0.78    0.43
  12  14   0    0.84    0.28
 -14 -14   0    0.44    0.40
 -14 -14   0    1.38    0.56
 -14 -14   0   -0.02    0.32
 -16 -14   0    4.24    0.57
 -16 -14   0    3.92    0.78
 -16 -14   0    2.83    0.62
  15 -15   0    0.69    0.57
  15 -15   0   -0.08    0.49
 -15  15   0    0.49    0.52
 -15  15   0    0.40    0.57
 -15  15   0    0.62    0.78
  13 -15   0    0.31    0.46
  13 -15   0    0.07    0.54
 -13  15   0    0.09    0.65
 -13  15   0   -0.21    0.77
 -13  15   0    0.06    0.47
 -13  15   0    0.11    0.46
  11 -15   0    2.45    0.61
  11 -15   0    2.70    0.49
  11 -15   0    3.51    0.61
  11 -15   0    3.00    0.50
 -11  15   0    2.13    0.51
 -11  15   0    3.39    0.75
 -11  15   0    3.61    0.57
 -11  15   0    2.85    0.65
   9 -15   0   -0.30    0.32
   9 -15   0    0.82    0.43
   9 -15   0   -0.12    0.31
   9 -15   0    0.49    0.48
  -9  15   0    0.07    0.46
  -9  15   0    0.25    0.57
  -9  15   0    0.13    0.37
  -9  15   0   -0.74    0.37
   7 -15   0   -0.11    0.30
   7 -15   0   -0.11    0.28
   7 -15   0    0.45    0.38
   7 -15   0   -0.37    0.46
  -7  15   0    0.13    0.34
  -7  15   0    0.65    0.34
  -7  15   0   -0.18    0.40
  -7  15   0   -0.23    0.52
   5 -15   0   -0.32    0.35
   5 -15   0   -0.10    0.47
   5 -15   0   -0.07    0.25
   5 -15   0   -0.20    0.29
  -5  15   0   -0.24    0.42
  -5  15   0    0.03    0.43
  -5  15   0   -0.14    0.30
  -5  15   0   -0.66    0.32
   3 -15   0    0.62    0.32
   3 -15   0    0.30    0.50
   3 -15   0    0.44    0.25
   3 -15   0    0.57    0.38
  -3  15   0    0.19    0.29
  -3  15   0    0.39    0.48
  -3  15   0    0.73    0.32
  -3  15   0    0.83    0.42
   1 -15   0    0.15    0.30
   1 -15   0    0.22    0.35
   1 -15   0    0.22    0.49
   1 -15   0    0.16    0.24
  -1  15   0    0.33    0.28
  -1  15   0   -0.69    0.44
  -1  15   0    0.68    0.30
  -1  15   0    0.23    0.36
  -1 -15   0    0.37    0.45
  -1 -15   0    0.04    0.23
  -1 -15   0    0.16    0.34
  -1 -15   0    0.46    0.30
   1  15   0   -0.01    0.36
   1  15   0    0.40    0.28
   1  15   0    0.57    0.28
  -3 -15   0    0.94    0.46
  -3 -15   0    0.28    0.25
  -3 -15   0    0.52    0.36
  -3 -15   0    0.64    0.35
   3  15   0    0.39    0.29
   3  15   0    1.12    0.30
   3  15   0    0.47    0.43
  -5 -15   0   -0.31    0.34
  -5 -15   0   -0.04    0.24
  -5 -15   0   -0.20    0.33
  -5 -15   0    0.01    0.42
   5  15   0    0.01    0.27
   5  15   0    0.26    0.26
   5  15   0    0.08    0.45
  -7 -15   0    0.04    0.37
  -7 -15   0   -0.15    0.25
  -7 -15   0   -0.23    0.33
  -7 -15   0    0.45    0.40
   7  15   0   -0.30    0.26
   7  15   0    0.13    0.26
   7  15   0    0.08    0.51
  -9 -15   0   -0.06    0.34
  -9 -15   0    0.29    0.42
  -9 -15   0    0.31    0.27
  -9 -15   0    0.62    0.39
   9  15   0    1.09    0.60
   9  15   0    1.77    0.32
   9  15   0   -0.18    0.25
 -11 -15   0    2.30    0.54
 -11 -15   0    1.93    0.46
 -11 -15   0    3.40    0.44
 -11 -15   0    2.91    0.55
  11  15   0    3.09    0.41
 -13 -15   0    0.36    0.43
 -13 -15   0    0.13    0.47
 -13 -15   0    0.06    0.53
 -13 -15   0    0.00    0.31
  13  15   0   -0.08    0.29
 -15 -15   0    1.33    0.57
 -15 -15   0    1.22    0.44
 -15 -15   0    0.52    0.62
  14 -16   0    0.41    0.63
  14 -16   0   -0.14    0.52
 -14  16   0    1.59    0.82
 -14  16   0    1.05    0.60
 -14  16   0    0.43    0.52
  12 -16   0    0.17    0.45
  12 -16   0    0.08    0.56
 -12  16   0   -0.27    0.72
 -12  16   0    0.33    0.74
 -12  16   0    0.19    0.50
 -12  16   0    0.04    0.51
  10 -16   0    0.02    0.40
  10 -16   0    0.34    0.41
  10 -16   0    0.12    0.51
 -10  16   0    0.20    0.65
 -10  16   0    0.36    0.43
 -10  16   0    0.42    0.45
 -10  16   0    0.30    0.56
   8 -16   0    0.45    0.37
   8 -16   0    0.47    0.35
   8 -16   0    0.43    0.51
   8 -16   0    0.63    0.48
  -8  16   0    0.69    0.50
  -8  16   0    1.07    0.41
  -8  16   0   -0.22    0.60
  -8  16   0    0.59    0.41
   6 -16   0    0.10    0.53
   6 -16   0    0.59    0.33
   6 -16   0    1.22    0.45
   6 -16   0    0.56    0.34
  -6  16   0    0.50    0.38
  -6  16   0    0.34    0.56
  -6  16   0    0.76    0.37
  -6  16   0    0.76    0.46
   4 -16   0   -0.19    0.51
   4 -16   0    0.57    0.29
   4 -16   0    0.27    0.32
   4 -16   0    0.41    0.40
  -4  16   0    0.08    0.46
  -4  16   0    0.35    0.35
  -4  16   0    0.36    0.35
  -4  16   0    0.35    0.54
   2 -16   0   -0.13    0.32
   2 -16   0   -0.56    0.43
   2 -16   0    0.30    0.28
   2 -16   0    0.25    0.47
  -2  16   0    0.73    0.36
  -2  16   0    0.61    0.31
  -2  16   0   -0.17    0.51
  -2  16   0    0.41    0.45
   0 -16   0    3.14    0.57
   0 -16   0    1.19    0.30
   0 -16   0    0.86    0.44
   0  16   0    1.27    0.47
   0  16   0    1.24    0.54
   0  16   0    1.64    0.35
  -2 -16   0    0.40    0.36
  -2 -16   0   -0.16    0.26
  -2 -16   0   -0.97    0.50
  -2 -16   0   -0.13    0.39
   2  16   0   -0.19    0.44
   2  16   0   -0.61    0.30
   2  16   0    0.22    0.30
  -4 -16   0    0.43    0.47
  -4 -16   0    0.37    0.40
  -4 -16   0    0.39    0.27
  -4 -16   0    0.26    0.37
   4  16   0    0.01    0.28
   4  16   0    0.52    0.50
  -6 -16   0    0.79    0.32
  -6 -16   0    0.74    0.45
  -6 -16   0    0.39    0.42
  -6 -16   0    0.31    0.41
   6  16   0   -0.07    0.33
   6  16   0    0.91    0.29
   6  16   0    0.03    0.54
  -8 -16   0    0.66    0.30
  -8 -16   0    0.43    0.42
  -8 -16   0    0.45    0.42
  -8 -16   0    0.57    0.41
   8  16   0    0.38    0.34
   8  16   0    0.96    0.30
   8  16   0    0.86    0.71
 -10 -16   0    1.49    0.50
 -10 -16   0    0.46    0.33
 -10 -16   0    0.62    0.46
 -10 -16   0    0.80    0.51
  10  16   0    0.29    0.34
  10  16   0    0.03    0.29
 -12 -16   0   -0.15    0.47
 -12 -16   0    0.15    0.37
 -12 -16   0   -0.33    0.48
 -12 -16   0   -0.55    0.52
  12  16   0   -0.08    0.31
 -14 -16   0    0.68    0.67
 -14 -16   0    1.55    0.58
 -14 -16   0    1.60    0.45
 -14 -16   0    0.03    0.55
  14  16   0    1.05    0.36
  13 -17   0    0.79    0.62
  13 -17   0    0.04    0.57
 -13  17   0    1.39    0.79
 -13  17   0    1.23    0.60
 -13  17   0    0.51    0.56
  11 -17   0    1.64    0.69
  11 -17   0    0.91    0.53
 -11  17   0    1.63    0.59
 -11  17   0    1.32    0.52
 -11  17   0    1.03    0.72
   9 -17   0   -0.15    0.59
   9 -17   0   -0.02    0.41
   9 -17   0    0.22    0.42
  -9  17   0   -0.07    0.70
  -9  17   0    0.08    0.45
  -9  17   0    0.07    0.65
  -9  17   0    0.44    0.49
   7 -17   0    0.04    0.38
   7 -17   0    0.35    0.60
   7 -17   0    0.59    0.38
  -7  17   0    0.07    0.62
  -7  17   0    0.14    0.43
  -7  17   0    0.25    0.57
  -7  17   0   -0.22    0.36
   5 -17   0    0.01    0.33
   5 -17   0    0.51    0.56
   5 -17   0   -0.21    0.34
  -5  17   0    0.43    0.37
  -5  17   0    0.79    0.54
  -5  17   0    0.25    0.40
  -5  17   0    0.30    0.61
   3 -17   0    1.87    0.38
   3 -17   0    2.62    0.65
   3 -17   0    1.94    0.43
   3 -17   0    1.71    0.51
  -3  17   0    1.87    0.43
  -3  17   0    1.64    0.55
  -3  17   0    1.80    0.45
  -3  17   0    2.15    0.66
   1 -17   0    0.82    0.37
   1 -17   0    0.67    0.30
   1 -17   0    1.19    0.48
   1 -17   0    0.22    0.54
  -1  17   0    0.97    0.39
  -1  17   0    0.68    0.51
  -1  17   0    0.39    0.31
  -1  17   0    0.02    0.61
  -1 -17   0    0.65    0.37
  -1 -17   0    0.22    0.48
  -1 -17   0    0.39    0.31
  -1 -17   0   -0.16    0.50
   1  17   0    0.74    0.37
   1  17   0    1.35    0.36
   1  17   0    1.48    0.50
  -3 -17   0    1.69    0.54
  -3 -17   0    2.02    0.53
  -3 -17   0    1.87    0.45
  -3 -17   0    1.73    0.37
   3  17   0    1.74    0.37
   3  17   0    1.22    0.41
   3  17   0    1.36    0.58
  -5 -17   0   -0.09    0.46
  -5 -17   0   -0.27    0.33
  -5 -17   0   -0.57    0.39
  -5 -17   0   -0.02    0.51
   5  17   0   -0.07    0.30
   5  17   0   -0.54    0.64
   5  17   0   -0.56    0.35
  -7 -17   0   -0.19    0.44
  -7 -17   0   -0.12    0.51
  -7 -17   0   -0.10    0.47
  -7 -17   0    0.09    0.33
   7  17   0   -0.68    0.37
   7  17   0   -0.04    0.28
  -9 -17   0   -0.36    0.36
  -9 -17   0   -0.75    0.50
  -9 -17   0   -0.03    0.53
  -9 -17   0    0.11    0.50
   9  17   0   -0.33    0.40
   9  17   0    0.03    0.32
 -11 -17   0    0.11    0.58
 -11 -17   0    1.61    0.45
 -11 -17   0    2.29    0.59
 -11 -17   0    0.16    0.61
  11  17   0    1.04    0.36
 -13 -17   0    1.58    0.48
 -13 -17   0    1.14    0.63
 -13 -17   0    2.45    0.65
 -13 -17   0    1.61    0.71
  13  17   0    1.83    0.43
  10 -18   0    0.30    0.68
  10 -18   0   -0.08    0.52
 -10  18   0   -0.08    0.82
 -10  18   0    0.01    0.61
 -10  18   0   -0.32    0.53
   8 -18   0   -0.15    0.66
   8 -18   0    0.47    0.50
   8 -18   0    0.35    0.47
  -8  18   0   -0.25    0.49
  -8  18   0    0.10    0.56
  -8  18   0    1.81    0.73
   6 -18   0    1.24    0.45
   6 -18   0    0.88    0.47
  -6  18   0    2.06    0.52
  -6  18   0    0.79    0.44
  -6  18   0    1.57    0.81
  -6  18   0    1.99    0.70
   4 -18   0    4.11    0.57
   4 -18   0    3.93    0.62
   4 -18   0    4.97    0.79
  -4  18   0    3.10    0.60
  -4  18   0    3.96    0.64
  -4  18   0    4.48    0.81
  -4  18   0    4.22    0.73
   2 -18   0   -0.31    0.60
   2 -18   0    0.55    0.37
   2 -18   0    0.13    0.38
  -2  18   0    0.11    0.39
  -2  18   0   -0.06    0.70
  -2  18   0    0.66    0.57
  -2  18   0    0.20    0.43
   0 -18   0    0.86    0.64
   0 -18   0    0.55    0.39
   0 -18   0    0.85    0.38
   0  18   0    0.92    0.41
   0  18   0    2.27    0.67
   0  18   0    0.70    0.43
  -2 -18   0   -0.17    0.39
  -2 -18   0   -0.03    0.37
  -2 -18   0    0.23    0.56
  -2 -18   0   -0.19    0.52
   2  18   0   -0.11    0.36
   2  18   0   -0.10    0.68
   2  18   0   -0.13    0.42
  -4 -18   0    4.19    0.64
  -4 -18   0    2.93    0.67
  -4 -18   0    3.00    0.72
  -4 -18   0    5.78    0.60
   4  18   0    4.20    0.56
   4  18   0    1.81    0.72
  -6 -18   0    0.46    0.58
  -6 -18   0    1.34    0.50
  -6 -18   0    1.69    0.42
  -6 -18   0    0.71    0.59
   6  18   0    0.59    0.43
   6  18   0    1.44    0.38
  -8 -18   0   -0.87    0.58
  -8 -18   0    0.69    0.53
  -8 -18   0    0.15    0.40
  -8 -18   0   -0.04    0.61
   8  18   0    0.02    0.46
   8  18   0    0.33    0.36
 -10 -18   0    0.97    0.60
 -10 -18   0    1.04    0.45
 -10 -18   0    0.18    0.63
 -10 -18   0    0.12    0.65
  10  18   0    0.18    0.50
  10  18   0    0.18    0.38
   9 -19   0    0.32    0.57
   9 -19   0    1.14    0.78
  -9  19   0    0.11    0.55
  -9  19   0    0.83    0.96
  -9  19   0   -0.19    0.69
   7 -19   0    1.44    0.58
   7 -19   0    2.35    0.84
   7 -19   0    0.93    0.56
  -7  19   0    4.71    0.95
  -7  19   0    1.39    0.67
  -7  19   0    0.63    0.51
   5 -19   0    1.02    0.48
   5 -19   0   -0.14    0.74
   5 -19   0    0.36    0.48
  -5  19   0    0.69    0.47
  -5  19   0    2.28    0.80
  -5  19   0    1.92    0.61
   3 -19   0    1.53    0.77
   3 -19   0    1.52    0.49
   3 -19   0    1.77    0.49
  -3  19   0    1.81    0.56
  -3  19   0    1.65    0.72
  -3  19   0    0.79    0.47
   1 -19   0   -0.52    0.44
   1 -19   0   -0.46    0.66
   1 -19   0   -0.25    0.43
  -1  19   0   -0.71    0.50
  -1  19   0    0.22    0.43
  -1 -19   0    0.05    0.42
  -1 -19   0    0.24    0.45
  -1 -19   0    0.35    0.71
   1  19   0   -0.13    0.53
   1  19   0    0.30    0.43
  -3 -19   0    2.13    0.53
  -3 -19   0    1.08    0.67
  -3 -19   0    2.14    0.49
   3  19   0    0.19    0.58
   3  19   0    1.81    0.49
  -5 -19   0    0.92    0.62
  -5 -19   0    1.20    0.47
  -5 -19   0    1.05    0.53
   5  19   0    0.03    0.46
   5  19   0    0.67    0.40
  -7 -19   0    0.99    0.69
  -7 -19   0    0.75    0.47
  -7 -19   0    1.03    0.61
   7  19   0   -0.14    0.50
   7  19   0    1.66    0.44
  -9 -19   0   -0.40    0.60
  -9 -19   0   -0.22    0.50
  -9 -19   0   -0.35    0.68
   9  19   0    0.03    0.43
   9  19   0   -0.18    0.56
   4 -20   0    0.96    0.86
   4 -20   0    0.49    0.51
   4 -20   0   -0.11    0.57
  -4  20   0    0.10    0.48
  -4  20   0   -0.18    0.73
   2 -20   0    0.53    0.50
   2 -20   0    0.16    0.54
   2 -20   0    0.63    0.85
  -2  20   0    0.84    0.51
  -2  20   0    0.86    0.63
   0 -20   0    1.80    0.55
   0 -20   0    0.43    0.78
   0 -20   0    2.07    0.55
   0  20   0   -0.11    0.57
   0  20   0    1.68    0.54
  -2 -20   0    0.11    0.51
  -2 -20   0    0.51    0.83
  -2 -20   0    0.72    0.54
   2  20   0    1.12    0.49
   2  20   0    0.36    0.56
  -4 -20   0    0.08    0.58
  -4 -20   0    0.48    0.72
  -4 -20   0    0.58    0.54
   4  20   0   -0.18    0.57
   4  20   0    0.34    0.45
   4  20  -1   -0.40    0.60
   4  20  -1    1.94    0.51
  -4 -20   1    2.27    0.80
  -4 -20   1    2.03    0.59
  -4 -20   1    2.27    0.59
   2  20  -1   -0.50    0.58
   2  20  -1    1.69    0.50
  -2 -20   1    1.79    0.54
  -2 -20   1    0.69    0.83
  -2 -20   1    2.44    0.56
   0  20  -1    1.62    0.51
   0  20  -1    0.00    0.60
   0 -20   1    0.14    0.75
   0 -20   1    0.56    0.51
   0 -20   1    0.21    0.51
  -2  20  -1    1.20    0.69
  -2  20  -1    2.81    0.59
   2 -20   1    2.32    0.58
   2 -20   1    1.98    0.59
   2 -20   1    3.07    0.91
  -4  20  -1    0.10    0.71
  -4  20  -1   -0.40    0.51
   4 -20   1    0.04    0.56
   4 -20   1    0.00    0.84
   4 -20   1   -0.33    0.55
   9  19  -1   -0.18    0.60
   9  19  -1    0.26    0.41
  -9 -19   1    0.29    0.70
  -9 -19   1    0.08    0.47
  -9 -19   1    0.47    0.60
   7  19  -1    0.71    0.40
   7  19  -1    0.03    0.51
  -7 -19   1    0.94    0.49
  -7 -19   1    0.69    0.55
  -7 -19   1    0.84    0.68
   5  19  -1    0.43    0.39
   5  19  -1    1.67    0.50
  -5 -19   1   -0.04    0.48
  -5 -19   1    1.02    0.63
  -5 -19   1    0.57    0.45
   3  19  -1    0.49    0.38
   3  19  -1   -0.38    0.78
  -3 -19   1    0.15    0.43
  -3 -19   1   -0.22    0.43
  -3 -19   1    0.10    0.63
   1  19  -1    0.35    0.43
   1  19  -1    0.44    0.55
  -1 -19   1    0.40    0.70
  -1 -19   1    0.84    0.46
  -1 -19   1    0.15    0.41
  -1  19  -1    0.71    0.55
  -1  19  -1    0.70    0.43
   1 -19   1    1.06    0.45
   1 -19   1    1.13    0.77
   1 -19   1    1.26    0.45
  -3  19  -1    4.17    1.02
  -3  19  -1    2.92    0.56
  -3  19  -1    3.99    0.69
   3 -19   1    2.75    0.80
   3 -19   1    2.90    0.57
   3 -19   1    2.59    0.55
  -5  19  -1    2.47    0.69
  -5  19  -1    1.16    0.49
  -5  19  -1    3.52    0.90
   5 -19   1    2.47    0.86
   5 -19   1    1.89    0.55
   5 -19   1    1.62    0.54
  -7  19  -1    2.10    0.65
  -7  19  -1    2.09    0.89
  -7  19  -1    0.55    0.51
   7 -19   1    1.64    0.59
   7 -19   1    1.78    0.85
   7 -19   1    1.52    0.57
  12  18  -1    2.29    0.49
 -12 -18   1    2.81    0.70
 -12 -18   1    1.69    0.75
 -12 -18   1    1.07    0.73
 -12 -18   1    3.55    0.58
  10  18  -1    0.78    0.51
  10  18  -1    0.56    0.37
 -10 -18   1    0.46    0.44
 -10 -18   1    0.07    0.53
 -10 -18   1    0.30    0.64
 -10 -18   1    0.22    0.60
   8  18  -1    1.26    0.50
   8  18  -1    1.66    0.39
  -8 -18   1    1.95    0.44
  -8 -18   1    2.12    0.59
  -8 -18   1    2.41    0.65
  -8 -18   1    1.13    0.61
   6  18  -1    0.27    0.34
   6  18  -1    0.35    0.45
  -6 -18   1    0.35    0.46
  -6 -18   1    0.52    0.58
  -6 -18   1    0.39    0.40
  -6 -18   1    0.31    0.56
   4  18  -1    1.70    0.39
   4  18  -1    0.85    0.54
  -4 -18   1    0.77    0.61
  -4 -18   1    0.96    0.40
  -4 -18   1    2.19    0.61
  -4 -18   1    0.56    0.43
   2  18  -1    0.33    0.36
   2  18  -1    0.07    0.43
   2  18  -1    0.65    0.71
  -2 -18   1   -0.29    0.36
  -2 -18   1   -0.89    0.61
  -2 -18   1    0.32    0.35
   0  18  -1    0.51    0.74
   0  18  -1    0.14    0.35
   0  18  -1    0.63    0.44
   0  18  -1    0.65    0.61
   0 -18   1   -0.10    0.34
   0 -18   1    0.43    0.39
   0 -18   1    0.41    0.58
  -2  18  -1    0.65    0.50
  -2  18  -1    0.41    0.74
  -2  18  -1    1.22    0.61
  -2  18  -1    0.69    0.39
   2 -18   1   -0.01    0.37
   2 -18   1    0.93    0.68
   2 -18   1    0.43    0.37
  -4  18  -1    1.66    0.83
  -4  18  -1    1.42    0.45
  -4  18  -1    2.33    0.68
  -4  18  -1    0.67    0.51
   4 -18   1    1.50    0.43
   4 -18   1    1.11    0.43
   4 -18   1    1.78    0.71
  -6  18  -1    2.80    0.59
  -6  18  -1    3.82    0.78
  -6  18  -1    4.20    0.70
   6 -18   1    4.88    0.85
   6 -18   1    4.12    0.64
   6 -18   1    3.66    0.60
  -8  18  -1    4.43    0.68
  -8  18  -1    3.58    0.71
  -8  18  -1    4.61    0.88
   8 -18   1    3.65    0.87
   8 -18   1    4.70    0.69
   8 -18   1    4.21    0.68
 -10  18  -1    2.35    0.84
 -10  18  -1    1.27    0.59
 -10  18  -1    0.46    0.57
  10 -18   1    1.52    0.59
  10 -18   1    1.46    0.73
  13  17  -1    0.55    0.40
 -13 -17   1    0.14    0.67
 -13 -17   1    0.86    0.61
 -13 -17   1    0.86    0.62
 -13 -17   1    1.33    0.44
  11  17  -1    2.62    0.42
 -11 -17   1    2.64    0.46
 -11 -17   1    1.47    0.60
 -11 -17   1    1.69    0.58
 -11 -17   1    2.66    0.61
   9  17  -1    2.05    0.40
   9  17  -1    0.88    0.45
  -9 -17   1    1.32    0.51
  -9 -17   1    3.01    0.58
  -9 -17   1    1.66    0.57
  -9 -17   1    3.05    0.44
   7  17  -1    0.78    0.42
   7  17  -1    2.58    0.41
  -7 -17   1    2.53    0.51
  -7 -17   1    2.70    0.59
  -7 -17   1    2.45    0.42
  -7 -17   1    1.79    0.55
   5  17  -1    1.66    0.61
   5  17  -1    1.35    0.34
   5  17  -1    0.70    0.40
  -5 -17   1    1.62    0.54
  -5 -17   1    1.33    0.44
  -5 -17   1    1.42    0.50
  -5 -17   1    1.57    0.37
   3  17  -1    0.09    0.51
   3  17  -1    0.13    0.38
   3  17  -1    0.00    0.31
  -3 -17   1    0.49    0.29
  -3 -17   1    0.50    0.38
  -3 -17   1    0.18    0.47
  -3 -17   1    0.59    0.48
   1  17  -1    0.82    0.37
   1  17  -1    0.94    0.51
   1  17  -1    1.37    0.33
   1  17  -1    0.72    0.63
  -1 -17   1    0.77    0.59
  -1 -17   1    0.42    0.32
  -1 -17   1    0.66    0.36
  -1 -17   1   -0.01    0.46
  -1  17  -1   -0.25    0.63
  -1  17  -1    0.06    0.31
  -1  17  -1    0.31    0.51
  -1  17  -1    0.60    0.39
   1 -17   1    0.10    0.33
   1 -17   1   -0.05    0.31
   1 -17   1    0.50    0.52
   1 -17   1    0.28    0.46
  -3  17  -1    1.79    0.67
  -3  17  -1    0.41    0.31
  -3  17  -1    1.04    0.41
  -3  17  -1    1.22    0.56
   3 -17   1    0.90    0.36
   3 -17   1    1.01    0.51
   3 -17   1    0.63    0.34
   3 -17   1    1.10    0.59
  -5  17  -1   -0.04    0.34
  -5  17  -1    0.59    0.54
  -5  17  -1    0.21    0.62
  -5  17  -1    0.26    0.45
   5 -17   1    0.20    0.34
   5 -17   1    0.29    0.54
   5 -17   1    0.04    0.37
  -7  17  -1    1.58    0.52
  -7  17  -1    3.47    0.57
  -7  17  -1    2.20    0.73
  -7  17  -1    3.03    0.68
   7 -17   1    3.75    0.69
   7 -17   1    2.98    0.53
   7 -17   1    3.53    0.50
  -9  17  -1    0.61    0.50
  -9  17  -1   -0.42    0.63
  -9  17  -1    0.78    0.45
   9 -17   1   -0.24    0.44
   9 -17   1    0.08    0.61
   9 -17   1   -0.24    0.43
 -11  17  -1    6.11    0.99
 -11  17  -1    7.75    0.92
 -11  17  -1    6.48    0.90
  11 -17   1    6.11    0.96
  11 -17   1    7.28    0.91
  14  16  -1    0.00    0.33
 -14 -16   1    0.10    0.56
 -14 -16   1    0.11    0.55
 -14 -16   1    0.00    0.60
 -14 -16   1    0.21    0.40
  12  16  -1    0.28    0.31
 -12 -16   1    0.08    0.55
 -12 -16   1    0.71    0.51
 -12 -16   1   -0.35    0.45
 -12 -16   1    0.02    0.33
  10  16  -1    0.37    0.28
  10  16  -1    0.13    0.35
 -10 -16   1    0.01    0.30
 -10 -16   1   -0.26    0.45
 -10 -16   1   -0.08    0.45
 -10 -16   1    0.29    0.45
   8  16  -1   -0.24    0.33
   8  16  -1   -0.15    0.27
   8  16  -1   -0.15    0.60
  -8 -16   1   -0.07    0.44
  -8 -16   1   -0.49    0.40
  -8 -16   1    0.05    0.30
  -8 -16   1   -0.19    0.42
   6  16  -1    0.68    0.29
   6  16  -1    0.43    0.32
   6  16  -1    0.59    0.52
  -6 -16   1    0.98    0.46
  -6 -16   1    0.46    0.38
  -6 -16   1    0.90    0.45
  -6 -16   1    0.33    0.28
   4  16  -1    0.89    0.31
   4  16  -1    0.52    0.46
   4  16  -1    0.72    0.46
  -4 -16   1    0.14    0.51
  -4 -16   1    0.63    0.28
  -4 -16   1    0.62    0.39
  -4 -16   1    1.12    0.38
   2  16  -1   18.86    1.48
   2  16  -1   14.18    1.49
  -2 -16   1   14.59    1.52
  -2 -16   1   16.69    1.47
  -2 -16   1   15.69    1.43
  -2 -16   1   14.41    1.54
   0  16  -1    4.28    0.66
   0  16  -1    4.86    0.72
   0  16  -1    5.14    0.63
   0  16  -1    5.87    0.58
   0 -16   1    4.39    0.69
   0 -16   1    5.06    0.74
   0 -16   1    4.85    0.56
   0 -16   1    4.73    0.60
  -2  16  -1    0.98    0.58
  -2  16  -1    0.90    0.36
  -2  16  -1    0.50    0.30
  -2  16  -1    1.21    0.47
   2 -16   1    0.31    0.26
   2 -16   1    0.56    0.32
   2 -16   1    0.50    0.55
   2 -16   1    0.95    0.42
  -4  16  -1    1.63    0.41
  -4  16  -1    1.85    0.48
  -4  16  -1    1.84    0.56
  -4  16  -1    1.75    0.40
   4 -16   1    1.87    0.35
   4 -16   1    1.05    0.57
   4 -16   1    2.03    0.41
   4 -16   1    2.23    0.51
  -6  16  -1    2.27    0.45
  -6  16  -1    1.54    0.60
  -6  16  -1    2.18    0.53
  -6  16  -1    2.72    0.47
   6 -16   1    1.80    0.42
   6 -16   1    1.75    0.49
   6 -16   1    2.41    0.63
   6 -16   1    2.24    0.39
  -8  16  -1    0.54    0.53
  -8  16  -1   -0.52    0.42
  -8  16  -1    0.77    0.66
  -8  16  -1    0.43    0.42
   8 -16   1    0.00    0.33
   8 -16   1    1.47    0.58
   8 -16   1    0.00    0.37
 -10  16  -1    0.24    0.43
 -10  16  -1    0.14    0.43
 -10  16  -1    0.17    0.70
 -10  16  -1   -0.01    0.65
  10 -16   1    0.16    0.53
  10 -16   1   -0.24    0.40
  10 -16   1    0.72    0.40
 -12  16  -1    6.79    0.94
 -12  16  -1    5.82    0.77
 -12  16  -1    5.45    0.77
  12 -16   1    4.01    0.79
  12 -16   1    5.47    0.79
 -14  16  -1   -0.22    0.88
 -14  16  -1    0.69    0.61
 -14  16  -1    0.36    0.53
  14 -16   1    0.19    0.57
  14 -16   1    0.30    0.65
  15  15  -1    0.49    0.36
 -15 -15   1    0.54    0.59
 -15 -15   1    0.81    0.53
 -15 -15   1    0.79    0.56
 -15 -15   1    0.30    0.36
  13  15  -1   -0.21    0.28
 -13 -15   1    0.31    0.31
 -13 -15   1    0.43    0.48
 -13 -15   1    0.63    0.51
 -13 -15   1    0.17    0.43
  11  15  -1    2.52    0.39
 -11 -15   1    2.61    0.39
 -11 -15   1    2.81    0.50
 -11 -15   1    2.43    0.57
 -11 -15   1    2.34    0.49
   9  15  -1    0.01    0.23
   9  15  -1   -0.01    0.30
   9  15  -1    0.08    0.50
  -9 -15   1   -0.14    0.39
  -9 -15   1   -0.52    0.39
  -9 -15   1    0.26    0.28
  -9 -15   1   -0.18    0.38
   7  15  -1   -0.30    0.28
   7  15  -1    0.15    0.22
   7  15  -1   -0.82    0.44
  -7 -15   1    0.19    0.38
  -7 -15   1   -0.88    0.35
  -7 -15   1   -0.58    0.25
  -7 -15   1    0.66    0.39
   5  15  -1   -0.37    0.23
   5  15  -1   -0.22    0.28
   5  15  -1    0.13    0.40
  -5 -15   1   -0.26    0.23
  -5 -15   1   -0.36    0.31
  -5 -15   1   -0.23    0.39
  -5 -15   1    0.19    0.38
   3  15  -1    2.02    0.43
   3  15  -1    0.96    0.39
   3  15  -1    0.65    0.30
  -3 -15   1    0.43    0.23
  -3 -15   1    1.14    0.37
  -3 -15   1    0.46    0.43
  -3 -15   1    1.08    0.34
   1  15  -1    0.87    0.39
   1  15  -1    1.23    0.30
   1  15  -1    0.49    0.46
   1  15  -1    0.56    0.29
  -1 -15   1    0.03    0.34
  -1 -15   1    0.17    0.23
  -1 -15   1    0.85    0.29
  -1 -15   1    0.06    0.41
  -1  15  -1    1.64    0.43
  -1  15  -1    2.34    0.46
  -1  15  -1    0.95    0.30
  -1  15  -1    2.45    0.36
   1 -15   1    1.52    0.35
   1 -15   1    2.34    0.49
   1 -15   1    1.53    0.41
   1 -15   1    0.72    0.28
  -3  15  -1    0.81    0.46
  -3  15  -1    0.99    0.32
  -3  15  -1    1.49    0.36
  -3  15  -1    1.49    0.45
   3 -15   1    0.73    0.39
   3 -15   1    0.98    0.33
   3 -15   1    0.65    0.51
   3 -15   1    0.59    0.27
  -5  15  -1    2.95    0.58
  -5  15  -1    2.93    0.46
  -5  15  -1    3.12    0.50
  -5  15  -1    2.33    0.50
   5 -15   1    2.84    0.41
   5 -15   1    2.92    0.53
   5 -15   1    3.35    0.60
   5 -15   1    3.06    0.45
  -7  15  -1    6.71    0.83
  -7  15  -1    7.58    0.81
  -7  15  -1    6.52    0.94
  -7  15  -1    7.89    0.88
   7 -15   1    8.39    0.91
   7 -15   1    7.10    0.78
   7 -15   1    8.23    0.81
   7 -15   1    7.90    0.86
  -9  15  -1    2.21    0.66
  -9  15  -1    2.36    0.46
  -9  15  -1    1.33    0.48
  -9  15  -1    1.87    0.58
   9 -15   1    1.48    0.54
   9 -15   1    2.12    0.41
   9 -15   1    2.10    0.44
   9 -15   1    2.19    0.50
 -11  15  -1    6.30    0.88
 -11  15  -1    2.96    0.58
 -11  15  -1    4.65    0.77
 -11  15  -1    4.88    0.65
  11 -15   1    4.03    0.61
  11 -15   1    2.93    0.65
  11 -15   1    4.82    0.60
 -13  15  -1    1.26    0.51
 -13  15  -1    0.99    0.50
 -13  15  -1    0.53    0.68
  13 -15   1    1.52    0.58
  13 -15   1    0.12    0.49
 -15  15  -1    4.42    0.73
 -15  15  -1    5.67    0.77
 -15  15  -1    5.30    0.94
  15 -15   1    3.41    0.75
 -18 -14   1    0.91    0.77
 -18 -14   1    0.01    0.56
 -18 -14   1    0.19    0.43
 -16 -14   1    0.36    0.51
 -16 -14   1    0.43    0.60
 -16 -14   1    0.60    0.37
  14  14  -1   -0.03    0.29
 -14 -14   1   -0.47    0.42
 -14 -14   1    0.19    0.49
 -14 -14   1    1.31    0.47
 -14 -14   1    0.35    0.31
  12  14  -1    0.05    0.23
 -12 -14   1   -0.11    0.37
 -12 -14   1   -0.09    0.41
 -12 -14   1   -0.08    0.25
 -12 -14   1    0.04    0.37
  10  14  -1    1.17    0.27
 -10 -14   1    0.46    0.41
 -10 -14   1    0.94    0.28
 -10 -14   1    1.00    0.38
 -10 -14   1    1.11    0.36
   8  14  -1    1.10    0.48
   8  14  -1    1.23    0.30
   8  14  -1    1.53    0.30
  -8 -14   1    1.24    0.42
  -8 -14   1    1.37    0.28
  -8 -14   1    1.08    0.38
  -8 -14   1    1.79    0.39
   6  14  -1    0.63    0.26
   6  14  -1    0.63    0.26
   6  14  -1    1.08    0.38
  -6 -14   1   -0.20    0.35
  -6 -14   1    1.39    0.35
  -6 -14   1    0.64    0.34
  -6 -14   1    0.20    0.22
   4  14  -1    5.13    0.64
   4  14  -1    4.74    0.64
   4  14  -1    6.66    0.62
  -4 -14   1    5.49    0.63
  -4 -14   1    6.25    0.58
  -4 -14   1    5.52    0.69
  -4 -14   1    5.75    0.70
   2  14  -1    0.75    0.28
   2  14  -1    0.56    0.26
   2  14  -1    0.94    0.32
   2  14  -1    0.93    0.42
  -2 -14   1    0.68    0.29
  -2 -14   1    0.07    0.38
  -2 -14   1    0.50    0.22
  -2 -14   1    0.86    0.34
   0  14  -1    1.58    0.42
   0  14  -1    1.45    0.39
   0  14  -1    1.54    0.32
   0  14  -1    2.10    0.33
   0 -14   1    0.83    0.33
   0 -14   1    0.79    0.25
   0 -14   1    1.24    0.32
   0 -14   1    2.17    0.51
  -2  14  -1    3.61    0.48
  -2  14  -1    2.94    0.44
  -2  14  -1    3.32    0.56
  -2  14  -1    3.46    0.50
   2 -14   1    3.75    0.47
   2 -14   1    3.08    0.59
   2 -14   1    3.71    0.54
   2 -14   1    3.89    0.44
  -4  14  -1    3.83    0.65
  -4  14  -1    6.02    0.65
  -4  14  -1    3.74    0.62
  -4  14  -1    6.41    0.58
   4 -14   1    5.05    0.66
   4 -14   1    6.05    0.57
   4 -14   1    3.95    0.57
   4 -14   1    6.39    0.74
  -6  14  -1   18.90    1.94
  -6  14  -1   20.76    1.97
  -6  14  -1   21.47    1.91
  -6  14  -1   20.91    1.95
   6 -14   1   21.63    1.93
   6 -14   1   23.95    1.97
   6 -14   1   21.44    1.91
   6 -14   1   22.73    1.97
  -8  14  -1    0.06    0.52
  -8  14  -1    1.21    0.37
  -8  14  -1    0.73    0.33
  -8  14  -1    0.67    0.44
   8 -14   1    0.57    0.46
   8 -14   1    0.75    0.30
   8 -14   1    0.47    0.36
   8 -14   1    0.29    0.30
 -10  14  -1   12.71    1.19
 -10  14  -1   12.38    1.25
 -10  14  -1    9.88    1.32
 -10  14  -1   11.96    1.25
  10 -14   1   12.75    1.18
  10 -14   1   12.42    1.23
  10 -14   1   14.68    1.25
  10 -14   1   12.24    1.20
 -12  14  -1   -0.12    0.70
 -12  14  -1    0.22    0.43
 -12  14  -1   -0.15    0.54
 -12  14  -1   -0.06    0.42
  12 -14   1    0.21    0.36
  12 -14   1   -0.13    0.39
  12 -14   1    0.64    0.45
  12 -14   1    1.67    0.46
 -14  14  -1    0.68    0.62
 -14  14  -1    1.70    0.50
 -14  14  -1    1.09    0.52
 -14  14  -1    0.53    0.82
  14 -14   1    0.35    0.52
  14 -14   1    1.25    0.50
 -16  14  -1    0.72    0.73
 -16  14  -1    0.10    0.53
 -16  14  -1    1.12    0.56
  16 -14   1    0.59    0.62
  16 -14   1   -0.36    0.61
 -19 -13   1    1.05    0.47
 -19 -13   1    0.94    0.51
 -19 -13   1    1.08    0.73
 -17 -13   1    1.08    0.44
 -17 -13   1    1.29    0.39
 -17 -13   1    0.92    0.54
 -15 -13   1    1.52    0.44
 -15 -13   1    2.26    0.37
 -15 -13   1    1.80    0.60
  13  13  -1    2.61    0.38
 -13 -13   1    1.60    0.45
 -13 -13   1    2.83    0.38
 -13 -13   1    4.80    0.53
 -13 -13   1    0.77    0.64
 -13 -13   1    2.64    0.54
  11  13  -1    0.13    0.21
 -11 -13   1    0.58    0.38
 -11 -13   1    0.16    0.34
 -11 -13   1    0.07    0.21
 -11 -13   1   -0.03    0.32
   9  13  -1    0.20    0.24
   9  13  -1    0.60    0.21
   9  13  -1    0.49    0.41
  -9 -13   1    0.97    0.33
  -9 -13   1    0.91    0.26
  -9 -13   1   -0.01    0.33
  -9 -13   1    0.97    0.38
   7  13  -1    1.72    0.42
   7  13  -1    3.12    0.36
   7  13  -1    1.83    0.32
  -7 -13   1    2.43    0.44
  -7 -13   1    2.82    0.34
  -7 -13   1    2.45    0.41
  -7 -13   1    3.05    0.41
   5  13  -1    1.51    0.35
   5  13  -1    1.96    0.32
   5  13  -1    1.57    0.30
  -5 -13   1    1.84    0.28
  -5 -13   1    2.04    0.38
  -5 -13   1    1.20    0.37
  -5 -13   1    1.29    0.37
   3  13  -1   51.52    4.34
   3  13  -1   44.56    4.34
  -3 -13   1   51.06    4.36
  -3 -13   1   52.67    4.36
  -3 -13   1   49.26    4.34
  -3 -13   1   51.40    4.32
   1  13  -1    0.44    0.29
   1  13  -1    1.07    0.25
  -1 -13   1    1.03    0.28
  -1 -13   1    0.80    0.21
  -1 -13   1    0.76    0.34
  -1 -13   1   -0.89    0.43
  -1  13  -1   36.32    3.16
  -1  13  -1   38.28    3.13
  -1  13  -1   34.81    3.14
  -1  13  -1   34.74    3.16
   1 -13   1   35.13    3.17
   1 -13   1   39.56    3.18
   1 -13   1   34.40    3.14
   1 -13   1   34.89    3.12
  -3  13  -1    0.30    0.33
  -3  13  -1    0.88    0.26
  -3  13  -1    0.28    0.29
   3 -13   1    0.55    0.37
   3 -13   1    0.10    0.23
   3 -13   1    0.41    0.31
   3 -13   1    0.34    0.23
  -5  13  -1   10.12    1.04
  -5  13  -1   10.65    0.98
  -5  13  -1   10.10    1.02
   5 -13   1   10.42    0.98
   5 -13   1   10.37    1.03
   5 -13   1   10.34    0.97
   5 -13   1   10.73    1.06
  -7  13  -1   -0.01    0.37
  -7  13  -1    0.28    0.41
  -7  13  -1    0.13    0.30
  -7  13  -1    0.31    0.30
   7 -13   1    0.30    0.37
   7 -13   1    0.56    0.28
   7 -13   1    0.28    0.26
   7 -13   1   -0.15    0.31
  -9  13  -1    1.10    0.41
  -9  13  -1    1.08    0.36
  -9  13  -1    0.63    0.51
  -9  13  -1    1.15    0.39
   9 -13   1    1.30    0.32
   9 -13   1    1.29    0.36
   9 -13   1    1.42    0.32
   9 -13   1    1.05    0.43
 -11  13  -1    8.70    0.96
 -11  13  -1    8.61    0.89
 -11  13  -1    8.05    1.05
 -11  13  -1    9.08    0.96
  11 -13   1   10.06    0.95
  11 -13   1    8.96    0.89
  11 -13   1    9.28    0.96
  11 -13   1    8.74    0.91
 -13  13  -1   -0.23    0.50
 -13  13  -1    0.95    0.40
 -13  13  -1   -0.04    0.41
 -13  13  -1   -0.13    0.65
  13 -13   1    0.15    0.37
  13 -13   1    0.43    0.46
  13 -13   1    0.12    0.38
  13 -13   1    0.28    0.42
 -15  13  -1    0.52    0.49
 -15  13  -1    0.45    0.58
 -15  13  -1    1.10    0.81
 -15  13  -1    0.08    0.44
  15 -13   1    0.55    0.51
  15 -13   1    0.91    0.51
 -17  13  -1    0.71    0.72
 -17  13  -1    0.66    0.51
 -17  13  -1   -0.11    0.53
  17 -13   1    0.03    0.53
  17 -13   1    0.95    0.56
 -20 -12   1   -0.73    0.72
 -20 -12   1   -0.42    0.47
 -18 -12   1    1.81    0.68
 -18 -12   1    1.35    0.45
 -18 -12   1    2.04    0.42
 -16 -12   1    1.09    0.41
 -16 -12   1    1.86    0.34
 -16 -12   1    1.23    0.56
  14  12  -1    1.61    0.29
 -14 -12   1    1.48    0.29
 -14 -12   1    0.81    0.59
 -14 -12   1    1.29    0.36
 -14 -12   1    0.67    0.43
 -14 -12   1    0.63    0.36
  12  12  -1    0.01    0.21
 -12 -12   1    0.83    0.30
 -12 -12   1    0.02    0.20
 -12 -12   1    0.70    0.41
 -12 -12   1   -0.82    0.29
  10  12  -1    0.70    0.22
 -10 -12   1    0.65    0.36
 -10 -12   1    1.24    0.23
 -10 -12   1    0.36    0.31
 -10 -12   1    0.82    0.34
   8  12  -1    1.40    0.30
   8  12  -1    3.52    0.34
   8  12  -1    1.08    0.45
  -8 -12   1    1.99    0.41
  -8 -12   1    2.33    0.39
  -8 -12   1    2.07    0.32
  -8 -12   1    2.37    0.41
   6  12  -1    1.21    0.39
   6  12  -1    3.68    0.37
   6  12  -1    2.48    0.33
  -6 -12   1    2.28    0.42
  -6 -12   1    2.41    0.33
  -6 -12   1    3.00    0.42
  -6 -12   1    2.88    0.45
   4  12  -1   16.00    1.27
   4  12  -1   10.55    1.27
  -4 -12   1   12.96    1.30
  -4 -12   1   13.23    1.28
  -4 -12   1   15.68    1.30
  -4 -12   1   15.26    1.24
   2  12  -1   14.49    1.21
   2  12  -1   12.61    1.18
   2  12  -1   12.41    1.23
   2  12  -1   12.70    1.20
  -2 -12   1   13.66    1.24
  -2 -12   1   13.51    1.18
  -2 -12   1   14.45    1.21
  -2 -12   1   11.36    1.24
   0  12  -1    2.48    0.42
   0  12  -1    1.98    0.33
   0  12  -1    2.36    0.37
   0 -12   1    2.84    0.38
   0 -12   1    2.97    0.40
   0 -12   1    3.74    0.46
   0 -12   1    2.21    0.33
  -2  12  -1    1.90    0.33
  -2  12  -1    1.40    0.35
  -2  12  -1    1.56    0.33
  -2  12  -1    1.79    0.30
   2 -12   1    2.01    0.31
   2 -12   1    2.34    0.42
   2 -12   1    1.83    0.27
   2 -12   1    1.69    0.33
  -4  12  -1    0.96    0.31
  -4  12  -1    0.66    0.33
  -4  12  -1    1.28    0.26
   4 -12   1    0.38    0.29
   4 -12   1    0.49    0.22
   4 -12   1    1.74    0.38
  -6  12  -1    3.61    0.44
  -6  12  -1    4.40    0.56
  -6  12  -1    3.58    0.49
  -6  12  -1    3.58    0.52
   6 -12   1    3.22    0.44
   6 -12   1    4.13    0.54
   6 -12   1    3.24    0.42
   6 -12   1    4.60    0.52
  -8  12  -1   -0.07    0.27
  -8  12  -1    0.44    0.27
  -8  12  -1    0.05    0.40
  -8  12  -1   -0.26    0.32
   8 -12   1    0.35    0.23
   8 -12   1    0.06    0.24
   8 -12   1    0.07    0.27
   8 -12   1    0.27    0.37
 -10  12  -1    1.49    0.34
 -10  12  -1    2.07    0.51
 -10  12  -1    1.25    0.34
 -10  12  -1    1.22    0.40
  10 -12   1    2.16    0.42
  10 -12   1    1.47    0.33
  10 -12   1    1.17    0.33
  10 -12   1    1.00    0.34
 -12  12  -1    0.10    0.35
 -12  12  -1    0.23    0.40
 -12  12  -1    0.27    0.54
 -12  12  -1    0.46    0.32
  12 -12   1    0.82    0.34
  12 -12   1    0.38    0.31
  12 -12   1    0.36    0.39
  12 -12   1    0.35    0.31
 -14  12  -1    0.46    0.40
 -14  12  -1    1.12    0.41
 -14  12  -1    0.53    0.49
 -14  12  -1    1.14    0.76
  14 -12   1    0.85    0.42
  14 -12   1    0.60    0.34
  14 -12   1    0.20    0.43
 -16  12  -1    1.18    0.56
 -16  12  -1    0.89    0.46
 -16  12  -1    0.56    0.47
 -16  12  -1    0.09    0.88
  16 -12   1    0.68    0.50
  16 -12   1    0.90    0.48
  16 -12   1    0.79    0.45
 -18  12  -1    0.45    0.53
 -18  12  -1    0.75    0.47
 -18  12  -1    1.08    0.69
  18 -12   1    0.50    0.59
  18 -12   1   -0.13    0.54
 -19 -11   1    0.31    0.63
 -17 -11   1   -0.31    0.51
 -17 -11   1   -0.40    0.36
 -17 -11   1   -0.04    0.30
 -15 -11   1    8.70    0.89
 -15 -11   1    8.34    0.99
 -15 -11   1    7.22    1.06
 -15 -11   1   10.19    0.86
  13  11  -1    8.54    0.73
 -13 -11   1    5.39    0.77
 -13 -11   1    6.07    0.88
 -13 -11   1    8.32    0.76
 -13 -11   1    7.61    0.71
 -13 -11   1    8.19    0.85
  11  11  -1    3.94    0.44
 -11 -11   1    4.75    0.49
 -11 -11   1    2.97    0.48
 -11 -11   1    4.93    0.58
 -11 -11   1    3.73    0.43
   9  11  -1   30.99    2.58
  -9 -11   1   30.27    2.57
  -9 -11   1   29.01    2.61
  -9 -11   1   30.10    2.61
  -9 -11   1   27.56    2.59
   7  11  -1    5.21    0.47
   7  11  -1    4.15    0.44
   7  11  -1    3.67    0.50
  -7 -11   1    4.67    0.52
  -7 -11   1    4.96    0.45
  -7 -11   1    4.02    0.50
  -7 -11   1    3.82    0.54
   5  11  -1    8.05    0.89
   5  11  -1    9.67    0.86
   5  11  -1   10.35    0.89
  -5 -11   1    9.14    0.92
  -5 -11   1    9.39    0.92
  -5 -11   1   10.62    0.87
  -5 -11   1    9.31    0.90
   3  11  -1    9.29    0.84
   3  11  -1    8.98    0.87
   3  11  -1    8.40    0.83
  -3 -11   1    9.46    0.85
  -3 -11   1    9.38    0.87
  -3 -11   1    8.81    0.87
  -3 -11   1    8.62    0.81
   1  11  -1    1.04    0.19
   1  11  -1    0.91    0.22
   1  11  -1    0.43    0.26
   1  11  -1    1.12    0.25
  -1 -11   1    1.15    0.24
  -1 -11   1    0.76    0.28
  -1 -11   1    0.57    0.25
  -1 -11   1    1.00    0.19
  -1  11  -1    0.44    0.22
  -1  11  -1    0.34    0.18
  -1  11  -1    0.37    0.24
  -1  11  -1    0.16    0.23
   1 -11   1    0.26    0.15
   1 -11   1    0.27    0.18
   1 -11   1   -0.18    0.20
   1 -11   1    0.38    0.30
  -3  11  -1    8.54    0.73
  -3  11  -1    7.46    0.78
  -3  11  -1    7.10    0.76
  -3  11  -1    7.35    0.76
   3 -11   1    7.85    0.74
   3 -11   1    7.91    0.80
   3 -11   1    8.30    0.72
   3 -11   1    7.37    0.77
  -5  11  -1    6.90    0.63
  -5  11  -1    6.32    0.66
  -5  11  -1    5.85    0.67
  -5  11  -1    6.45    0.69
   5 -11   1    5.86    0.67
   5 -11   1    6.66    0.61
   5 -11   1    6.57    0.69
   5 -11   1    6.27    0.63
  -7  11  -1    0.48    0.27
  -7  11  -1    1.41    0.25
  -7  11  -1    0.72    0.35
  -7  11  -1    0.26    0.30
   7 -11   1    0.90    0.33
   7 -11   1    0.76    0.27
   7 -11   1    0.58    0.20
   7 -11   1    0.59    0.22
  -9  11  -1    0.18    0.27
  -9  11  -1   -0.30    0.31
  -9  11  -1   -0.12    0.25
  -9  11  -1   -0.31    0.37
   9 -11   1    0.17    0.30
   9 -11   1   -0.25    0.22
   9 -11   1    0.14    0.20
   9 -11   1    0.11    0.25
 -11  11  -1   -0.07    0.52
 -11  11  -1    0.44    0.28
 -11  11  -1    0.23    0.30
 -11  11  -1    0.37    0.33
  11 -11   1    0.27    0.32
  11 -11   1    0.13    0.28
  11 -11   1    0.11    0.28
  11 -11   1    0.23    0.23
 -13  11  -1   -0.38    0.57
 -13  11  -1    0.29    0.34
 -13  11  -1   -0.28    0.31
 -13  11  -1   -0.46    0.36
  13 -11   1   -0.04    0.36
  13 -11   1    0.50    0.32
  13 -11   1    0.00    0.29
  13 -11   1    0.01    0.38
 -15  11  -1    0.58    0.39
 -15  11  -1    0.15    0.35
 -15  11  -1    0.13    0.70
 -15  11  -1   -0.11    0.45
  15 -11   1    0.50    0.33
  15 -11   1   -0.28    0.43
  15 -11   1    0.18    0.37
  15 -11   1    0.17    0.36
 -17  11  -1    0.51    0.43
 -17  11  -1    1.12    0.56
 -17  11  -1    0.53    0.45
 -17  11  -1    1.22    0.91
  17 -11   1    0.82    0.48
  17 -11   1    1.31    0.50
  17 -11   1    1.12    0.50
 -19  11  -1    0.31    0.53
 -19  11  -1   -0.63    0.66
 -19  11  -1    0.04    0.54
  19 -11   1    0.76    0.57
  19 -11   1    0.45    0.61
  19 -11   1   -0.11    0.54
 -20 -10   1   -0.08    0.39
 -20 -10   1   -0.73    0.69
 -18 -10   1    1.40    0.40
 -18 -10   1    1.15    0.60
 -16 -10   1    2.54    0.45
 -16 -10   1    2.44    0.66
 -16 -10   1    2.96    0.62
 -16 -10   1    4.13    0.42
 -14 -10   1    8.15    0.74
 -14 -10   1    7.57    0.88
 -14 -10   1    6.85    0.90
  12  10  -1   14.07    1.20
 -12 -10   1   14.36    1.19
 -12 -10   1   13.50    1.27
 -12 -10   1   12.13    1.20
 -12 -10   1   11.65    1.28
 -12 -10   1   13.56    1.22
  10  10  -1    3.42    0.34
 -10 -10   1    2.48    0.37
 -10 -10   1    2.31    0.42
 -10 -10   1    2.85    0.38
 -10 -10   1    2.51    0.32
   8  10  -1    0.92    0.18
   8  10  -1    0.69    0.27
   8  10  -1    0.40    0.16
  -8 -10   1    1.04    0.25
  -8 -10   1    1.26    0.19
  -8 -10   1    0.60    0.28
  -8 -10   1    0.80    0.23
   6  10  -1   -0.01    0.14
   6  10  -1    0.22    0.15
   6  10  -1   -0.44    0.20
  -6 -10   1    0.09    0.13
  -6 -10   1   -0.04    0.22
  -6 -10   1    0.06    0.25
  -6 -10   1    0.26    0.20
   4  10  -1    0.00    0.15
   4  10  -1    0.15    0.16
   4  10  -1   -0.20    0.20
  -4 -10   1    0.27    0.13
  -4 -10   1    0.26    0.18
  -4 -10   1   -0.22    0.21
  -4 -10   1    0.05    0.21
   2  10  -1   17.04    1.53
   2  10  -1   17.80    1.54
   2  10  -1   16.36    1.56
   2  10  -1   18.98    1.55
  -2 -10   1   16.94    1.52
  -2 -10   1   17.58    1.54
  -2 -10   1   17.70    1.56
  -2 -10   1   17.07    1.56
   0  10  -1   50.95    4.28
   0  10  -1   48.20    4.27
   0  10  -1   47.10    4.28
   0  10  -1   48.31    4.26
   0 -10   1   47.92    4.26
   0 -10   1   49.16    4.27
   0 -10   1   51.68    4.29
   0 -10   1   52.65    4.29
  -2  10  -1    5.74    0.50
  -2  10  -1    5.17    0.55
  -2  10  -1    5.21    0.54
  -2  10  -1    4.58    0.52
   2 -10   1    4.61    0.51
   2 -10   1    6.13    0.57
   2 -10   1    4.14    0.55
   2 -10   1    4.91    0.48
  -4  10  -1    0.41    0.26
  -4  10  -1    0.61    0.22
  -4  10  -1    0.55    0.23
  -4  10  -1    0.51    0.19
   4 -10   1    0.76    0.23
   4 -10   1    0.76    0.29
   4 -10   1    0.56    0.15
   4 -10   1    0.77    0.19
  -6  10  -1   -0.24    0.18
  -6  10  -1   -0.12    0.23
  -6  10  -1   -0.03    0.22
  -6  10  -1   -0.60    0.28
   6 -10   1   -0.05    0.15
   6 -10   1   -0.09    0.25
   6 -10   1   -0.39    0.20
   6 -10   1    0.04    0.16
  -8  10  -1    4.52    0.48
  -8  10  -1    4.07    0.59
  -8  10  -1    4.79    0.55
  -8  10  -1    4.13    0.53
   8 -10   1    4.43    0.52
   8 -10   1    5.46    0.50
   8 -10   1    4.37    0.46
   8 -10   1    4.29    0.55
 -10  10  -1    0.04    0.27
 -10  10  -1    0.31    0.24
 -10  10  -1   -0.27    0.26
 -10  10  -1   -0.77    0.39
  10 -10   1   -0.01    0.18
  10 -10   1   -0.03    0.22
  10 -10   1   -0.08    0.23
  10 -10   1   -0.08    0.30
 -12  10  -1    0.07    0.30
 -12  10  -1   -0.77    0.46
 -12  10  -1    0.03    0.29
 -12  10  -1   -0.09    0.30
  12 -10   1    0.36    0.22
  12 -10   1    0.23    0.27
  12 -10   1    0.02    0.32
  12 -10   1   -0.04    0.26
 -14  10  -1    1.85    0.41
 -14  10  -1    1.73    0.44
 -14  10  -1    3.50    0.63
 -14  10  -1    1.28    0.37
  14 -10   1    1.76    0.35
  14 -10   1    1.93    0.36
  14 -10   1    1.76    0.37
  14 -10   1    1.18    0.43
 -16  10  -1    0.99    0.37
 -16  10  -1    0.00    0.76
 -16  10  -1    1.45    0.42
 -16  10  -1    0.55    0.45
  16 -10   1    0.71    0.39
  16 -10   1    0.92    0.34
  16 -10   1    0.78    0.39
  16 -10   1    0.47    0.43
 -18  10  -1   -0.26    0.53
 -18  10  -1   -0.10    0.41
 -18  10  -1   -0.05    0.43
  18 -10   1    0.30    0.48
  18 -10   1   -0.01    0.43
  18 -10   1    0.13    0.43
 -20  10  -1   -0.85    0.56
 -20  10  -1   -0.05    0.53
 -20  10  -1   -0.47    0.65
  20 -10   1    0.47    0.58
  20 -10   1    0.52    0.54
  20 -10   1    0.09    0.57
 -19  -9   1   -0.20    4.29
 -17  -9   1   -1.09    0.56
 -15  -9   1   -0.20    0.28
 -15  -9   1    0.22    0.44
 -15  -9   1    0.79    0.20
 -13  -9   1    3.62    0.41
 -13  -9   1    3.21    0.56
 -13  -9   1    2.69    0.43
 -13  -9   1    3.22    0.57
 -13  -9   1    3.92    0.38
  11   9  -1   -0.07    0.13
 -11  -9   1   -0.01    0.14
 -11  -9   1   -0.65    0.23
 -11  -9   1   -0.04    0.19
 -11  -9   1   -0.26    0.28
   9   9  -1    3.66    0.35
  -9  -9   1    2.80    0.37
  -9  -9   1    3.27    0.44
  -9  -9   1    3.14    0.33
  -9  -9   1    3.34    0.39
   7   9  -1    4.34    0.48
   7   9  -1    5.12    0.43
   7   9  -1    3.94    0.44
  -7  -9   1    4.63    0.50
  -7  -9   1    3.73    0.48
  -7  -9   1    4.42    0.45
  -7  -9   1    4.65    0.43
   5   9  -1   12.98    1.23
   5   9  -1   15.00    1.21
   5   9  -1   11.69    1.23
  -5  -9   1   14.20    1.25
  -5  -9   1   13.65    1.21
  -5  -9   1   15.46    1.23
  -5  -9   1   13.81    1.25
   3   9  -1   12.82    1.13
   3   9  -1   12.49    1.13
   3   9  -1   12.24    1.14
  -3  -9   1   13.42    1.11
  -3  -9   1   11.49    1.13
  -3  -9   1   12.96    1.15
  -3  -9   1   13.03    1.15
   1   9  -1    2.07    0.27
   1   9  -1    2.40    0.32
   1   9  -1    2.10    0.24
   1   9  -1    2.15    0.29
  -1  -9   1    1.77    0.23
  -1  -9   1    2.07    0.27
  -1  -9   1    2.24    0.33
  -1  -9   1    1.90    0.30
  -1   9  -1    0.94    0.24
  -1   9  -1    0.63    0.17
  -1   9  -1    0.69    0.17
  -1   9  -1    0.60    0.21
   1  -9   1    1.13    0.19
   1  -9   1    0.72    0.21
   1  -9   1    0.79    0.26
   1  -9   1    0.66    0.15
  -3   9  -1   27.46    2.53
  -3   9  -1   28.89    2.52
  -3   9  -1   30.04    2.53
  -3   9  -1   29.82    2.54
   3  -9   1   28.72    2.51
   3  -9   1   29.64    2.53
   3  -9   1   29.88    2.54
   3  -9   1   28.03    2.54
  -5   9  -1    3.66    0.44
  -5   9  -1    3.30    0.42
  -5   9  -1    3.30    0.45
  -5   9  -1    4.07    0.39
   5  -9   1    3.80    0.40
   5  -9   1    3.55    0.44
   5  -9   1    3.64    0.37
   5  -9   1    4.08    0.46
  -7   9  -1   11.88    0.99
  -7   9  -1   10.41    1.04
  -7   9  -1   10.63    1.03
  -7   9  -1   10.32    1.00
   7  -9   1   10.59    1.01
   7  -9   1   10.46    1.02
   7  -9   1   11.20    1.00
   7  -9   1   11.17    0.98
  -9   9  -1    2.91    0.37
  -9   9  -1    3.19    0.41
  -9   9  -1    2.81    0.42
  -9   9  -1    2.17    0.48
   9  -9   1    2.67    0.43
   9  -9   1    3.12    0.35
   9  -9   1    3.38    0.40
   9  -9   1    2.74    0.38
 -11   9  -1   -0.07    0.27
 -11   9  -1    0.08    0.28
 -11   9  -1   -0.05    0.23
 -11   9  -1   -0.01    0.40
  11  -9   1    0.39    0.25
  11  -9   1   -0.03    0.29
  11  -9   1    0.28    0.23
  11  -9   1    0.06    0.20
 -13   9  -1   -0.71    0.28
 -13   9  -1    0.05    0.29
 -13   9  -1   -0.17    0.51
 -13   9  -1   -0.48    0.27
  13  -9   1   -0.32    0.32
  13  -9   1   -0.57    0.20
  13  -9   1    0.05    0.26
  13  -9   1   -0.04    0.26
 -15   9  -1    0.34    0.63
 -15   9  -1    0.56    0.35
 -15   9  -1    0.00    0.30
 -15   9  -1    0.57    0.34
  15  -9   1    0.38    0.26
  15  -9   1    0.37    0.30
  15  -9   1    0.62    0.31
  15  -9   1    0.55    0.36
 -17   9  -1   -0.38    0.76
 -17   9  -1   -0.01    0.40
 -17   9  -1    0.31    0.32
 -17   9  -1   -0.35    0.37
  17  -9   1    0.08    0.40
  17  -9   1   -0.05    0.35
  17  -9   1    0.20    0.35
 -19   9  -1    1.84    0.55
 -19   9  -1    1.77    0.50
 -19   9  -1    2.04    0.55
  19  -9   1    2.08    0.50
  19  -9   1    2.43    0.55
  19  -9   1    3.07    0.51
 -21   9  -1   -0.50    0.62
 -21   9  -1   -0.03    0.54
 -21   9  -1    0.08    0.57
  21  -9   1    0.02    0.55
  21  -9   1    0.45    0.60
 -20  -8   1   -0.28    3.91
 -18  -8   1   -0.26    0.53
 -16  -8   1    2.59    0.31
 -16  -8   1    1.51    0.36
 -16  -8   1    1.45    0.51
 -14  -8   1    3.89    0.36
 -14  -8   1    2.81    0.39
 -14  -8   1    2.44    0.51
  12   8  -1    0.49    0.16
 -12  -8   1    1.06    0.33
 -12  -8   1   -0.21    0.21
 -12  -8   1    0.89    0.17
 -12  -8   1    0.68    0.18
  10   8  -1    4.69    0.42
 -10  -8   1    4.15    0.51
 -10  -8   1    3.82    0.44
 -10  -8   1    4.49    0.41
 -10  -8   1    4.20    0.45
   8   8  -1    0.38    0.13
  -8  -8   1    0.10    0.15
  -8  -8   1    0.51    0.23
  -8  -8   1    0.23    0.17
  -8  -8   1    0.10    0.11
   6   8  -1   11.07    1.11
   6   8  -1   12.66    1.10
   6   8  -1   13.35    1.11
  -6  -8   1   12.92    1.13
  -6  -8   1   12.52    1.10
  -6  -8   1   13.80    1.13
  -6  -8   1   11.56    1.11
   4   8  -1    1.89    0.24
   4   8  -1    2.19    0.28
   4   8  -1    1.84    0.26
  -4  -8   1    2.90    0.30
  -4  -8   1    2.83    0.30
  -4  -8   1    2.21    0.24
  -4  -8   1    2.42    0.29
   2   8  -1   50.00    4.28
   2   8  -1   55.39    4.30
   2   8  -1   48.96    4.28
   2   8  -1   49.48    4.28
  -2  -8   1   48.16    4.28
  -2  -8   1   48.55    4.29
  -2  -8   1   51.24    4.29
  -2  -8   1   45.75    4.27
   0   8  -1   26.80    2.36
   0   8  -1   27.02    2.35
   0   8  -1   27.06    2.36
   0   8  -1   26.03    2.36
   0  -8   1   26.18    2.35
   0  -8   1   27.20    2.37
   0  -8   1   27.35    2.36
   0  -8   1   29.71    2.37
  -2   8  -1    2.91    0.42
  -2   8  -1    3.81    0.42
  -2   8  -1    4.03    0.41
  -2   8  -1    4.53    0.39
   2  -8   1    3.56    0.43
   2  -8   1    4.44    0.38
   2  -8   1    3.97    0.40
   2  -8   1    3.42    0.44
  -4   8  -1    1.91    0.31
  -4   8  -1    1.91    0.29
  -4   8  -1    1.98    0.29
  -4   8  -1    2.28    0.25
   4  -8   1    2.41    0.24
   4  -8   1    1.77    0.27
   4  -8   1    2.92    0.34
   4  -8   1    1.46    0.28
  -6   8  -1   19.04    1.77
  -6   8  -1   19.06    1.79
  -6   8  -1   19.72    1.78
  -6   8  -1   22.41    1.76
   6  -8   1   19.66    1.77
   6  -8   1   19.71    1.76
   6  -8   1   19.91    1.77
   6  -8   1   20.57    1.75
  -8   8  -1    9.47    0.91
  -8   8  -1    9.24    0.96
  -8   8  -1    9.98    0.93
  -8   8  -1   10.57    0.89
   8  -8   1    9.73    0.93
   8  -8   1    8.66    0.91
   8  -8   1   10.78    0.91
   8  -8   1    9.90    0.89
 -10   8  -1    8.27    0.85
 -10   8  -1    8.70    0.87
 -10   8  -1    9.19    0.84
 -10   8  -1    8.75    0.93
  10  -8   1    9.19    0.85
  10  -8   1    8.94    0.87
  10  -8   1   10.01    0.83
  10  -8   1    8.44    0.85
 -12   8  -1    2.91    0.41
 -12   8  -1    3.21    0.43
 -12   8  -1    3.57    0.57
 -12   8  -1    2.80    0.41
  12  -8   1    2.92    0.45
  12  -8   1    3.22    0.39
  12  -8   1    3.14    0.42
  12  -8   1    3.01    0.36
 -14   8  -1    3.47    0.64
 -14   8  -1    3.60    0.47
 -14   8  -1    2.94    0.44
 -14   8  -1    3.53    0.50
  14  -8   1    3.58    0.51
  14  -8   1    3.68    0.45
  14  -8   1    3.33    0.41
  14  -8   1    3.61    0.45
 -16   8  -1    0.10    0.32
 -16   8  -1   -0.52    0.63
 -16   8  -1    0.00    0.30
 -16   8  -1   -0.24    0.30
  16  -8   1    0.03    0.29
  16  -8   1    0.02    0.28
  16  -8   1   -0.04    0.26
  16  -8   1    0.12    0.36
 -18   8  -1    0.13    0.40
 -18   8  -1   -0.52    0.81
 -18   8  -1    0.13    0.39
 -18   8  -1    0.15    0.39
  18  -8   1    0.17    0.44
  18  -8   1    0.11    0.36
  18  -8   1    0.29    0.34
 -20   8  -1    0.37    0.44
 -20   8  -1    0.50    0.49
 -20   8  -1    0.22    0.52
  20  -8   1    0.84    0.47
  20  -8   1    1.14    0.45
 -21  -7   1   -0.62    5.37
 -19  -7   1    0.09    0.58
 -17  -7   1   -0.54    0.42
 -15  -7   1    2.91    0.51
 -13  -7   1    0.72    0.24
 -13  -7   1    0.71    0.33
 -13  -7   1    1.46    0.20
  11   7  -1    0.09    0.12
 -11  -7   1    0.21    0.15
 -11  -7   1    0.18    0.25
 -11  -7   1    0.02    0.10
 -11  -7   1   -0.04    0.15
   9   7  -1   15.08    1.30
  -9  -7   1   15.06    1.31
  -9  -7   1   14.21    1.30
  -9  -7   1   15.30    1.29
  -9  -7   1   14.09    1.33
   7   7  -1    0.08    0.09
  -7  -7   1    0.00    0.09
  -7  -7   1    0.08    0.11
  -7  -7   1   -0.23    0.13
  -7  -7   1   -0.05    0.18
   5   7  -1    3.54    0.31
   5   7  -1    3.01    0.33
   5   7  -1    3.51    0.34
  -5  -7   1    2.74    0.36
  -5  -7   1    3.44    0.36
  -5  -7   1    3.22    0.34
  -5  -7   1    3.15    0.31
   3   7  -1    5.69    0.51
   3   7  -1    5.54    0.51
   3   7  -1    4.62    0.49
   3   7  -1    5.39    0.53
  -3  -7   1    5.71    0.52
  -3  -7   1    5.59    0.53
  -3  -7   1    5.75    0.49
  -3  -7   1    5.53    0.54
   1   7  -1   70.92    6.24
   1   7  -1   76.17    6.25
   1   7  -1   72.69    6.25
   1   7  -1   73.74    6.25
  -1  -7   1   76.70    6.25
  -1  -7   1   72.48    6.25
  -1  -7   1   65.50    6.24
  -1  -7   1   73.92    6.25
  -1   7  -1   91.79    7.98
  -1   7  -1   97.90    7.99
  -1   7  -1   93.03    7.99
  -1   7  -1   94.36    7.99
   1  -7   1   89.42    7.99
   1  -7   1   85.47    7.98
   1  -7   1   93.69    7.99
   1  -7   1   98.58    8.00
  -3   7  -1    1.25    0.22
  -3   7  -1    1.09    0.19
  -3   7  -1    1.46    0.26
  -3   7  -1    1.25    0.23
   3  -7   1    1.52    0.26
   3  -7   1    1.50    0.21
   3  -7   1    1.22    0.22
   3  -7   1    1.46    0.19
  -5   7  -1    0.76    0.25
  -5   7  -1    0.83    0.16
  -5   7  -1    0.71    0.19
  -5   7  -1    0.60    0.19
   5  -7   1    0.24    0.16
   5  -7   1    0.80    0.22
   5  -7   1    1.01    0.16
   5  -7   1    1.01    0.17
  -7   7  -1    1.35    0.24
  -7   7  -1    1.07    0.24
  -7   7  -1    1.33    0.33
  -7   7  -1    1.19    0.22
   7  -7   1    1.26    0.26
   7  -7   1    1.47    0.23
   7  -7   1    1.12    0.24
   7  -7   1    2.03    0.21
  -9   7  -1    3.31    0.32
  -9   7  -1    2.71    0.34
  -9   7  -1    2.97    0.43
  -9   7  -1    2.32    0.36
   9  -7   1    2.70    0.32
   9  -7   1    2.48    0.33
   9  -7   1    2.55    0.30
   9  -7   1    2.20    0.35
 -11   7  -1    1.90    0.30
 -11   7  -1    1.76    0.31
 -11   7  -1    1.87    0.46
 -11   7  -1    2.09    0.33
  11  -7   1    1.65    0.33
  11  -7   1    2.08    0.30
  11  -7   1    1.77    0.31
  11  -7   1    2.48    0.28
 -13   7  -1    8.57    1.00
 -13   7  -1    9.79    0.95
 -13   7  -1    9.43    0.90
 -13   7  -1    9.11    0.92
  13  -7   1    9.98    0.95
  13  -7   1   11.17    0.91
  13  -7   1   10.61    0.92
  13  -7   1    9.11    0.88
 -15   7  -1    0.35    0.27
 -15   7  -1    0.45    0.27
 -15   7  -1    0.64    0.29
 -15   7  -1    0.02    0.54
  15  -7   1    0.57    0.26
  15  -7   1    0.65    0.25
  15  -7   1    0.77    0.37
  15  -7   1    0.56    0.21
 -17   7  -1    1.52    0.72
 -17   7  -1    1.70    0.39
 -17   7  -1    1.82    0.39
 -17   7  -1    1.60    0.41
  17  -7   1    1.97    0.34
  17  -7   1    1.73    0.31
  17  -7   1    1.95    0.37
  17  -7   1    1.80    0.45
 -19   7  -1   -0.43    0.42
 -19   7  -1   -0.92    0.88
 -19   7  -1   -0.52    0.41
 -19   7  -1   -0.28    0.37
  19  -7   1    0.15    0.34
  19  -7   1   -0.07    0.41
 -21   7  -1    0.16    0.43
 -21   7  -1    0.36    0.51
 -21   7  -1   -0.37    0.50
  21  -7   1   -0.20    0.55
 -20  -6   1    1.93    0.86
 -18  -6   1    2.51    0.56
 -16  -6   1    6.37    0.73
 -14  -6   1    9.32    0.93
 -12  -6   1    3.09    0.42
  10   6  -1    9.64    0.82
 -10  -6   1    9.59    0.83
 -10  -6   1    9.19    0.81
 -10  -6   1    8.38    0.87
 -10  -6   1    9.00    0.83
   8   6  -1    0.36    0.11
  -8  -6   1    0.24    0.09
  -8  -6   1    0.35    0.11
  -8  -6   1    0.29    0.12
   6   6  -1    1.79    0.23
   6   6  -1    2.17    0.22
  -6  -6   1    2.44    0.29
  -6  -6   1    2.01    0.23
  -6  -6   1    1.93    0.20
  -6  -6   1    2.13    0.24
   4   6  -1    0.53    0.12
   4   6  -1    0.42    0.13
   4   6  -1    0.90    0.12
  -4  -6   1    0.70    0.10
  -4  -6   1    0.57    0.17
  -4  -6   1    0.30    0.13
  -4  -6   1    0.62    0.14
   2   6  -1   -0.03    0.09
   2   6  -1   -0.17    0.12
   2   6  -1   -0.31    0.10
  -2  -6   1   -0.31    0.12
  -2  -6   1    0.17    0.08
  -2  -6   1   -0.16    0.10
  -2  -6   1   -0.01    0.11
   0   6  -1    0.34    0.11
   0   6  -1   -0.15    0.12
   0   6  -1    0.01    0.09
   0   6  -1   -0.10    0.13
   0  -6   1    0.04    0.14
   0  -6   1    0.11    0.08
   0  -6   1    0.23    0.11
   0  -6   1    0.21    0.10
  -2   6  -1    0.95    0.18
  -2   6  -1    0.55    0.16
  -2   6  -1    0.69    0.19
   2  -6   1    0.87    0.18
   2  -6   1    1.18    0.13
   2  -6   1    0.61    0.18
   2  -6   1    0.64    0.14
  -4   6  -1   48.27    4.27
  -4   6  -1   49.89    4.26
  -4   6  -1   52.11    4.26
  -4   6  -1   49.51    4.27
   4  -6   1   49.59    4.27
   4  -6   1   48.17    4.25
   4  -6   1   48.81    4.27
   4  -6   1   49.42    4.26
  -6   6  -1    0.73    0.15
  -6   6  -1    0.57    0.16
  -6   6  -1    1.18    0.25
  -6   6  -1    0.37    0.17
   6  -6   1    0.28    0.17
   6  -6   1    0.61    0.15
   6  -6   1    0.74    0.19
   6  -6   1    0.93    0.14
  -8   6  -1   10.13    0.92
  -8   6  -1   10.58    0.91
  -8   6  -1    9.71    0.93
  -8   6  -1   10.41    0.97
   8  -6   1    9.96    0.93
   8  -6   1   10.29    0.94
   8  -6   1    9.53    0.92
   8  -6   1   10.59    0.91
 -10   6  -1    3.71    0.48
 -10   6  -1    4.69    0.44
 -10   6  -1    3.84    0.44
 -10   6  -1    4.59    0.56
  10  -6   1    3.67    0.45
  10  -6   1    4.76    0.48
  10  -6   1    4.09    0.44
  10  -6   1    4.83    0.43
 -12   6  -1    8.46    0.85
 -12   6  -1    9.45    0.81
 -12   6  -1    7.52    0.93
 -12   6  -1    7.88    0.82
  12  -6   1    9.77    0.80
  12  -6   1    9.00    0.82
  12  -6   1    8.60    0.86
  12  -6   1    8.62    0.82
 -14   6  -1    5.99    0.82
 -14   6  -1    6.17    0.67
 -14   6  -1    6.64    0.67
 -14   6  -1    7.32    0.71
  14  -6   1    6.95    0.73
  14  -6   1    7.12    0.66
  14  -6   1    7.58    0.68
  14  -6   1    6.64    0.64
 -16   6  -1    0.23    0.26
 -16   6  -1   -0.05    0.27
 -16   6  -1    0.05    0.54
 -16   6  -1    0.14    0.28
  16  -6   1    0.14    0.35
  16  -6   1    0.05    0.21
  16  -6   1    0.02    0.25
  16  -6   1   -0.02    0.23
 -18   6  -1   -0.08    0.69
 -18   6  -1    1.14    0.36
 -18   6  -1    1.33    0.39
 -18   6  -1    1.33    0.36
  18  -6   1    1.03    0.38
  18  -6   1    1.61    0.32
 -20   6  -1    0.18    0.40
 -20   6  -1    0.07    0.37
 -20   6  -1    0.18    0.45
  20  -6   1    0.08    0.48
 -22   6  -1    0.33    0.56
 -22   6  -1   -0.47    0.54
  22  -6   1   -0.21    0.66
 -21  -5   1   -1.83    3.12
 -19  -5   1    5.15    0.73
 -17  -5   1    0.18    0.43
 -15  -5   1   -5.21    2.41
 -15  -5   1   -2.93    2.01
 -13  -5   1   -0.13    0.24
 -11  -5   1    7.05    0.70
   9   5  -1    4.32    0.39
  -9  -5   1    3.72    0.45
  -9  -5   1    4.37    0.40
   7   5  -1    1.43    0.16
  -7  -5   1    1.57    0.17
  -7  -5   1    1.33    0.15
  -7  -5   1    1.43    0.18
   5   5  -1   41.01    3.80
   5   5  -1   44.99    3.80
   5   5  -1   43.39    3.79
  -5  -5   1   42.72    3.80
  -5  -5   1   45.39    3.81
  -5  -5   1   46.21    3.80
  -5  -5   1   45.39    3.79
   3   5  -1  159.82   13.76
   3   5  -1  153.21   13.76
   3   5  -1  164.20   13.75
   3   5  -1  155.85   13.75
  -3  -5   1  166.51   13.75
  -3  -5   1  166.51   13.76
  -3  -5   1  169.94   13.76
  -3  -5   1  148.80   13.75
   1   5  -1   46.58    3.89
   1   5  -1   41.97    3.89
   1   5  -1   47.49    3.89
   1   5  -1   47.14    3.89
  -1  -5   1   45.84    3.89
  -1  -5   1   39.82    3.88
  -1  -5   1   46.35    3.89
  -1  -5   1   46.57    3.89
  -1   5  -1   30.70    2.63
  -1   5  -1   31.47    2.62
  -1   5  -1   30.13    2.62
  -1   5  -1   29.00    2.62
   1  -5   1   30.22    2.62
   1  -5   1   29.39    2.62
   1  -5   1   31.40    2.63
   1  -5   1   30.95    2.63
  -3   5  -1   43.15    3.53
  -3   5  -1   41.86    3.54
  -3   5  -1   41.21    3.54
  -3   5  -1   40.81    3.54
   3  -5   1   38.67    3.53
   3  -5   1   40.14    3.54
   3  -5   1   40.95    3.54
   3  -5   1   41.81    3.54
  -5   5  -1   39.97    3.43
  -5   5  -1   38.56    3.43
  -5   5  -1   39.46    3.44
  -5   5  -1   40.77    3.42
   5  -5   1   39.68    3.42
   5  -5   1   38.66    3.43
   5  -5   1   41.23    3.43
   5  -5   1   39.83    3.44
  -7   5  -1    0.32    0.15
  -7   5  -1    0.00    0.22
  -7   5  -1    0.33    0.13
  -7   5  -1    0.58    0.13
   7  -5   1   -0.09    0.14
   7  -5   1    0.57    0.12
   7  -5   1    0.29    0.16
   7  -5   1    0.32    0.15
  -9   5  -1    7.92    0.74
  -9   5  -1    8.31    0.75
  -9   5  -1    6.98    0.79
  -9   5  -1    8.43    0.73
   9  -5   1    7.70    0.74
   9  -5   1    8.57    0.76
   9  -5   1    8.01    0.72
   9  -5   1    8.01    0.74
 -11   5  -1    8.87    0.79
 -11   5  -1    8.56    0.80
 -11   5  -1    8.02    0.86
 -11   5  -1    7.43    0.82
  11  -5   1    9.61    0.81
  11  -5   1    8.92    0.78
  11  -5   1    8.31    0.80
  11  -5   1    9.32    0.83
 -13   5  -1   17.50    1.68
 -13   5  -1   17.55    1.67
 -13   5  -1   18.64    1.66
 -13   5  -1   18.99    1.73
  13  -5   1   19.35    1.66
  13  -5   1   18.56    1.65
  13  -5   1   21.16    1.70
  13  -5   1   19.54    1.67
 -15   5  -1    2.48    0.38
 -15   5  -1    2.98    0.40
 -15   5  -1    2.94    0.40
 -15   5  -1    2.81    0.55
  15  -5   1    2.68    0.36
  15  -5   1    2.79    0.33
  15  -5   1    2.22    0.32
  15  -5   1    2.85    0.45
 -17   5  -1    1.79    0.62
 -17   5  -1    2.24    0.39
 -17   5  -1    1.74    0.34
 -17   5  -1    1.80    0.35
  17  -5   1    2.12    0.30
  17  -5   1    1.66    0.40
 -19   5  -1    3.48    0.50
 -19   5  -1    3.30    0.48
 -19   5  -1    3.56    0.52
 -19   5  -1    3.35    0.85
  19  -5   1    3.95    0.57
 -21   5  -1    0.15    0.46
 -21   5  -1    0.50    0.43
  21  -5   1    0.34    0.57
 -22  -4   1   -1.77    5.27
 -20  -4   1    3.59    0.68
 -18  -4   1    0.10    0.42
 -16  -4   1   15.16    1.41
 -14  -4   1   20.23    1.81
 -12  -4   1   -0.14    0.21
 -10  -4   1   13.07    1.21
 -10  -4   1   15.04    1.25
   8   4  -1    9.88    0.86
  -8  -4   1    9.22    0.86
  -8  -4   1   10.53    0.89
   6   4  -1   26.98    2.48
  -6  -4   1   31.38    2.48
  -6  -4   1   27.49    2.48
  -6  -4   1   29.21    2.47
   4   4  -1   24.88    2.10
   4   4  -1   22.42    2.11
   4   4  -1   23.32    2.10
  -4  -4   1   26.00    2.10
  -4  -4   1   25.34    2.10
  -4  -4   1   23.62    2.11
  -4  -4   1   25.49    2.12
   2   4  -1  401.49   37.44
   2   4  -1  418.15   37.44
   2   4  -1  458.77   37.45
   2   4  -1  454.93   37.44
  -2  -4   1  461.36   37.45
  -2  -4   1  447.81   37.44
  -2  -4   1  458.15   37.44
  -2  -4   1  399.47   37.44
   0   4  -1  421.21   33.20
   0   4  -1  372.47   33.20
   0   4  -1  395.28   33.20
   0   4  -1  385.10   33.20
   0  -4   1  390.73   33.20
   0  -4   1  397.29   33.20
   0  -4   1  355.79   33.19
   0  -4   1  385.39   33.20
  -2   4  -1    5.27    0.46
  -2   4  -1    5.43    0.48
  -2   4  -1    4.83    0.45
  -2   4  -1    5.52    0.47
   2  -4   1    5.30    0.48
   2  -4   1    5.13    0.46
   2  -4   1    4.39    0.46
   2  -4   1    4.76    0.45
  -4   4  -1   19.05    1.64
  -4   4  -1   16.60    1.63
  -4   4  -1   19.75    1.63
  -4   4  -1   20.02    1.65
   4  -4   1   19.29    1.64
   4  -4   1   18.43    1.64
   4  -4   1   18.40    1.63
   4  -4   1   19.12    1.64
  -6   4  -1   16.21    1.40
  -6   4  -1   15.54    1.42
  -6   4  -1   16.34    1.39
  -6   4  -1   16.23    1.40
   6  -4   1   15.32    1.40
   6  -4   1   16.11    1.41
   6  -4   1   16.34    1.39
  -8   4  -1   10.92    0.93
  -8   4  -1    9.90    0.96
  -8   4  -1   10.10    0.94
  -8   4  -1   10.08    0.94
   8  -4   1   10.87    0.92
   8  -4   1   10.52    0.94
   8  -4   1   10.44    0.93
   8  -4   1   10.86    0.95
 -10   4  -1  112.86    9.88
 -10   4  -1  114.18    9.85
 -10   4  -1  108.41    9.86
 -10   4  -1  121.04    9.86
  10  -4   1  117.00    9.85
  10  -4   1  117.25    9.87
  10  -4   1  114.93    9.85
  10  -4   1  113.38    9.86
 -12   4  -1    1.28    0.23
 -12   4  -1    0.94    0.20
 -12   4  -1    0.70    0.34
 -12   4  -1    0.93    0.20
  12  -4   1    0.62    0.25
  12  -4   1    0.96    0.18
  12  -4   1    1.22    0.22
  12  -4   1    1.10    0.18
 -14   4  -1    1.42    0.30
 -14   4  -1    1.91    0.31
 -14   4  -1    2.05    0.44
 -14   4  -1    1.59    0.32
  14  -4   1    1.59    0.34
  14  -4   1    1.98    0.26
  14  -4   1    1.81    0.25
  14  -4   1    1.19    0.28
 -16   4  -1   12.68    1.32
 -16   4  -1   13.05    1.23
 -16   4  -1   13.68    1.22
  16  -4   1   14.02    1.26
 -18   4  -1    0.07    0.61
 -18   4  -1    0.38    0.31
 -18   4  -1   -0.16    0.28
  18  -4   1   -0.55    0.37
 -20   4  -1    0.31    0.79
 -20   4  -1   -0.09    0.38
 -20   4  -1    0.39    0.35
  20  -4   1   -0.06    0.47
 -22   4  -1   -0.12    0.43
 -22   4  -1    0.53    0.49
  22  -4   1    0.62    0.61
 -21  -3   1    0.15    0.67
 -19  -3   1    8.46    0.97
 -17  -3   1    0.01    0.38
 -15  -3   1    1.17    0.33
 -13  -3   1    4.28    0.48
 -11  -3   1   46.01    3.98
  -9  -3   1   11.29    1.08
  -9  -3   1   13.69    1.11
  -7  -3   1    5.01    0.44
  -7  -3   1    4.19    0.41
   5   3  -1    0.50    0.07
  -5  -3   1    0.38    0.07
   3   3  -1  105.19    9.73
   3   3  -1  118.76    9.73
   3   3  -1  106.87    9.73
  -3  -3   1  114.25    9.73
  -3  -3   1  106.94    9.73
  -3  -3   1  122.20    9.74
  -3  -3   1  121.27    9.73
   1   3  -1  121.50    9.57
   1   3  -1  103.18    9.57
   1   3  -1  118.66    9.57
  -1  -3   1   95.01    9.56
  -1  -3   1  118.55    9.57
  -1  -3   1  107.11    9.57
  -1  -3   1  117.08    9.57
  -1   3  -1  457.87   37.69
  -1   3  -1  429.64   37.69
  -1   3  -1  465.66   37.69
  -1   3  -1  415.71   37.69
   1  -3   1  433.07   37.69
   1  -3   1  427.39   37.69
   1  -3   1  453.18   37.69
  -3   3  -1    4.84    0.49
  -3   3  -1    5.44    0.48
  -3   3  -1    5.76    0.50
  -3   3  -1    5.48    0.48
   3  -3   1    5.45    0.50
   3  -3   1    4.90    0.48
   3  -3   1    5.42    0.48
   3  -3   1    5.52    0.48
  -5   3  -1    2.01    0.23
  -5   3  -1    1.29    0.16
  -5   3  -1    1.24    0.17
  -5   3  -1    1.37    0.18
   5  -3   1    1.37    0.19
   5  -3   1    1.55    0.16
   5  -3   1    1.35    0.17
  -7   3  -1   42.87    3.45
  -7   3  -1   39.63    3.45
  -7   3  -1   40.76    3.47
  -7   3  -1   39.42    3.46
   7  -3   1   39.82    3.45
   7  -3   1   39.11    3.44
   7  -3   1   40.37    3.46
   7  -3   1   38.66    3.46
  -9   3  -1    8.29    0.83
  -9   3  -1   11.04    0.83
  -9   3  -1    9.19    0.87
   9  -3   1    9.39    0.82
   9  -3   1    8.56    0.83
   9  -3   1    8.84    0.82
   9  -3   1    9.27    0.85
 -11   3  -1   14.65    1.23
 -11   3  -1   13.04    1.24
 -11   3  -1   13.86    1.24
 -11   3  -1   13.70    1.28
  11  -3   1   14.45    1.24
  11  -3   1   13.84    1.26
  11  -3   1   14.19    1.22
  11  -3   1   14.01    1.23
 -13   3  -1    1.11    0.20
 -13   3  -1    0.53    0.20
 -13   3  -1    0.44    0.33
 -13   3  -1    0.34    0.20
  13  -3   1    0.61    0.15
  13  -3   1    0.54    0.24
  13  -3   1    0.34    0.15
  13  -3   1    0.56    0.18
 -15   3  -1    3.10    0.56
 -15   3  -1    3.55    0.41
 -15   3  -1    3.01    0.41
  15  -3   1    3.77    0.47
 -17   3  -1    0.01    0.25
 -17   3  -1   -0.61    0.52
 -17   3  -1    0.01    0.28
  17  -3   1   -0.11    0.35
 -19   3  -1    1.35    0.38
 -19   3  -1    1.18    0.35
 -19   3  -1   -0.15    0.57
  19  -3   1    0.73    0.46
 -21   3  -1    0.13    0.40
 -21   3  -1    0.17    0.43
  21  -3   1    0.60    0.53
 -23   3  -1    0.41    0.50
 -23   3  -1   -0.19    0.50
  23  -3   1    0.51    0.66
 -22  -2   1    0.35    4.00
 -20  -2   1    0.96    0.60
 -18  -2   1   -0.06    0.41
 -16  -2   1   -0.64    0.34
 -14  -2   1   52.57    4.56
 -12  -2   1    3.05    0.38
 -10  -2   1   87.04    7.12
 -10  -2   1   78.60    7.10
  -8  -2   1    1.01    0.18
  -8  -2   1    0.87    0.12
  -6  -2   1   93.46    7.36
  -6  -2   1   78.17    7.35
   4   2  -1  298.61   25.44
  -4  -2   1  296.01   25.44
   2   2  -1    0.39    0.06
   2   2  -1    0.63    0.09
   2   2  -1    0.48    0.06
  -2  -2   1    0.42    0.05
  -2  -2   1    0.45    0.06
  -2  -2   1    0.40    0.08
  -2  -2   1    0.47    0.06
   0   2  -1  237.97   20.04
   0   2  -1  217.17   20.04
   0   2  -1  263.15   20.04
   0  -2   1  236.74   20.04
   0  -2   1  218.93   20.04
   0  -2   1  250.77   20.04
   0  -2   1  213.94   20.03
  -2   2  -1    2.28    0.21
  -2   2  -1    2.19    0.22
   2  -2   1    2.09    0.22
   2  -2   1    2.22    0.21
   2  -2   1    2.02    0.21
   2  -2   1    2.52    0.24
  -4   2  -1   97.20    8.70
  -4   2  -1  110.23    8.70
  -4   2  -1   99.92    8.71
  -4   2  -1   97.84    8.70
   4  -2   1  101.88    8.71
   4  -2   1  102.39    8.70
   4  -2   1  101.21    8.70
  -6   2  -1   36.55    3.18
  -6   2  -1   37.52    3.19
  -6   2  -1   36.13    3.19
  -6   2  -1   40.64    3.18
   6  -2   1   35.40    3.18
   6  -2   1   36.74    3.18
   6  -2   1   36.30    3.19
   6  -2   1   36.29    3.17
  -8   2  -1   97.71    8.85
  -8   2  -1  101.42    8.85
  -8   2  -1  114.66    8.85
  -8   2  -1  106.79    8.86
   8  -2   1  102.38    8.84
   8  -2   1  107.15    8.86
   8  -2   1   98.02    8.84
   8  -2   1   97.53    8.85
 -10   2  -1   64.42    5.46
 -10   2  -1   61.74    5.47
 -10   2  -1   64.92    5.48
  10  -2   1   67.87    5.48
  10  -2   1   61.44    5.45
  10  -2   1   63.25    5.46
  10  -2   1   61.20    5.45
 -12   2  -1    0.38    0.18
 -12   2  -1   -0.02    0.16
 -12   2  -1    0.04    0.24
  12  -2   1    0.11    0.20
  12  -2   1    0.13    0.13
  12  -2   1    0.10    0.13
 -14   2  -1    0.13    0.18
 -14   2  -1   -0.05    0.17
 -14   2  -1   -0.18    0.31
  14  -2   1   -0.22    0.25
 -16   2  -1    3.58    0.60
 -16   2  -1    4.96    0.50
 -16   2  -1    4.51    0.50
  16  -2   1    4.24    0.55
 -18   2  -1    1.47    0.33
 -18   2  -1    0.83    0.56
 -18   2  -1    1.22    0.31
  18  -2   1    1.15    0.42
 -20   2  -1    0.22    0.33
 -20   2  -1    0.20    0.37
 -20   2  -1   -0.85    0.74
  20  -2   1    0.04    0.45
 -22   2  -1    3.13    0.54
 -22   2  -1    3.49    0.66
  22  -2   1    1.98    0.64
 -23  -1   1    4.50    4.85
 -21  -1   1    0.87    0.64
 -19  -1   1    6.60    0.82
 -15  -1   1   45.41    3.95
  13   1  -1   36.48    3.10
 -13  -1   1   34.61    3.10
  11   1  -1    0.54    0.20
 -11  -1   1    0.80    0.20
   9   1  -1  453.87   37.46
  -9  -1   1  432.33   37.45
  -9  -1   1  426.33   37.44
   7   1  -1    1.40    0.20
  -7  -1   1    1.20    0.19
  -5  -1   1  699.57   59.86
  -3  -1   1   11.49    0.99
   1   1  -1  117.56    9.43
   1   1  -1  117.97    9.44
  -1  -1   1   94.78    9.43
  -1   1  -1   26.72    2.60
  -1   1  -1   29.05    2.60
  -1   1  -1   32.46    2.60
  -1   1  -1   29.58    2.60
   1  -1   1   29.23    2.60
   1  -1   1   32.91    2.60
   1  -1   1   29.40    2.60
   1  -1   1   33.08    2.60
  -3   1  -1  158.26   13.43
  -3   1  -1  146.54   13.43
  -3   1  -1  156.88   13.42
   3  -1   1  166.24   13.42
   3  -1   1  154.95   13.43
   3  -1   1  158.00   13.42
  -5   1  -1  385.46   32.83
  -5   1  -1  367.97   32.83
  -5   1  -1  395.82   32.84
   5  -1   1  379.94   32.83
   5  -1   1  372.74   32.83
   5  -1   1  395.81   32.84
   5  -1   1  387.32   32.82
  -7   1  -1    8.78    0.82
  -7   1  -1    9.51    0.84
  -7   1  -1    9.23    0.81
   7  -1   1    9.35    0.82
   7  -1   1    9.43    0.83
   7  -1   1    9.33    0.81
  -9   1  -1    5.17    0.51
  -9   1  -1    5.63    0.55
  -9   1  -1    6.44    0.51
   9  -1   1    5.72    0.53
   9  -1   1    5.09    0.50
   9  -1   1    5.29    0.50
 -11   1  -1   18.64    1.58
 -11   1  -1   19.59    1.62
 -11   1  -1   16.78    1.59
  11  -1   1   19.09    1.61
  11  -1   1   17.00    1.57
 -13   1  -1    1.44    0.35
 -13   1  -1    1.99    0.26
 -13   1  -1    1.72    0.26
  13  -1   1    1.64    0.30
 -15   1  -1    0.32    0.22
 -15   1  -1   -0.20    0.35
 -15   1  -1    0.02    0.18
  15  -1   1   -0.15    0.28
 -17   1  -1    4.75    0.67
 -17   1  -1    4.43    0.55
 -17   1  -1    5.17    0.55
  17  -1   1    5.66    0.64
 -19   1  -1    0.88    0.33
 -19   1  -1    0.52    0.56
 -19   1  -1    0.60    0.30
  19  -1   1    0.59    0.45
 -21   1  -1   -0.15    0.36
 -21   1  -1    0.04    0.43
  21  -1   1   -0.33    0.50
 -23   1  -1    1.09    0.49
 -23   1  -1    0.71    0.53
 -24   0   1    0.08    0.50
 -24   0   1   -0.22    0.39
 -22   0   1   -0.14    0.39
 -22   0   1    0.45    0.32
 -20   0   1   -0.80    0.55
 -20   0   1   -0.18    0.24
  18   0  -1   -0.60    0.33
 -18   0   1   -0.10    0.39
 -18   0   1    0.02    0.21
 -18   0   1   -0.10    0.22
  16   0  -1   -0.23    0.27
 -16   0   1    0.01    0.16
 -16   0   1   -0.07    0.20
 -16   0   1   -0.35    0.34
  14   0  -1   -0.09    0.24
 -14   0   1    0.38    0.15
 -14   0   1    0.09    0.28
  12   0  -1   -0.21    0.18
 -12   0   1    0.08    0.20
  10   0  -1   -0.22    0.13
 -10   0   1   -0.17    0.16
 -10   0   1    0.24    0.12
   8   0  -1   -0.03    0.10
  -8   0   1   -0.09    0.08
  -8   0   1   -0.01    0.12
   6   0  -1    0.10    0.09
  -6   0   1    0.14    0.06
  -6   0   1    0.28    0.10
   4   0  -1   -0.03    0.06
  -4   0   1   -0.01    0.04
  -4   0   1   -0.02    0.06
  -2   0   1    0.15    0.15
   0   0  -1   -0.26    0.02
   0   0   1   -0.25    0.02
  -2   0  -1    0.02    0.04
  -2   0  -1    0.07    0.05
  -2   0  -1    0.04    0.04
   2   0   1    0.03    0.04
   2   0   1    0.11    0.05
  -4   0  -1   -0.10    0.08
  -4   0  -1   -0.11    0.06
  -4   0  -1    0.01    0.07
   4   0   1   -0.14    0.05
   4   0   1    0.01    0.06
   4   0   1   -0.11    0.09
  -6   0  -1   -0.02    0.07
  -6   0  -1   -0.17    0.11
  -6   0  -1   -0.06    0.08
   6   0   1    0.03    0.07
   6   0   1    0.06    0.10
   6   0   1   -0.02    0.06
  -8   0  -1   -0.06    0.14
  -8   0  -1   -0.14    0.09
  -8   0  -1   -0.04    0.11
   8   0   1   -0.17    0.13
 -10   0  -1    0.01    0.11
 -10   0  -1   -0.21    0.22
 -10   0  -1    0.26    0.13
  10   0   1   -0.16    0.17
 -12   0  -1    0.10    0.16
 -12   0  -1   -0.07    0.14
 -12   0  -1   -0.45    0.25
  12   0   1   -0.64    0.21
 -14   0  -1   -0.33    0.31
 -14   0  -1    0.00    0.17
 -14   0  -1   -0.07    0.18
  14   0   1   -0.03    0.26
 -16   0  -1    0.01    0.39
 -16   0  -1    0.03    0.21
 -16   0  -1   -0.20    0.23
  16   0   1    0.07    0.33
 -18   0  -1   -0.35    0.51
 -18   0  -1   -0.11    0.31
 -18   0  -1    0.14    0.24
  18   0   1   -0.38    0.37
 -20   0  -1    0.17    0.67
 -20   0  -1   -0.05    0.32
 -20   0  -1   -0.41    0.37
  20   0   1   -0.78    0.47
 -22   0  -1   -0.06    0.50
 -22   0  -1   -0.55    0.40
 -23   1   1    1.53    0.42
 -23   1   1    0.84    0.40
 -21   1   1    1.62    0.34
 -21   1   1    1.76    0.37
 -21   1   1    1.55    0.70
  19  -1  -1    7.17    0.78
 -19   1   1    7.09    0.70
 -19   1   1    7.25    0.69
 -19   1   1    6.18    0.87
  17  -1  -1    0.01    0.33
 -17   1   1    0.75    0.23
 -17   1   1    0.69    0.38
 -17   1   1    0.41    0.20
 -17   1   1   -0.08    0.23
  15  -1  -1   46.59    3.98
 -15   1   1   47.62    3.96
 -15   1   1   44.43    3.95
 -15   1   1   46.95    3.98
 -15   1   1   43.39    3.94
  13  -1  -1   35.39    3.02
 -13   1   1   33.34    3.00
 -13   1   1   32.19    2.99
 -13   1   1   36.74    3.01
 -13   1   1   36.33    3.03
  11  -1  -1    0.54    0.19
 -11   1   1    1.06    0.15
 -11   1   1    0.31    0.16
 -11   1   1    0.69    0.22
 -11   1   1    1.00    0.15
   9  -1  -1  429.00   36.56
  -9   1   1  446.56   36.56
  -9   1   1  457.52   36.55
  -9   1   1  412.62   36.55
  -9   1   1  389.56   36.54
   7  -1  -1    0.97    0.14
   7  -1  -1    1.12    0.16
  -7   1   1    1.09    0.15
  -7   1   1    1.05    0.12
  -7   1   1    1.27    0.17
  -7   1   1    1.17    0.13
   5  -1  -1  631.16   54.69
   5  -1  -1  614.35   54.69
  -5   1   1  650.44   54.68
  -5   1   1  670.51   54.69
  -5   1   1  640.75   54.69
  -5   1   1  627.58   54.69
   3  -1  -1   14.24    1.31
   3  -1  -1   16.97    1.31
   3  -1  -1   13.87    1.31
  -3   1   1   15.08    1.31
  -3   1   1   15.21    1.31
  -3   1   1   16.04    1.31
  -3   1   1   14.93    1.31
   1  -1  -1  107.34    9.22
   1  -1  -1  107.75    9.22
  -1  -1  -1   31.40    2.64
  -1  -1  -1   29.48    2.64
   1   1   1   31.17    2.64
   1   1   1   30.91    2.64
  -3  -1  -1  162.78   13.46
  -3  -1  -1  155.42   13.46
   3   1   1  161.13   13.46
   3   1   1  146.47   13.46
   3   1   1  160.16   13.46
  -5  -1  -1  405.46   33.79
  -5  -1  -1  366.31   33.78
  -5  -1  -1  413.99   33.78
   5   1   1  404.61   33.79
   5   1   1  374.32   33.78
   5   1   1  403.34   33.77
  -7  -1  -1    9.74    0.80
  -7  -1  -1    9.35    0.82
  -7  -1  -1    8.43    0.80
   7   1   1    9.01    0.79
   7   1   1    9.05    0.82
   7   1   1    8.85    0.79
  -9  -1  -1    5.47    0.54
  -9  -1  -1    6.13    0.52
  -9  -1  -1    5.10    0.51
   9   1   1    5.32    0.54
 -11  -1  -1   17.82    1.61
 -11  -1  -1   19.77    1.61
 -11  -1  -1   17.76    1.64
  11   1   1   18.15    1.63
 -13  -1  -1    1.76    0.25
 -13  -1  -1    1.61    0.24
 -13  -1  -1    1.38    0.33
  13   1   1    1.42    0.33
 -15  -1  -1    0.37    0.23
 -15  -1  -1    0.13    0.18
 -15  -1  -1   -1.18    0.35
  15   1   1    0.43    0.30
 -17  -1  -1    4.82    0.53
 -17  -1  -1    4.74    0.69
 -17  -1  -1    5.17    0.56
  17   1   1    4.72    0.61
 -19  -1  -1    0.93    0.31
 -19  -1  -1    0.24    0.38
 -19  -1  -1    0.34    0.57
 -21  -1  -1    0.04    0.37
 -21  -1  -1    0.24    0.41
 -23  -1  -1    1.06    0.60
 -23  -1  -1    0.57    0.49
 -24   2   1   -0.30    0.47
 -24   2   1   -0.39    0.43
  22  -2  -1   -0.01    0.51
 -22   2   1   -0.49    0.87
 -22   2   1   -0.23    0.33
 -22   2   1   -0.17    0.37
  20  -2  -1    1.29    0.43
 -20   2   1    1.10    0.34
 -20   2   1    0.73    0.59
 -20   2   1    1.09    0.31
  18  -2  -1    0.61    0.35
 -18   2   1    0.62    0.26
 -18   2   1    0.27    0.27
 -18   2   1    0.64    0.41
 -18   2   1    0.76    0.23
  16  -2  -1   -0.25    0.26
 -16   2   1   -0.09    0.18
 -16   2   1    0.82    0.36
 -16   2   1   -0.11    0.19
  14  -2  -1   51.29    4.47
 -14   2   1   56.60    4.47
 -14   2   1   54.41    4.49
 -14   2   1   51.23    4.46
 -14   2   1   45.48    4.44
  12  -2  -1    2.17    0.29
  12  -2  -1    3.34    0.34
 -12   2   1    3.28    0.37
 -12   2   1    3.07    0.30
 -12   2   1    2.71    0.29
 -12   2   1    1.80    0.34
  10  -2  -1   80.05    7.12
  10  -2  -1   78.47    7.11
 -10   2   1   84.63    7.13
 -10   2   1   82.80    7.12
 -10   2   1   88.67    7.12
   8  -2  -1    0.88    0.16
   8  -2  -1    0.99    0.14
  -8   2   1    1.00    0.14
  -8   2   1    1.17    0.19
  -8   2   1    1.10    0.17
  -8   2   1    1.05    0.13
   6  -2  -1   88.49    7.71
   6  -2  -1   83.53    7.71
   6  -2  -1   93.58    7.71
   6  -2  -1   89.34    7.72
  -6   2   1   90.75    7.71
  -6   2   1   96.76    7.72
  -6   2   1   91.67    7.72
  -6   2   1   85.94    7.71
   4  -2  -1  360.54   29.07
   4  -2  -1  333.46   29.07
   4  -2  -1  326.66   29.06
   4  -2  -1  327.65   29.07
  -4   2   1  355.06   29.07
  -4   2   1  327.65   29.06
  -4   2   1  343.07   29.07
  -4   2   1  343.18   29.07
   2  -2  -1    0.39    0.08
   2  -2  -1    0.52    0.06
  -2   2   1    0.30    0.07
  -2   2   1    0.51    0.08
  -2   2   1    0.56    0.07
   0  -2  -1  231.23   20.90
   0  -2  -1  244.60   20.90
   0   2   1  249.71   20.90
   0   2   1  251.32   20.90
  -2  -2  -1    2.33    0.22
  -2  -2  -1    2.38    0.22
  -2  -2  -1    2.24    0.21
   2   2   1    2.07    0.22
  -4  -2  -1  101.64    8.70
  -4  -2  -1   98.86    8.70
  -4  -2  -1  105.53    8.71
   4   2   1   95.86    8.70
   4   2   1   98.38    8.70
   4   2   1  109.21    8.71
  -6  -2  -1   37.54    3.21
  -6  -2  -1   38.24    3.22
   6   2   1   36.32    3.20
   6   2   1   36.50    3.20
   6   2   1   38.05    3.22
  -8  -2  -1  107.16    9.06
  -8  -2  -1   97.27    9.05
  -8  -2  -1  109.73    9.05
   8   2   1  108.04    9.06
 -10  -2  -1   66.77    5.72
 -10  -2  -1   63.99    5.72
 -10  -2  -1   68.30    5.73
  10   2   1   67.00    5.73
 -12  -2  -1    0.43    0.15
 -12  -2  -1    0.22    0.17
 -12  -2  -1    0.41    0.25
  12   2   1    0.08    0.23
 -14  -2  -1   -0.70    0.31
 -14  -2  -1   -0.09    0.22
 -14  -2  -1    0.08    0.18
  14   2   1    0.20    0.30
 -16  -2  -1    4.43    0.53
 -16  -2  -1    4.03    0.61
 -16  -2  -1    5.31    0.51
 -18  -2  -1    0.83    0.55
 -18  -2  -1    1.16    0.30
 -18  -2  -1    1.13    0.33
 -20  -2  -1   -0.01    0.82
 -20  -2  -1    0.04    0.32
 -20  -2  -1   -0.01    0.41
 -22  -2  -1    3.29    0.54
 -22  -2  -1    3.28    0.63
  23  -3  -1    0.30    0.53
 -23   3   1    0.17    0.41
 -23   3   1   -0.06    0.46
  21  -3  -1    0.55    0.47
 -21   3   1   -0.07    0.30
 -21   3   1    0.39    0.34
 -21   3   1   -0.50    0.74
  19  -3  -1    9.04    0.90
 -19   3   1    8.37    1.03
 -19   3   1    8.11    0.82
 -19   3   1    8.70    0.82
  17  -3  -1    0.52    0.33
 -17   3   1    0.12    0.42
 -17   3   1    0.86    0.22
 -17   3   1    0.33    0.27
 -17   3   1    0.52    0.23
  15  -3  -1    1.66    0.30
 -15   3   1    1.82    0.39
 -15   3   1   -0.03    0.31
 -15   3   1    2.34    0.28
 -15   3   1    1.18    0.25
  13  -3  -1    4.31    0.46
  13  -3  -1    4.29    0.41
 -13   3   1    4.15    0.41
 -13   3   1    3.73    0.46
 -13   3   1    3.69    0.40
 -13   3   1    4.40    0.50
  11  -3  -1   43.01    3.82
  11  -3  -1   45.92    3.83
 -11   3   1   47.80    3.83
 -11   3   1   42.31    3.82
 -11   3   1   40.95    3.81
 -11   3   1   46.41    3.84
   9  -3  -1   11.71    1.12
   9  -3  -1   13.06    1.11
   9  -3  -1   12.96    1.11
   9  -3  -1   11.85    1.09
  -9   3   1   12.28    1.10
  -9   3   1   13.48    1.12
  -9   3   1   12.40    1.11
  -9   3   1   13.46    1.13
   7  -3  -1    4.87    0.45
   7  -3  -1    5.26    0.44
   7  -3  -1    4.64    0.44
   7  -3  -1    4.62    0.43
  -7   3   1    4.77    0.43
  -7   3   1    4.88    0.44
  -7   3   1    4.78    0.45
  -7   3   1    4.63    0.46
   5  -3  -1    0.48    0.11
   5  -3  -1    0.65    0.10
   5  -3  -1    0.64    0.09
   5  -3  -1    0.38    0.10
  -5   3   1    0.81    0.09
  -5   3   1    0.67    0.13
  -5   3   1    0.50    0.10
  -5   3   1    0.32    0.11
   3  -3  -1  112.22    9.95
   3  -3  -1  110.11    9.95
   3  -3  -1  115.28    9.95
  -3   3   1  114.03    9.95
  -3   3   1  116.87    9.95
  -3   3   1  129.36    9.95
  -3   3   1  115.29    9.95
   1  -3  -1  127.07    9.91
   1  -3  -1   97.94    9.91
   1  -3  -1  112.27    9.91
   1  -3  -1  124.02    9.91
  -1   3   1  115.46    9.91
  -1   3   1  109.14    9.91
  -1   3   1  119.45    9.91
  -1   3   1  119.44    9.91
  -1  -3  -1  463.57   39.79
  -1  -3  -1  460.21   39.79
  -1  -3  -1  479.05   39.79
   1   3   1  449.26   39.79
   1   3   1  472.61   39.79
  -3  -3  -1    5.40    0.48
  -3  -3  -1    5.47    0.48
   3   3   1    5.20    0.48
   3   3   1    5.37    0.47
  -5  -3  -1    1.29    0.17
  -5  -3  -1    1.64    0.19
  -5  -3  -1    1.46    0.15
   5   3   1    1.30    0.16
   5   3   1    1.13    0.14
  -7  -3  -1   42.29    3.52
  -7  -3  -1   42.00    3.53
  -7  -3  -1   38.59    3.51
   7   3   1   40.12    3.50
   7   3   1   41.20    3.51
  -9  -3  -1    9.24    0.84
  -9  -3  -1    9.69    0.86
  -9  -3  -1    8.99    0.83
 -11  -3  -1   14.77    1.28
 -11  -3  -1   13.83    1.27
 -11  -3  -1   14.53    1.30
 -13  -3  -1    0.25    0.28
 -13  -3  -1    0.20    0.17
 -13  -3  -1    0.22    0.23
 -15  -3  -1    2.94    0.53
 -15  -3  -1    4.89    0.48
 -15  -3  -1    3.56    0.42
 -17  -3  -1    0.07    0.32
 -17  -3  -1    0.20    0.42
 -17  -3  -1    0.21    0.25
 -19  -3  -1    0.99    0.62
 -19  -3  -1    1.01    0.33
 -19  -3  -1    1.10    0.40
 -21  -3  -1    0.47    0.44
 -21  -3  -1    0.23    0.37
 -23  -3  -1    0.29    0.64
 -23  -3  -1    0.37    0.48
  24  -4  -1    1.38    0.65
 -24   4   1    1.35    0.58
 -24   4   1    1.17    0.52
  22  -4  -1    0.34    0.54
 -22   4   1   -0.42    0.38
 -22   4   1    0.13    1.10
 -22   4   1    0.39    0.39
  20  -4  -1    3.73    0.58
 -20   4   1    3.56    0.51
 -20   4   1    3.30    0.79
 -20   4   1    4.32    0.51
 -20   4   1    3.31    0.51
  18  -4  -1    0.24    0.32
 -18   4   1   -0.13    0.24
 -18   4   1    0.05    0.49
 -18   4   1    0.28    0.30
 -18   4   1   -0.13    0.23
  16  -4  -1   16.52    1.36
  16  -4  -1   14.85    1.32
 -16   4   1   14.86    1.39
 -16   4   1   14.57    1.32
 -16   4   1   13.06    1.31
 -16   4   1   15.20    1.35
  14  -4  -1   20.80    1.70
  14  -4  -1   19.74    1.72
 -14   4   1   18.18    1.69
 -14   4   1   20.26    1.72
 -14   4   1   17.62    1.68
 -14   4   1   19.41    1.74
  12  -4  -1   -0.09    0.10
  12  -4  -1   -0.05    0.19
  12  -4  -1    0.05    0.13
  12  -4  -1   -0.15    0.12
 -12   4   1   -0.07    0.14
 -12   4   1    0.06    0.13
 -12   4   1    0.07    0.24
 -12   4   1   -0.39    0.15
  10  -4  -1   13.57    1.22
  10  -4  -1   13.67    1.20
  10  -4  -1   13.91    1.23
  10  -4  -1   14.15    1.22
 -10   4   1   14.49    1.24
 -10   4   1   13.50    1.21
 -10   4   1   14.92    1.24
 -10   4   1   12.77    1.21
   8  -4  -1    9.87    0.89
   8  -4  -1   10.81    0.91
   8  -4  -1   10.27    0.91
   8  -4  -1    9.93    0.91
  -8   4   1    9.56    0.90
  -8   4   1   10.99    0.93
  -8   4   1   10.11    0.90
  -8   4   1   10.36    0.92
   6  -4  -1   28.75    2.47
   6  -4  -1   27.58    2.46
   6  -4  -1   24.86    2.47
   6  -4  -1   29.81    2.47
  -6   4   1   29.42    2.46
  -6   4   1   28.61    2.47
  -6   4   1   30.89    2.48
  -6   4   1   28.83    2.47
   4  -4  -1   24.16    2.08
   4  -4  -1   22.11    2.07
   4  -4  -1   22.15    2.08
   4  -4  -1   27.77    2.08
  -4   4   1   24.30    2.08
  -4   4   1   25.39    2.08
  -4   4   1   23.24    2.08
  -4   4   1   23.48    2.07
   2  -4  -1  507.86   39.88
   2  -4  -1  435.59   39.88
   2  -4  -1  426.82   39.87
   2  -4  -1  464.97   39.88
  -2   4   1  455.26   39.88
  -2   4   1  466.82   39.88
  -2   4   1  446.84   39.87
  -2   4   1  523.57   39.88
   0  -4  -1  426.63   34.97
   0  -4  -1  401.12   34.97
   0  -4  -1  433.27   34.98
   0  -4  -1  416.44   34.98
   0   4   1  395.06   34.97
   0   4   1  386.60   34.97
   0   4   1  411.29   34.97
   0   4   1  398.98   34.97
  -2  -4  -1    3.94    0.42
  -2  -4  -1    4.87    0.41
  -2  -4  -1    5.40    0.42
   2   4   1    3.66    0.42
   2   4   1    4.98    0.42
  -4  -4  -1   20.44    1.70
  -4  -4  -1   19.05    1.69
   4   4   1   19.86    1.70
   4   4   1   18.23    1.69
   4   4   1   20.50    1.69
  -6  -4  -1   16.00    1.42
  -6  -4  -1   16.55    1.44
  -6  -4  -1   16.76    1.42
   6   4   1   16.65    1.41
   6   4   1   15.67    1.42
  -8  -4  -1   10.74    0.89
  -8  -4  -1    8.35    0.90
  -8  -4  -1   11.09    0.91
 -10  -4  -1  117.34   10.33
 -10  -4  -1  123.06   10.32
 -12  -4  -1    1.17    0.28
 -12  -4  -1    1.00    0.28
 -12  -4  -1    0.95    0.19
 -14  -4  -1    1.86    0.39
 -14  -4  -1    2.01    0.31
 -14  -4  -1    3.02    0.39
 -16  -4  -1   14.03    1.24
 -16  -4  -1   12.77    1.32
 -16  -4  -1   13.93    1.26
 -18  -4  -1    0.25    0.38
 -18  -4  -1   -0.39    0.51
 -18  -4  -1   -0.10    0.27
 -20  -4  -1   -0.06    0.34
 -20  -4  -1    0.30    0.47
 -22  -4  -1    0.00    0.60
 -22  -4  -1    1.02    0.43
  23  -5  -1    0.25    0.58
 -23   5   1   -0.66    0.45
 -23   5   1    0.38    0.46
 -23   5   1    0.08    0.43
  21  -5  -1    1.90    0.50
 -21   5   1    1.68    0.43
 -21   5   1    1.72    0.43
 -21   5   1    1.75    0.44
 -21   5   1    0.58    0.83
  19  -5  -1    6.13    0.67
 -19   5   1    4.94    0.62
 -19   5   1    5.25    0.84
 -19   5   1    6.06    0.67
 -19   5   1    4.89    0.58
  17  -5  -1    1.31    0.37
  17  -5  -1    1.35    0.27
 -17   5   1    1.65    0.34
 -17   5   1    1.45    0.29
 -17   5   1    1.31    0.49
 -17   5   1    1.30    0.28
  15  -5  -1   -0.26    0.26
  15  -5  -1   -0.15    0.19
 -15   5   1   -0.13    0.22
 -15   5   1   -0.58    0.38
 -15   5   1   -0.23    0.22
 -15   5   1    0.17    0.22
  13  -5  -1   -0.12    0.15
  13  -5  -1   -0.11    0.12
  13  -5  -1   -0.31    0.21
  13  -5  -1   -0.07    0.15
 -13   5   1   -0.11    0.21
 -13   5   1    0.04    0.31
 -13   5   1    0.05    0.18
 -13   5   1   -0.22    0.17
  11  -5  -1    7.79    0.67
  11  -5  -1    7.86    0.70
  11  -5  -1    7.58    0.69
  11  -5  -1    7.33    0.69
 -11   5   1    7.53    0.72
 -11   5   1    6.71    0.68
 -11   5   1    6.65    0.68
 -11   5   1    8.43    0.74
   9  -5  -1    4.72    0.42
   9  -5  -1    4.63    0.43
   9  -5  -1    4.38    0.41
   9  -5  -1    3.77    0.43
  -9   5   1    4.14    0.41
  -9   5   1    4.28    0.42
  -9   5   1    4.37    0.45
  -9   5   1    4.54    0.48
   7  -5  -1    1.38    0.19
   7  -5  -1    1.61    0.23
   7  -5  -1    1.98    0.22
  -7   5   1    1.34    0.23
  -7   5   1    1.84    0.23
  -7   5   1    1.57    0.19
  -7   5   1    2.63    0.28
   5  -5  -1   42.94    3.75
   5  -5  -1   41.25    3.75
   5  -5  -1   44.86    3.75
   5  -5  -1   42.53    3.76
  -5   5   1   42.40    3.75
  -5   5   1   44.42    3.75
  -5   5   1   45.37    3.76
  -5   5   1   45.09    3.76
   3  -5  -1  163.59   14.13
   3  -5  -1  152.32   14.13
   3  -5  -1  172.62   14.14
   3  -5  -1  165.24   14.14
  -3   5   1  163.04   14.14
  -3   5   1  177.71   14.14
  -3   5   1  157.43   14.13
  -3   5   1  168.06   14.13
   1  -5  -1   42.46    3.97
   1  -5  -1   45.24    3.97
   1  -5  -1   47.72    3.97
   1  -5  -1   50.81    3.97
  -1   5   1   43.20    3.97
  -1   5   1   45.14    3.97
  -1   5   1   46.24    3.97
  -1   5   1   48.82    3.97
  -1  -5  -1   32.79    2.79
  -1  -5  -1   32.88    2.79
  -1  -5  -1   31.83    2.78
  -1  -5  -1   33.33    2.78
   1   5   1   33.32    2.79
   1   5   1   30.90    2.78
   1   5   1   31.22    2.79
  -3  -5  -1   43.21    3.87
  -3  -5  -1   45.36    3.87
  -3  -5  -1   48.61    3.87
   3   5   1   42.70    3.87
   3   5   1   45.15    3.87
  -5  -5  -1   39.91    3.59
  -5  -5  -1   47.13    3.59
  -5  -5  -1   42.53    3.60
   5   5   1   39.94    3.59
   5   5   1   42.60    3.58
   5   5   1   38.35    3.58
  -7  -5  -1    0.16    0.14
  -7  -5  -1    0.27    0.09
  -7  -5  -1    0.40    0.19
   7   5   1    0.40    0.14
   7   5   1    0.33    0.09
  -9  -5  -1    9.32    0.79
  -9  -5  -1    8.41    0.82
  -9  -5  -1    8.39    0.80
 -11  -5  -1    9.22    0.88
 -11  -5  -1    9.08    0.85
 -13  -5  -1   16.47    1.58
 -13  -5  -1   19.63    1.55
 -13  -5  -1   16.04    1.56
 -15  -5  -1    3.12    0.38
 -15  -5  -1    3.19    0.45
 -15  -5  -1    2.27    0.49
 -17  -5  -1    1.58    0.45
 -17  -5  -1    1.99    0.55
 -17  -5  -1    2.44    0.37
 -19  -5  -1    4.79    0.60
 -19  -5  -1    5.00    0.67
 -19  -5  -1    4.25    0.81
 -21  -5  -1    0.77    0.53
 -21  -5  -1    0.50    0.40
  22  -6  -1   -0.54    0.52
 -22   6   1   -0.50    0.45
 -22   6   1   -0.35    0.44
 -22   6   1   -0.15    0.42
  20  -6  -1    2.71    0.53
 -20   6   1    2.78    0.46
 -20   6   1    2.77    0.47
 -20   6   1    2.53    0.47
 -20   6   1    1.97    0.80
  18  -6  -1    1.24    0.30
  18  -6  -1    0.53    0.36
 -18   6   1    0.90    0.29
 -18   6   1    0.96    0.37
 -18   6   1    0.99    0.31
 -18   6   1    0.62    0.58
  16  -6  -1    8.07    0.80
  16  -6  -1    8.56    0.76
 -16   6   1    7.87    0.82
 -16   6   1    7.29    0.76
 -16   6   1    6.57    0.91
 -16   6   1    7.85    0.75
  14  -6  -1   10.57    0.93
  14  -6  -1   10.34    0.96
  14  -6  -1   11.46    0.96
  14  -6  -1   10.48    0.99
 -14   6   1    9.84    0.96
 -14   6   1   10.76    1.05
 -14   6   1    9.97    0.95
 -14   6   1   10.84    1.01
  12  -6  -1    3.45    0.42
  12  -6  -1    3.28    0.35
  12  -6  -1    4.08    0.38
  12  -6  -1    3.42    0.39
 -12   6   1    3.10    0.36
 -12   6   1    3.31    0.39
 -12   6   1    3.86    0.45
 -12   6   1    3.67    0.49
  10  -6  -1    9.82    0.81
  10  -6  -1    8.49    0.79
  10  -6  -1    9.01    0.82
  10  -6  -1    9.31    0.82
 -10   6   1    8.67    0.83
 -10   6   1    7.89    0.81
 -10   6   1    9.17    0.80
 -10   6   1    8.53    0.84
   8  -6  -1    0.23    0.15
   8  -6  -1    0.06    0.13
   8  -6  -1    0.26    0.11
  -8   6   1    0.55    0.17
  -8   6   1    0.51    0.23
  -8   6   1    0.17    0.14
  -8   6   1    0.20    0.13
   6  -6  -1    2.57    0.26
   6  -6  -1    2.30    0.27
   6  -6  -1    2.55    0.29
   6  -6  -1    2.11    0.24
  -6   6   1    2.78    0.30
  -6   6   1    2.12    0.28
  -6   6   1    2.75    0.31
  -6   6   1    2.11    0.25
   4  -6  -1    0.88    0.16
   4  -6  -1    0.64    0.13
   4  -6  -1    0.70    0.16
  -4   6   1    1.13    0.18
  -4   6   1    1.13    0.14
  -4   6   1    1.03    0.19
  -4   6   1    0.75    0.18
   2  -6  -1   -0.09    0.11
   2  -6  -1    0.07    0.12
   2  -6  -1   -0.16    0.08
  -2   6   1    0.44    0.12
  -2   6   1    0.36    0.13
  -2   6   1   -0.09    0.11
  -2   6   1   -0.04    0.08
   0  -6  -1   -0.10    0.11
   0  -6  -1    0.17    0.11
   0  -6  -1   -0.09    0.13
   0  -6  -1    0.17    0.08
   0   6   1   -0.02    0.10
   0   6   1    0.08    0.08
   0   6   1   -0.13    0.10
   0   6   1    0.02    0.12
  -2  -6  -1    0.48    0.12
  -2  -6  -1    0.39    0.15
  -2  -6  -1    0.39    0.10
  -2  -6  -1    0.48    0.14
   2   6   1    0.47    0.13
   2   6   1    0.35    0.13
  -4  -6  -1   58.94    4.51
  -4  -6  -1   52.56    4.51
  -4  -6  -1   51.55    4.50
   4   6   1   48.28    4.50
   4   6   1   51.43    4.51
   4   6   1   51.63    4.50
  -6  -6  -1    0.44    0.15
  -6  -6  -1    0.61    0.11
   6   6   1    0.56    0.11
   6   6   1    0.65    0.19
   6   6   1    0.63    0.11
  -8  -6  -1   10.66    1.01
  -8  -6  -1   10.55    0.97
  -8  -6  -1   11.25    0.98
   8   6   1   11.45    0.96
   8   6   1   10.85    0.98
 -10  -6  -1    4.64    0.43
 -10  -6  -1    3.79    0.45
 -10  -6  -1    4.53    0.50
 -12  -6  -1    7.71    0.90
 -12  -6  -1   10.60    0.87
 -14  -6  -1    6.06    0.71
 -14  -6  -1    6.15    0.67
 -14  -6  -1    7.09    0.64
 -16  -6  -1   -0.88    0.25
 -16  -6  -1   -0.77    0.33
 -16  -6  -1   -0.42    0.43
 -18  -6  -1    1.27    0.34
 -18  -6  -1    0.83    0.57
 -18  -6  -1    1.11    0.43
 -20  -6  -1    0.21    0.37
 -20  -6  -1   -0.06    0.48
 -22  -6  -1    4.56    0.71
  23  -7  -1   -0.20    0.63
 -23   7   1   -0.95    0.59
 -23   7   1   -0.06    0.55
 -23   7   1    0.51    0.50
  21  -7  -1    1.03    0.50
 -21   7   1    0.91    0.97
 -21   7   1    1.30    0.46
 -21   7   1    1.52    0.44
 -21   7   1    1.59    0.48
  19  -7  -1    0.79    0.34
  19  -7  -1    0.41    0.38
 -19   7   1    0.19    0.73
 -19   7   1    0.31    0.37
 -19   7   1    0.36    0.30
 -19   7   1    0.94    0.40
  17  -7  -1   -0.01    0.33
  17  -7  -1    0.26    0.19
  17  -7  -1    0.11    0.27
 -17   7   1    0.22    0.31
 -17   7   1   -0.39    0.57
 -17   7   1   -0.08    0.29
 -17   7   1    0.26    0.29
  15  -7  -1    4.10    0.45
  15  -7  -1    3.42    0.48
  15  -7  -1    3.64    0.40
  15  -7  -1    4.42    0.45
 -15   7   1    3.55    0.47
 -15   7   1    4.50    0.53
 -15   7   1    4.32    0.63
 -15   7   1    3.28    0.44
  13  -7  -1    1.20    0.22
  13  -7  -1    1.40    0.25
  13  -7  -1    0.67    0.28
  13  -7  -1    1.07    0.24
 -13   7   1    1.29    0.40
 -13   7   1    0.77    0.25
 -13   7   1    1.61    0.31
 -13   7   1    0.99    0.27
  11  -7  -1   -0.13    0.16
  11  -7  -1    0.27    0.17
  11  -7  -1    0.02    0.14
  11  -7  -1   -0.01    0.22
 -11   7   1   -0.02    0.19
 -11   7   1    0.32    0.28
 -11   7   1   -0.26    0.16
 -11   7   1   -0.03    0.22
   9  -7  -1   13.39    1.28
   9  -7  -1   14.51    1.25
   9  -7  -1   14.87    1.27
  -9   7   1   13.36    1.27
  -9   7   1   15.11    1.29
  -9   7   1   13.88    1.29
  -9   7   1   14.75    1.26
   7  -7  -1   -0.09    0.14
   7  -7  -1    0.04    0.11
   7  -7  -1    0.01    0.11
   7  -7  -1    0.26    0.17
  -7   7   1   -0.02    0.17
  -7   7   1    0.07    0.21
  -7   7   1    0.16    0.16
  -7   7   1    0.01    0.13
   5  -7  -1    3.48    0.37
   5  -7  -1    3.37    0.40
   5  -7  -1    4.60    0.42
   5  -7  -1    3.95    0.38
  -5   7   1    3.90    0.41
  -5   7   1    4.17    0.37
  -5   7   1    3.88    0.40
  -5   7   1    3.21    0.41
   3  -7  -1    5.29    0.58
   3  -7  -1    6.34    0.57
   3  -7  -1    6.87    0.59
   3  -7  -1    5.37    0.55
  -3   7   1    6.71    0.58
  -3   7   1    5.61    0.57
  -3   7   1    6.10    0.58
  -3   7   1    6.42    0.56
   1  -7  -1   76.73    6.56
   1  -7  -1   80.37    6.56
   1  -7  -1   71.20    6.55
   1  -7  -1   80.99    6.56
  -1   7   1   75.30    6.56
  -1   7   1   73.23    6.55
  -1   7   1   74.86    6.56
  -1   7   1   78.27    6.56
  -1  -7  -1   95.29    8.25
  -1  -7  -1  105.87    8.26
  -1  -7  -1   94.81    8.25
  -1  -7  -1   92.17    8.25
   1   7   1   93.84    8.25
   1   7   1   93.06    8.24
   1   7   1   97.89    8.25
  -3  -7  -1    1.75    0.22
  -3  -7  -1    1.14    0.20
  -3  -7  -1    1.47    0.18
  -3  -7  -1    0.98    0.20
   3   7   1    1.31    0.21
   3   7   1    1.72    0.20
  -5  -7  -1    0.60    0.13
  -5  -7  -1    0.91    0.16
  -5  -7  -1    0.62    0.20
   5   7   1    0.73    0.13
   5   7   1    0.93    0.19
   5   7   1    0.62    0.12
  -7  -7  -1    1.17    0.21
  -7  -7  -1    1.53    0.20
  -7  -7  -1    1.72    0.20
   7   7   1    1.26    0.17
   7   7   1    1.06    0.23
   7   7   1    1.71    0.18
  -9  -7  -1    2.63    0.38
  -9  -7  -1    2.40    0.28
  -9  -7  -1    2.75    0.33
 -11  -7  -1    2.09    0.26
 -11  -7  -1    1.82    0.30
 -11  -7  -1    1.54    0.34
 -13  -7  -1    9.17    0.87
 -13  -7  -1    8.95    0.92
 -15  -7  -1    0.82    0.37
 -15  -7  -1    0.11    0.31
 -15  -7  -1    0.60    0.23
 -17  -7  -1    0.44    0.55
 -17  -7  -1    1.88    0.39
 -17  -7  -1    3.31    0.45
 -19  -7  -1   -0.31    0.36
 -19  -7  -1   -0.59    0.43
 -21  -7  -1    0.42    0.52
 -21  -7  -1   -0.09    0.46
  22  -8  -1   -0.55    0.56
 -22   8   1   -0.44    0.51
 -22   8   1    0.38    0.47
 -22   8   1   -0.49    0.60
  20  -8  -1    0.80    0.43
  20  -8  -1    0.37    0.41
 -20   8   1   -0.61    0.45
 -20   8   1   -0.91    0.82
 -20   8   1    0.11    0.40
 -20   8   1    0.71    0.37
  18  -8  -1    0.29    0.37
  18  -8  -1    0.14    0.22
  18  -8  -1   -0.15    0.32
  18  -8  -1   -0.13    0.30
 -18   8   1    0.32    0.38
 -18   8   1   -0.13    0.37
 -18   8   1   -0.08    0.64
 -18   8   1    0.52    0.32
  16  -8  -1    3.01    0.40
  16  -8  -1    2.69    0.34
  16  -8  -1    2.80    0.39
  16  -8  -1    2.40    0.43
 -16   8   1    2.15    0.37
 -16   8   1    2.40    0.62
 -16   8   1    2.74    0.44
 -16   8   1    2.67    0.44
  14  -8  -1    3.47    0.46
  14  -8  -1    4.25    0.49
  14  -8  -1    4.02    0.45
  14  -8  -1    3.79    0.40
 -14   8   1    4.07    0.61
 -14   8   1    3.76    0.49
 -14   8   1    3.67    0.51
 -14   8   1    3.36    0.44
  12  -8  -1    0.48    0.27
  12  -8  -1    0.70    0.23
  12  -8  -1    0.64    0.21
  12  -8  -1    0.61    0.19
 -12   8   1    0.13    0.22
 -12   8   1    1.01    0.30
 -12   8   1    0.78    0.26
 -12   8   1    0.21    0.39
  10  -8  -1    4.64    0.45
  10  -8  -1    4.51    0.49
  10  -8  -1    4.61    0.50
 -10   8   1    4.69    0.55
 -10   8   1    4.65    0.52
 -10   8   1    4.93    0.46
 -10   8   1    4.25    0.50
   8  -8  -1    0.61    0.18
   8  -8  -1    0.50    0.17
   8  -8  -1    0.20    0.23
   8  -8  -1    0.52    0.15
  -8   8   1    0.36    0.19
  -8   8   1    0.15    0.16
  -8   8   1    0.29    0.26
  -8   8   1    0.18    0.20
   6  -8  -1   14.59    1.25
   6  -8  -1   13.55    1.25
   6  -8  -1   14.09    1.26
   6  -8  -1   14.00    1.23
  -6   8   1   14.28    1.24
  -6   8   1   14.27    1.25
  -6   8   1   13.73    1.26
  -6   8   1   13.98    1.26
   4  -8  -1    2.48    0.28
   4  -8  -1    2.11    0.25
   4  -8  -1    2.35    0.30
   4  -8  -1    2.50    0.33
  -4   8   1    2.25    0.30
  -4   8   1    2.14    0.30
  -4   8   1    2.28    0.26
  -4   8   1    2.88    0.32
   2  -8  -1   51.79    4.34
   2  -8  -1   46.74    4.33
   2  -8  -1   49.68    4.34
   2  -8  -1   51.04    4.34
  -2   8   1   48.82    4.34
  -2   8   1   51.69    4.34
  -2   8   1   52.31    4.34
  -2   8   1   50.24    4.33
   0  -8  -1   24.73    2.33
   0  -8  -1   28.64    2.35
   0  -8  -1   28.05    2.35
   0  -8  -1   28.19    2.35
   0   8   1   26.59    2.35
   0   8   1   26.29    2.35
   0   8   1   27.69    2.35
   0   8   1   26.13    2.34
  -2  -8  -1    4.08    0.39
  -2  -8  -1    4.19    0.43
  -2  -8  -1    4.05    0.42
  -2  -8  -1    4.17    0.43
   2   8   1    3.89    0.42
   2   8   1    4.55    0.42
   2   8   1    3.86    0.39
  -4  -8  -1    1.66    0.20
  -4  -8  -1    1.91    0.25
  -4  -8  -1    1.65    0.25
  -4  -8  -1    1.57    0.23
   4   8   1    1.36    0.24
   4   8   1    1.40    0.20
   4   8   1    1.56    0.20
  -6  -8  -1   21.59    1.83
  -6  -8  -1   20.21    1.82
  -6  -8  -1   21.32    1.84
  -6  -8  -1   22.70    1.83
   6   8   1   19.53    1.84
   6   8   1   19.25    1.82
   6   8   1   21.83    1.81
  -8  -8  -1   10.31    0.88
  -8  -8  -1    9.85    0.90
  -8  -8  -1   10.21    0.89
  -8  -8  -1    8.41    0.93
   8   8   1    9.59    0.87
   8   8   1    8.78    0.90
   8   8   1   10.94    0.87
 -10  -8  -1    9.26    0.81
 -10  -8  -1    8.70    0.79
 -10  -8  -1    7.83    0.85
 -12  -8  -1    2.82    0.38
 -12  -8  -1    2.66    0.46
 -12  -8  -1    3.00    0.34
 -14  -8  -1    3.07    0.53
 -14  -8  -1    3.16    0.45
 -16  -8  -1    0.11    0.24
 -16  -8  -1   -0.26    0.33
 -16  -8  -1   -0.28    0.43
 -18  -8  -1   -0.17    0.34
 -18  -8  -1    0.04    0.39
 -20  -8  -1    0.80    0.45
 -20  -8  -1    0.03    0.48
  21  -9  -1    1.46    0.54
  21  -9  -1    1.21    0.55
 -21   9   1    1.72    0.58
 -21   9   1    1.80    0.51
 -21   9   1    1.11    0.45
  19  -9  -1    0.29    0.43
  19  -9  -1   -0.13    0.42
 -19   9   1   -0.25    0.37
 -19   9   1    0.08    0.40
 -19   9   1   -0.93    0.82
 -19   9   1    0.05    0.46
  17  -9  -1    0.09    0.30
  17  -9  -1    0.22    0.24
  17  -9  -1    0.76    0.38
  17  -9  -1    0.35    0.32
 -17   9   1    0.79    0.38
 -17   9   1    0.15    0.65
 -17   9   1   -0.52    0.32
 -17   9   1    0.03    0.39
  15  -9  -1    0.22    0.34
  15  -9  -1    1.05    0.30
  15  -9  -1    1.20    0.29
  15  -9  -1    1.00    0.24
 -15   9   1    0.98    0.35
 -15   9   1    0.40    0.37
 -15   9   1    0.91    0.32
 -15   9   1   -1.13    0.54
  13  -9  -1    4.22    0.44
  13  -9  -1    3.47    0.53
  13  -9  -1    4.68    0.50
  13  -9  -1    4.71    0.51
 -13   9   1    4.28    0.64
 -13   9   1    4.14    0.53
 -13   9   1    4.11    0.48
 -13   9   1    5.26    0.58
  11  -9  -1   -0.30    0.26
  11  -9  -1   -0.13    0.18
  11  -9  -1    0.14    0.21
 -11   9   1    0.09    0.25
 -11   9   1   -0.13    0.35
 -11   9   1    0.11    0.24
 -11   9   1   -0.16    0.21
   9  -9  -1    3.05    0.42
   9  -9  -1    4.01    0.41
   9  -9  -1    3.64    0.42
   9  -9  -1    3.99    0.39
  -9   9   1    4.32    0.50
  -9   9   1    3.62    0.40
  -9   9   1    2.97    0.43
  -9   9   1    3.71    0.47
   7  -9  -1    6.24    0.55
   7  -9  -1    4.81    0.51
   7  -9  -1    5.16    0.49
   7  -9  -1    4.60    0.52
  -7   9   1    4.65    0.55
  -7   9   1    4.63    0.54
  -7   9   1    5.49    0.50
  -7   9   1    4.93    0.52
   5  -9  -1   15.30    1.37
   5  -9  -1   15.38    1.36
   5  -9  -1   16.72    1.39
   5  -9  -1   14.28    1.38
  -5   9   1   15.89    1.38
  -5   9   1   14.81    1.39
  -5   9   1   15.97    1.38
  -5   9   1   15.63    1.37
   3  -9  -1   14.11    1.25
   3  -9  -1   14.32    1.27
   3  -9  -1   13.56    1.27
   3  -9  -1   13.31    1.24
  -3   9   1   15.49    1.26
  -3   9   1   14.45    1.24
  -3   9   1   13.17    1.26
  -3   9   1   14.36    1.26
   1  -9  -1    1.82    0.24
   1  -9  -1    2.72    0.34
   1  -9  -1    2.71    0.32
   1  -9  -1    1.84    0.30
  -1   9   1    2.20    0.26
  -1   9   1    2.22    0.30
  -1   9   1    1.99    0.30
  -1   9   1    2.22    0.32
  -1  -9  -1    0.38    0.21
  -1  -9  -1    0.49    0.20
  -1  -9  -1    0.86    0.20
  -1  -9  -1    0.74    0.15
   1   9   1    0.72    0.16
   1   9   1    0.78    0.19
   1   9   1    0.83    0.18
  -3  -9  -1   29.65    2.63
  -3  -9  -1   30.04    2.62
  -3  -9  -1   32.74    2.63
  -3  -9  -1   30.82    2.63
   3   9   1   28.64    2.63
   3   9   1   29.69    2.62
  -5  -9  -1    3.66    0.41
  -5  -9  -1    3.48    0.39
  -5  -9  -1    3.74    0.36
  -5  -9  -1    2.97    0.41
   5   9   1    3.55    0.43
   5   9   1    4.07    0.38
   5   9   1    3.78    0.36
  -7  -9  -1    9.68    0.93
  -7  -9  -1   10.21    0.92
  -7  -9  -1   10.26    0.96
  -7  -9  -1    9.99    0.94
   7   9   1    9.46    0.92
   7   9   1   11.71    0.91
   7   9   1   10.37    0.96
  -9  -9  -1    2.81    0.35
  -9  -9  -1    3.03    0.35
  -9  -9  -1    2.98    0.41
  -9  -9  -1    3.00    0.32
  -9  -9  -1    1.85    0.39
   9   9   1    2.87    0.29
   9   9   1    2.31    0.37
 -11  -9  -1   -0.06    0.20
 -11  -9  -1    0.30    0.17
 -11  -9  -1    0.01    0.33
 -13  -9  -1   -0.07    0.18
 -13  -9  -1   -0.24    0.27
 -13  -9  -1   -0.49    0.37
 -15  -9  -1   -0.32    0.28
 -15  -9  -1   -0.81    0.49
 -17  -9  -1   -0.64    0.35
 -17  -9  -1    0.00    0.30
 -19  -9  -1    1.13    0.45
 -19  -9  -1    2.73    0.49
 -21  -9  -1    0.58    0.50
 -21  -9  -1    0.07    0.53
  20 -10  -1   -0.06    0.50
  20 -10  -1    0.02    0.50
 -20  10   1   -0.03    0.44
 -20  10   1   -0.37    1.24
 -20  10   1    0.24    0.56
 -20  10   1    0.27    0.47
  18 -10  -1    1.32    0.45
  18 -10  -1    0.94    0.47
  18 -10  -1    1.29    0.42
 -18  10   1    1.25    0.81
 -18  10   1    1.72    0.50
 -18  10   1    1.99    0.46
 -18  10   1    1.99    0.48
  16 -10  -1    4.15    0.56
  16 -10  -1    5.09    0.61
  16 -10  -1    4.84    0.52
  16 -10  -1    4.24    0.58
 -16  10   1    4.42    0.75
 -16  10   1    5.15    0.63
 -16  10   1    4.23    0.55
 -16  10   1    4.02    0.62
  14 -10  -1    8.97    0.90
  14 -10  -1   10.23    0.88
  14 -10  -1    9.27    0.84
  14 -10  -1    9.31    0.89
 -14  10   1    8.65    0.90
 -14  10   1    9.03    0.94
 -14  10   1    7.19    1.00
 -14  10   1    8.11    0.86
  12 -10  -1   14.90    1.27
  12 -10  -1   14.58    1.23
  12 -10  -1   13.41    1.27
 -12  10   1   13.55    1.24
 -12  10   1   12.33    1.32
 -12  10   1   13.47    1.31
 -12  10   1   13.22    1.27
  10 -10  -1    3.58    0.39
  10 -10  -1    3.57    0.45
  10 -10  -1    3.73    0.48
  10 -10  -1    3.48    0.42
 -10  10   1    3.55    0.47
 -10  10   1    3.66    0.41
 -10  10   1    3.13    0.49
 -10  10   1    3.51    0.48
   8 -10  -1    1.01    0.24
   8 -10  -1    1.01    0.23
   8 -10  -1    1.17    0.22
   8 -10  -1    1.27    0.31
  -8  10   1    0.87    0.29
  -8  10   1    0.57    0.28
  -8  10   1    0.85    0.22
  -8  10   1    0.79    0.31
   6 -10  -1    0.83    0.19
   6 -10  -1    0.04    0.19
   6 -10  -1    0.33    0.17
   6 -10  -1    0.63    0.24
  -6  10   1    0.58    0.19
  -6  10   1    0.56    0.26
  -6  10   1    0.43    0.25
   4 -10  -1    0.43    0.23
   4 -10  -1    0.10    0.21
   4 -10  -1    0.22    0.19
   4 -10  -1    0.18    0.13
  -4  10   1    0.07    0.18
  -4  10   1    0.04    0.23
  -4  10   1    0.24    0.16
  -4  10   1   -0.07    0.21
   2 -10  -1   15.82    1.55
   2 -10  -1   18.12    1.55
   2 -10  -1   16.30    1.52
   2 -10  -1   15.90    1.53
  -2  10   1   17.30    1.54
  -2  10   1   18.28    1.56
  -2  10   1   19.93    1.53
  -2  10   1   16.89    1.53
   0 -10  -1   51.55    4.29
   0 -10  -1   48.47    4.28
   0 -10  -1   47.06    4.26
   0 -10  -1   54.06    4.29
   0  10   1   51.99    4.28
   0  10   1   47.27    4.28
   0  10   1   49.77    4.27
   0  10   1   46.12    4.28
  -2 -10  -1    3.40    0.49
  -2 -10  -1    4.39    0.48
  -2 -10  -1    3.40    0.46
  -2 -10  -1    4.86    0.42
   2  10   1    4.40    0.45
   2  10   1    3.67    0.46
   2  10   1    4.47    0.42
  -4 -10  -1    0.17    0.21
  -4 -10  -1    0.31    0.15
  -4 -10  -1    0.28    0.21
  -4 -10  -1    0.75    0.20
   4  10   1   -0.03    0.23
   4  10   1    0.70    0.17
  -6 -10  -1   -0.31    0.24
  -6 -10  -1   -0.21    0.19
  -6 -10  -1    0.03    0.14
  -6 -10  -1    0.14    0.20
   6  10   1   -0.17    0.24
   6  10   1    0.13    0.15
   6  10   1    0.08    0.14
  -8 -10  -1    3.82    0.52
  -8 -10  -1    4.92    0.48
  -8 -10  -1    4.09    0.44
  -8 -10  -1    4.28    0.48
   8  10   1    4.73    0.43
   8  10   1    3.46    0.51
   8  10   1    4.41    0.43
 -10 -10  -1    0.16    0.33
 -10 -10  -1   -0.34    0.31
 -10 -10  -1   -0.49    0.24
 -10 -10  -1    0.03    0.16
 -12 -10  -1   -0.09    0.19
 -12 -10  -1   -0.11    0.39
 -12 -10  -1   -0.17    0.26
 -14 -10  -1    1.29    0.49
 -14 -10  -1    1.80    0.31
 -14 -10  -1    0.50    0.31
 -16 -10  -1    0.69    0.58
 -16 -10  -1    0.46    0.36
 -18 -10  -1   -0.08    0.38
 -18 -10  -1   -0.30    0.36
 -20 -10  -1   -0.42    0.43
 -20 -10  -1    0.21    0.55
  19 -11  -1    0.25    0.49
  19 -11  -1    0.26    0.48
  19 -11  -1   -0.16    0.51
 -19  11   1   -0.03    0.43
 -19  11   1   -0.29    0.44
 -19  11   1   -0.03    0.90
 -19  11   1    0.05    0.57
  17 -11  -1   -0.13    0.39
  17 -11  -1    0.36    0.41
  17 -11  -1   -0.21    0.43
 -17  11   1   -0.11    0.34
 -17  11   1    0.38    0.38
 -17  11   1    0.01    0.49
 -17  11   1   -0.87    0.71
  15 -11  -1   10.41    0.94
  15 -11  -1    9.68    0.92
  15 -11  -1    8.22    0.94
  15 -11  -1    8.92    0.87
 -15  11   1    9.44    0.98
 -15  11   1    8.38    0.90
 -15  11   1    7.54    1.09
 -15  11   1    9.11    0.95
  13 -11  -1    9.84    0.83
  13 -11  -1    8.67    0.88
  13 -11  -1    9.64    0.88
 -13  11   1    7.02    0.89
 -13  11   1    7.08    0.98
 -13  11   1    8.51    0.84
  11 -11  -1    4.24    0.57
  11 -11  -1    4.72    0.53
  11 -11  -1    4.25    0.51
  11 -11  -1    4.04    0.47
 -11  11   1    4.86    0.58
 -11  11   1    4.42    0.49
 -11  11   1    4.07    0.56
 -11  11   1    3.02    0.60
   9 -11  -1   32.97    2.85
   9 -11  -1   35.26    2.87
   9 -11  -1   30.68    2.88
   9 -11  -1   31.99    2.88
  -9  11   1   33.63    2.90
  -9  11   1   32.05    2.88
  -9  11   1   32.45    2.89
  -9  11   1   33.65    2.86
   7 -11  -1    5.81    0.57
   7 -11  -1    5.56    0.59
   7 -11  -1    5.26    0.55
   7 -11  -1    6.67    0.64
  -7  11   1    5.84    0.61
  -7  11   1    5.52    0.56
  -7  11   1    5.05    0.61
  -7  11   1    5.57    0.63
   5 -11  -1    9.92    1.03
   5 -11  -1   10.81    1.02
   5 -11  -1   12.15    1.06
   5 -11  -1   11.07    1.00
  -5  11   1   11.05    1.05
  -5  11   1   10.52    1.04
  -5  11   1   12.09    1.01
  -5  11   1   11.18    1.03
   3 -11  -1    8.78    0.84
   3 -11  -1    7.86    0.80
   3 -11  -1    9.90    0.85
   3 -11  -1    8.42    0.78
  -3  11   1    9.22    0.84
  -3  11   1    8.85    0.79
  -3  11   1    7.76    0.82
  -3  11   1    7.89    0.81
   1 -11  -1    1.31    0.26
   1 -11  -1    0.78    0.31
   1 -11  -1    0.56    0.25
   1 -11  -1    0.68    0.18
  -1  11   1    0.87    0.23
  -1  11   1   -0.15    0.27
  -1  11   1    0.59    0.23
  -1  11   1    0.83    0.19
  -1 -11  -1    0.15    0.15
  -1 -11  -1    0.19    0.26
  -1 -11  -1    0.23    0.21
  -1 -11  -1    0.29    0.22
   1  11   1    0.13    0.20
   1  11   1    0.04    0.22
   1  11   1    0.26    0.18
  -3 -11  -1    7.29    0.67
  -3 -11  -1    6.99    0.71
  -3 -11  -1    8.09    0.72
  -3 -11  -1    7.21    0.73
   3  11   1    7.75    0.70
   3  11   1    6.82    0.67
   3  11   1    6.32    0.71
  -5 -11  -1    5.63    0.60
  -5 -11  -1    5.31    0.61
  -5 -11  -1    5.31    0.58
  -5 -11  -1    6.51    0.56
   5  11   1    5.71    0.54
   5  11   1    5.99    0.56
   5  11   1    4.73    0.60
  -7 -11  -1    0.22    0.26
  -7 -11  -1   -0.06    0.30
  -7 -11  -1    0.37    0.25
  -7 -11  -1    0.37    0.17
   7  11   1    0.55    0.19
   7  11   1    0.32    0.33
   7  11   1    0.33    0.17
  -9 -11  -1   -0.46    0.24
  -9 -11  -1   -0.17    0.18
  -9 -11  -1   -0.32    0.33
  -9 -11  -1   -0.51    0.24
   9  11   1   -0.17    0.18
   9  11   1    0.02    0.16
   9  11   1    0.01    0.31
 -11 -11  -1   -0.12    0.36
 -11 -11  -1    0.32    0.41
 -11 -11  -1   -0.26    0.28
 -11 -11  -1    0.40    0.20
 -11 -11  -1   -0.14    0.24
 -13 -11  -1    0.54    0.48
 -13 -11  -1   -0.18    0.30
 -13 -11  -1   -0.05    0.24
 -13 -11  -1   -0.66    0.40
 -15 -11  -1   -0.68    0.48
 -15 -11  -1    0.02    0.31
 -15 -11  -1    0.05    0.26
 -15 -11  -1    0.25    0.58
 -17 -11  -1    0.54    0.38
 -17 -11  -1    0.92    0.61
 -19 -11  -1    0.26    0.46
 -19 -11  -1    0.33    0.50
  20 -12  -1    0.20    0.61
  20 -12  -1   -0.16    0.58
 -20  12   1    0.54    0.71
 -20  12   1    0.03    0.60
 -20  12   1   -0.21    0.55
  18 -12  -1    2.27    0.55
  18 -12  -1    2.46    0.57
 -18  12   1    1.81    0.94
 -18  12   1    1.44    0.51
 -18  12   1    2.99    0.61
 -18  12   1    2.63    0.65
  16 -12  -1    1.74    0.45
  16 -12  -1    1.95    0.48
  16 -12  -1    2.05    0.50
 -16  12   1    1.97    0.48
 -16  12   1    1.48    0.79
 -16  12   1    1.74    0.54
 -16  12   1    1.88    0.46
  14 -12  -1    1.64    0.40
  14 -12  -1    1.52    0.33
  14 -12  -1    1.24    0.61
  14 -12  -1    1.22    0.43
 -14  12   1    0.94    0.57
 -14  12   1    1.80    0.43
 -14  12   1    2.00    0.49
 -14  12   1    0.90    0.40
  12 -12  -1    0.71    0.34
  12 -12  -1    0.71    0.29
 -12  12   1    0.64    0.38
 -12  12   1    0.73    0.30
 -12  12   1    0.07    0.48
 -12  12   1    0.11    0.31
  10 -12  -1    0.33    0.33
  10 -12  -1    1.07    0.31
  10 -12  -1    0.89    0.24
  10 -12  -1    0.68    0.28
 -10  12   1    1.15    0.32
 -10  12   1    0.42    0.26
 -10  12   1    0.51    0.42
 -10  12   1    0.42    0.35
   8 -12  -1    3.09    0.50
   8 -12  -1    3.51    0.45
   8 -12  -1    3.74    0.43
   8 -12  -1    4.61    0.52
  -8  12   1    4.09    0.52
  -8  12   1    3.90    0.54
  -8  12   1    3.82    0.45
  -8  12   1    3.26    0.49
   6 -12  -1    3.13    0.42
   6 -12  -1    4.24    0.40
   6 -12  -1    2.45    0.43
  -6  12   1    3.82    0.41
  -6  12   1    2.88    0.45
  -6  12   1    2.52    0.45
  -6  12   1    3.10    0.48
   4 -12  -1   16.13    1.50
   4 -12  -1   16.93    1.52
   4 -12  -1   16.29    1.48
   4 -12  -1   15.11    1.52
  -4  12   1   18.14    1.51
  -4  12   1   17.70    1.49
  -4  12   1   16.40    1.53
  -4  12   1   16.73    1.52
   2 -12  -1   12.94    1.16
   2 -12  -1   12.38    1.13
   2 -12  -1   12.89    1.20
   2 -12  -1   11.83    1.19
  -2  12   1   13.04    1.17
  -2  12   1   13.38    1.14
  -2  12   1   11.63    1.18
   0 -12  -1   -0.40    0.43
   0 -12  -1    1.38    0.26
   0 -12  -1    1.05    0.33
   0 -12  -1    0.96    0.34
   0  12   1    0.29    0.32
   0  12   1    1.78    0.34
   0  12   1    1.56    0.27
  -2 -12  -1    0.43    0.34
  -2 -12  -1    1.11    0.35
  -2 -12  -1    1.57    0.26
  -2 -12  -1    1.59    0.30
   2  12   1    0.36    0.31
   2  12   1    1.90    0.27
  -4 -12  -1   -0.01    0.18
  -4 -12  -1    0.19    0.30
  -4 -12  -1    0.12    0.26
  -4 -12  -1   -0.28    0.27
   4  12   1    0.08    0.30
   4  12   1    0.56    0.22
  -6 -12  -1    2.96    0.34
  -6 -12  -1    2.49    0.43
  -6 -12  -1    2.85    0.39
  -6 -12  -1    2.35    0.39
   6  12   1    3.08    0.37
   6  12   1    2.43    0.47
   6  12   1    2.55    0.34
  -8 -12  -1    0.07    0.34
  -8 -12  -1   -0.46    0.27
  -8 -12  -1   -0.05    0.29
  -8 -12  -1    0.08    0.18
   8  12   1    0.49    0.42
   8  12   1    0.18    0.19
   8  12   1    0.10    0.18
 -10 -12  -1    1.07    0.48
 -10 -12  -1    1.39    0.26
 -10 -12  -1    0.86    0.32
 -10 -12  -1    0.46    0.31
 -10 -12  -1    0.90    0.35
  10  12   1    1.20    0.41
  10  12   1    1.03    0.23
  10  12   1    0.94    0.24
 -12 -12  -1    0.27    0.24
 -12 -12  -1    0.21    0.43
 -12 -12  -1   -0.47    0.33
 -12 -12  -1    0.07    0.54
 -14 -12  -1    0.33    0.39
 -14 -12  -1    0.49    0.61
 -14 -12  -1    0.61    0.31
 -14 -12  -1    0.34    0.47
 -16 -12  -1   -0.16    0.39
 -16 -12  -1    0.88    0.36
 -16 -12  -1    0.49    0.56
 -18 -12  -1    0.10    0.70
 -18 -12  -1    1.04    0.47
  19 -13  -1    0.33    0.61
  19 -13  -1    0.66    0.58
 -19  13   1    1.30    0.62
 -19  13   1    1.19    0.76
 -19  13   1    0.95    0.58
  17 -13  -1    0.52    0.48
  17 -13  -1    0.86    0.51
 -17  13   1    0.88    0.83
 -17  13   1    0.66    0.53
 -17  13   1    0.26    0.43
 -17  13   1    0.48    0.62
  15 -13  -1    2.13    0.50
  15 -13  -1    1.41    0.48
  15 -13  -1    1.63    0.47
 -15  13   1    1.48    0.51
 -15  13   1    2.77    0.58
 -15  13   1    1.21    0.69
 -15  13   1    1.89    0.46
  13 -13  -1    3.04    0.42
  13 -13  -1    2.60    0.44
  13 -13  -1    2.93    0.48
  13 -13  -1    1.49    0.49
 -13  13   1    2.34    0.53
 -13  13   1    1.81    0.62
 -13  13   1    2.14    0.44
 -13  13   1    2.07    0.53
  11 -13  -1    0.37    0.31
  11 -13  -1    0.00    0.41
  11 -13  -1    0.39    0.28
  11 -13  -1    0.62    0.35
 -11  13   1   -0.64    0.50
 -11  13   1    0.71    0.37
 -11  13   1    0.00    0.39
 -11  13   1    0.45    0.32
   9 -13  -1    1.09    0.27
   9 -13  -1    1.31    0.35
   9 -13  -1    1.18    0.33
   9 -13  -1    0.29    0.38
  -9  13   1    0.61    0.44
  -9  13   1    1.08    0.36
  -9  13   1    0.85    0.29
  -9  13   1    0.92    0.40
   7 -13  -1    3.10    0.39
   7 -13  -1    2.88    0.41
   7 -13  -1    3.80    0.52
   7 -13  -1    2.90    0.44
  -7  13   1    3.17    0.47
  -7  13   1    3.23    0.49
  -7  13   1    3.10    0.47
  -7  13   1    2.40    0.41
   5 -13  -1    3.39    0.43
   5 -13  -1    2.44    0.36
   5 -13  -1    2.69    0.51
   5 -13  -1    1.90    0.40
  -5  13   1    2.71    0.44
  -5  13   1    2.36    0.45
  -5  13   1    3.72    0.40
  -5  13   1    2.95    0.44
   3 -13  -1   53.26    4.60
   3 -13  -1   55.80    4.59
   3 -13  -1   49.25    4.57
   3 -13  -1   50.21    4.56
  -3  13   1   56.12    4.56
  -3  13   1   52.99    4.58
  -3  13   1   51.23    4.59
  -3  13   1   53.24    4.58
   1 -13  -1    2.70    0.48
   1 -13  -1    0.32    0.24
   1 -13  -1    1.11    0.32
   1 -13  -1    0.88    0.36
  -1  13   1    0.18    0.34
  -1  13   1    1.02    0.30
  -1 -13  -1   38.40    3.21
  -1 -13  -1   35.47    3.19
  -1 -13  -1   36.35    3.20
  -1 -13  -1   36.65    3.17
   1  13   1   32.35    3.19
   1  13   1   39.87    3.20
  -3 -13  -1   -0.48    0.30
  -3 -13  -1    0.22    0.28
   3  13   1    0.27    0.24
  -5 -13  -1   10.78    0.91
  -5 -13  -1    9.71    0.95
  -5 -13  -1    9.87    0.96
  -5 -13  -1   10.35    0.97
   5  13   1   11.30    0.92
   5  13   1    7.13    0.95
   5  13   1    8.68    0.89
  -7 -13  -1   -0.10    0.28
  -7 -13  -1   -0.18    0.20
  -7 -13  -1   -0.47    0.33
  -7 -13  -1    0.10    0.36
   7  13   1   -0.35    0.19
   7  13   1   -0.35    0.39
   7  13   1    0.16    0.18
  -9 -13  -1    0.48    0.31
  -9 -13  -1    0.84    0.36
  -9 -13  -1    1.47    0.34
  -9 -13  -1    0.80    0.25
   9  13   1    1.04    0.24
   9  13   1    0.66    0.27
   9  13   1    0.80    0.45
 -11 -13  -1    7.20    0.71
 -11 -13  -1    7.02    0.76
 -11 -13  -1    8.38    0.85
 -11 -13  -1    4.90    0.84
  11  13   1    7.43    0.70
 -13 -13  -1   -0.06    0.63
 -13 -13  -1    0.08    0.45
 -13 -13  -1   -0.88    0.35
 -15 -13  -1    0.05    0.43
 -15 -13  -1   -0.06    0.36
 -15 -13  -1    0.32    0.56
  15  13   1    0.00    0.02
 -17 -13  -1    0.77    0.72
 -17 -13  -1    0.40    0.42
 -17 -13  -1    0.86    0.52
  18 -14  -1   -0.33    0.59
  18 -14  -1   -0.12    0.60
 -18  14   1   -0.06    0.58
 -18  14   1   -0.89    0.54
 -18  14   1    1.89    0.84
  16 -14  -1    0.37    0.53
  16 -14  -1   -0.29    0.47
 -16  14   1    1.07    0.56
 -16  14   1    1.01    0.83
 -16  14   1    0.67    0.67
 -16  14   1    0.52    0.47
  14 -14  -1    0.04    0.41
  14 -14  -1   -0.12    0.44
 -14  14   1    0.33    0.42
 -14  14   1    0.07    0.55
 -14  14   1    0.10    0.46
 -14  14   1    0.19    0.71
  12 -14  -1    0.02    0.41
  12 -14  -1   -0.61    0.41
  12 -14  -1    0.02    0.33
  12 -14  -1   -0.14    0.32
 -12  14   1    0.41    0.51
 -12  14   1    0.07    0.42
 -12  14   1   -0.02    0.60
 -12  14   1    0.14    0.35
  10 -14  -1    0.49    0.33
  10 -14  -1    0.46    0.31
  10 -14  -1    1.55    0.39
  10 -14  -1   -0.10    0.42
 -10  14   1    0.56    0.48
 -10  14   1    0.13    0.37
 -10  14   1    0.37    0.37
 -10  14   1    0.58    0.41
   8 -14  -1    1.98    0.46
   8 -14  -1    1.53    0.40
   8 -14  -1    1.57    0.36
   8 -14  -1    1.46    0.32
  -8  14   1    1.64    0.35
  -8  14   1    1.73    0.40
  -8  14   1    1.10    0.41
  -8  14   1    1.62    0.46
   6 -14  -1    0.18    0.26
   6 -14  -1    2.14    0.46
   6 -14  -1    0.87    0.35
   6 -14  -1    0.30    0.27
  -6  14   1    1.00    0.29
  -6  14   1    0.44    0.37
  -6  14   1    0.10    0.33
  -6  14   1    0.78    0.38
   4 -14  -1    5.20    0.60
   4 -14  -1    6.27    0.69
   4 -14  -1    5.65    0.62
   4 -14  -1    7.24    0.75
  -4  14   1    5.50    0.67
  -4  14   1    6.12    0.62
  -4  14   1    5.34    0.70
  -4  14   1    5.60    0.67
   2 -14  -1    0.42    0.23
   2 -14  -1    0.81    0.33
   2 -14  -1    0.39    0.30
   2 -14  -1    0.23    0.42
  -2  14   1    1.13    0.28
  -2  14   1    0.52    0.30
  -2  14   1    0.22    0.34
  -2  14   1    0.84    0.40
   0 -14  -1    1.31    0.39
   0 -14  -1    1.04    0.25
   0 -14  -1    1.17    0.33
   0 -14  -1    0.83    0.41
   0  14   1    1.33    0.31
   0  14   1    1.48    0.33
   0  14   1    1.29    0.38
  -2 -14  -1    3.89    0.44
  -2 -14  -1    4.88    0.56
  -2 -14  -1    4.48    0.59
  -2 -14  -1    4.26    0.53
   2  14   1    3.14    0.47
   2  14   1    3.70    0.48
   2  14   1    3.19    0.53
  -4 -14  -1    7.22    0.67
  -4 -14  -1    4.73    0.66
  -4 -14  -1    6.89    0.69
  -4 -14  -1    5.55    0.59
   4  14   1    4.48    0.68
  -6 -14  -1   21.00    1.79
  -6 -14  -1   20.15    1.75
  -6 -14  -1   20.29    1.81
  -6 -14  -1   17.15    1.80
   6  14   1   22.72    1.76
   6  14   1   15.38    1.80
   6  14   1   20.11    1.74
  -8 -14  -1    0.37    0.35
  -8 -14  -1    0.37    0.23
  -8 -14  -1    0.44    0.39
  -8 -14  -1    0.07    0.30
   8  14   1    0.23    0.23
   8  14   1    1.31    0.53
   8  14   1    0.57    0.27
 -10 -14  -1    8.81    1.14
 -10 -14  -1   11.12    1.14
 -10 -14  -1   13.02    1.11
 -10 -14  -1   12.99    1.19
  10  14   1   12.65    1.10
 -12 -14  -1   -0.04    0.48
 -12 -14  -1   -0.26    0.82
 -12 -14  -1    0.15    0.29
 -12 -14  -1    0.09    0.38
  12  14   1   -0.22    0.26
 -14 -14  -1    1.01    0.36
 -14 -14  -1    0.16    0.45
 -14 -14  -1    0.61    0.60
 -16 -14  -1    0.93    0.45
 -16 -14  -1    0.36    0.61
 -16 -14  -1    0.76    0.55
  15 -15  -1   -0.28    0.52
  15 -15  -1    0.43    0.59
 -15  15   1    0.05    0.53
 -15  15   1   -0.10    0.53
 -15  15   1    0.00    0.69
 -15  15   1   -0.54    0.87
  13 -15  -1    0.07    0.43
  13 -15  -1    0.06    0.43
 -13  15   1    0.41    0.63
 -13  15   1    0.66    0.69
 -13  15   1    0.39    0.46
 -13  15   1    0.24    0.47
  11 -15  -1    3.04    0.50
  11 -15  -1    2.86    0.47
  11 -15  -1    2.63    0.59
  11 -15  -1    3.08    0.56
 -11  15   1    2.77    0.51
 -11  15   1    1.12    0.44
 -11  15   1    3.31    0.64
 -11  15   1    2.31    0.59
   9 -15  -1   -0.31    0.34
   9 -15  -1    0.16    0.47
   9 -15  -1    0.69    0.39
   9 -15  -1    0.28    0.33
  -9  15   1    0.04    0.51
  -9  15   1   -0.85    0.44
  -9  15   1   -0.57    0.36
  -9  15   1   -0.29    0.37
   7 -15  -1   -0.16    0.28
   7 -15  -1   -0.18    0.27
   7 -15  -1   -0.62    0.45
   7 -15  -1   -0.09    0.35
  -7  15   1   -0.38    0.44
  -7  15   1   -0.17    0.32
  -7  15   1    0.10    0.43
  -7  15   1    0.04    0.33
   5 -15  -1   -0.58    0.28
   5 -15  -1    0.14    0.35
   5 -15  -1   -0.21    0.26
   5 -15  -1    0.27    0.45
  -5  15   1   -0.35    0.31
  -5  15   1   -0.34    0.42
  -5  15   1    0.18    0.43
  -5  15   1   -0.36    0.31
   3 -15  -1    1.29    0.34
   3 -15  -1    1.32    0.29
   3 -15  -1    0.69    0.38
   3 -15  -1    1.84    0.46
  -3  15   1    0.78    0.35
  -3  15   1    1.33    0.34
  -3  15   1    2.25    0.48
  -3  15   1    1.74    0.43
   1 -15  -1    0.18    0.23
   1 -15  -1   -0.09    0.31
   1 -15  -1    0.03    0.40
   1 -15  -1    0.52    0.37
  -1  15   1   -0.08    0.29
  -1  15   1    0.63    0.38
  -1  15   1    0.68    0.46
  -1  15   1    1.00    0.30
  -1 -15  -1    1.57    0.37
  -1 -15  -1    1.31    0.38
  -1 -15  -1    0.91    0.27
  -1 -15  -1    1.02    0.43
   1  15   1    2.11    0.43
   1  15   1    1.89    0.34
   1  15   1    1.07    0.32
  -3 -15  -1    0.66    0.26
  -3 -15  -1    0.20    0.38
  -3 -15  -1    1.00    0.43
  -3 -15  -1    0.67    0.37
   3  15   1    0.66    0.30
   3  15   1    0.97    0.46
   3  15   1    0.55    0.30
  -5 -15  -1    2.58    0.52
  -5 -15  -1    3.47    0.52
  -5 -15  -1    4.25    0.46
  -5 -15  -1    3.18    0.55
   5  15   1    4.61    0.48
   5  15   1    3.36    0.44
   5  15   1    2.65    0.58
  -7 -15  -1    7.96    0.86
  -7 -15  -1    8.26    0.75
  -7 -15  -1    8.40    0.81
  -7 -15  -1    5.71    0.83
   7  15   1    6.75    0.73
   7  15   1    8.64    0.76
   7  15   1    4.74    0.86
  -9 -15  -1    2.20    0.46
  -9 -15  -1    1.82    0.48
  -9 -15  -1    2.01    0.44
  -9 -15  -1    3.14    0.39
   9  15   1    0.59    0.64
   9  15   1    1.42    0.35
   9  15   1    2.03    0.36
 -11 -15  -1    5.01    0.58
 -11 -15  -1    4.52    0.65
 -11 -15  -1    4.05    0.61
 -11 -15  -1    3.29    0.65
  11  15   1    4.91    0.54
 -13 -15  -1    0.58    0.57
 -13 -15  -1    0.84    0.43
 -13 -15  -1    0.24    0.37
 -15 -15  -1    4.60    0.73
 -15 -15  -1    4.13    0.87
 -15 -15  -1    5.25    0.67
  14 -16  -1   -0.37    0.58
  14 -16  -1   -0.51    0.50
 -14  16   1    0.30    0.88
 -14  16   1   -0.06    0.53
 -14  16   1    0.50    0.66
  12 -16  -1   -0.18    0.55
  12 -16  -1   -0.30    0.44
 -12  16   1    0.58    0.46
 -12  16   1   -0.44    0.59
 -12  16   1    0.19    0.71
 -12  16   1    0.18    0.45
  10 -16  -1    0.11    0.39
  10 -16  -1    0.44    0.38
  10 -16  -1    0.58    0.52
 -10  16   1    0.55    0.63
 -10  16   1   -0.21    0.40
 -10  16   1    0.87    0.56
 -10  16   1   -0.05    0.41
   8 -16  -1    0.69    0.34
   8 -16  -1    0.53    0.45
   8 -16  -1    0.00    0.31
   8 -16  -1    0.33    0.49
  -8  16   1   -0.41    0.53
  -8  16   1    0.32    0.48
  -8  16   1    0.05    0.39
  -8  16   1    0.08    0.36
   6 -16  -1    0.32    0.41
   6 -16  -1    0.51    0.50
   6 -16  -1    0.69    0.36
   6 -16  -1    0.72    0.32
  -6  16   1    1.40    0.53
  -6  16   1    0.23    0.35
  -6  16   1    0.61    0.48
  -6  16   1    0.51    0.37
   4 -16  -1    1.11    0.43
   4 -16  -1    1.12    0.31
   4 -16  -1    1.43    0.38
   4 -16  -1    1.47    0.53
  -4  16   1    1.39    0.51
  -4  16   1    0.98    0.38
  -4  16   1    0.69    0.34
  -4  16   1    0.42    0.45
   2 -16  -1   14.22    1.47
   2 -16  -1   17.30    1.46
   2 -16  -1   16.26    1.53
   2 -16  -1   19.60    1.56
  -2  16   1   14.03    1.54
  -2  16   1   14.17    1.51
  -2  16   1   16.42    1.46
  -2  16   1   16.19    1.52
   0 -16  -1    4.70    0.61
   0 -16  -1    2.75    0.72
   0 -16  -1    4.50    0.65
   0 -16  -1    4.58    0.54
   0  16   1    5.35    0.67
   0  16   1    5.08    0.62
   0  16   1    4.46    0.55
  -2 -16  -1    0.00    0.39
  -2 -16  -1    0.17    0.29
  -2 -16  -1    1.10    0.44
  -2 -16  -1    0.00    0.42
   2  16   1   -0.71    0.32
   2  16   1    0.57    0.28
   2  16   1   -0.71    0.45
  -4 -16  -1    2.18    0.49
  -4 -16  -1    2.02    0.51
  -4 -16  -1    1.49    0.47
  -4 -16  -1    2.10    0.36
   4  16   1    1.60    0.56
   4  16   1    1.75    0.37
  -6 -16  -1    2.94    0.52
  -6 -16  -1    0.87    0.47
  -6 -16  -1    2.02    0.37
  -6 -16  -1    2.04    0.48
   6  16   1    1.50    0.36
   6  16   1    1.99    0.36
   6  16   1    2.62    0.64
  -8 -16  -1    0.33    0.30
  -8 -16  -1    0.25    0.45
  -8 -16  -1   -0.25    0.43
  -8 -16  -1    0.43    0.44
   8  16   1   -0.08    0.27
   8  16   1    0.00    0.32
 -10 -16  -1   -0.07    0.49
 -10 -16  -1    0.27    0.46
 -10 -16  -1    0.31    0.49
 -10 -16  -1    0.40    0.35
  10  16   1    0.29    0.37
  10  16   1   -0.03    0.30
 -12 -16  -1    5.12    0.78
 -12 -16  -1    5.94    0.87
 -12 -16  -1    6.62    0.84
 -12 -16  -1    5.84    0.72
  12  16   1    6.22    0.68
 -14 -16  -1   -0.38    0.61
 -14 -16  -1    0.05    0.46
 -14 -16  -1    1.06    0.65
  13 -17  -1   -0.38    0.55
  13 -17  -1    1.54    0.62
 -13  17   1    1.15    0.82
 -13  17   1    1.25    0.61
 -13  17   1    1.79    0.63
  11 -17  -1    1.93    0.57
  11 -17  -1    3.31    0.60
 -11  17   1    1.61    0.57
 -11  17   1    2.18    0.77
 -11  17   1    2.58    0.86
 -11  17   1    3.73    0.65
   9 -17  -1    2.89    0.50
   9 -17  -1    2.97    0.55
   9 -17  -1    2.25    0.69
  -9  17   1    2.43    0.53
  -9  17   1    2.72    0.58
  -9  17   1    2.67    0.74
  -9  17   1    2.90    0.69
   7 -17  -1    2.22    0.50
   7 -17  -1    3.03    0.47
   7 -17  -1    2.25    0.67
  -7  17   1    3.20    0.69
  -7  17   1    2.77    0.54
  -7  17   1    3.28    0.66
  -7  17   1    2.08    0.52
   5 -17  -1    2.47    0.60
   5 -17  -1    1.72    0.43
   5 -17  -1    1.33    0.54
   5 -17  -1    1.46    0.38
  -5  17   1    1.68    0.56
  -5  17   1    1.00    0.54
  -5  17   1    1.97    0.42
  -5  17   1    0.70    0.40
   3 -17  -1    0.14    0.59
   3 -17  -1    0.33    0.46
   3 -17  -1    0.18    0.31
   3 -17  -1    0.20    0.37
  -3  17   1    0.26    0.58
  -3  17   1    0.24    0.37
  -3  17   1   -0.03    0.35
  -3  17   1    0.19    0.56
   1 -17  -1    0.92    0.34
   1 -17  -1    0.36    0.56
   1 -17  -1    0.29    0.45
   1 -17  -1    0.06    0.37
  -1  17   1    0.75    0.35
  -1  17   1    0.71    0.37
  -1  17   1    0.35    0.55
  -1 -17  -1   -0.12    0.30
  -1 -17  -1   -0.15    0.38
  -1 -17  -1    0.29    0.47
  -1 -17  -1   -0.27    0.48
   1  17   1   -0.10    0.31
   1  17   1    0.05    0.37
   1  17   1    1.09    0.59
  -3 -17  -1    0.76    0.35
  -3 -17  -1    0.56    0.54
  -3 -17  -1    1.43    0.49
  -3 -17  -1    0.62    0.41
   3  17   1    0.88    0.34
   3  17   1    1.00    0.56
   3  17   1    1.12    0.39
  -5 -17  -1   -0.14    0.50
  -5 -17  -1    0.20    0.44
  -5 -17  -1    0.10    0.49
  -5 -17  -1    0.22    0.33
   5  17   1   -0.09    0.32
   5  17   1    0.02    0.35
   5  17   1    0.31    0.74
  -7 -17  -1    3.07    0.57
  -7 -17  -1    2.92    0.60
  -7 -17  -1    2.93    0.47
  -7 -17  -1    2.82    0.56
   7  17   1    3.14    0.46
   7  17   1    1.99    0.45
  -9 -17  -1    0.19    0.40
  -9 -17  -1    0.49    0.56
  -9 -17  -1    0.15    0.50
  -9 -17  -1   -0.01    0.51
   9  17   1   -0.09    0.41
   9  17   1    1.25    0.35
 -11 -17  -1    5.40    0.88
 -11 -17  -1    5.74    0.94
 -11 -17  -1    6.89    0.90
 -11 -17  -1    7.39    0.82
  11  17   1    7.13    0.75
  12 -18  -1    2.20    0.75
 -12  18   1    2.41    0.70
 -12  18   1    1.48    0.63
 -12  18   1    3.06    0.90
  10 -18  -1   -0.36    0.52
 -10  18   1    0.54    0.57
 -10  18   1    0.74    0.81
 -10  18   1    0.74    0.54
   8 -18  -1    2.46    0.69
   8 -18  -1    2.27    0.53
   8 -18  -1    1.43    0.52
  -8  18   1    2.94    0.81
  -8  18   1    1.35    0.52
  -8  18   1    3.58    0.80
  -8  18   1    1.75    0.55
   6 -18  -1    0.48    0.43
   6 -18  -1    0.09    0.60
   6 -18  -1   -0.14    0.42
  -6  18   1    1.42    0.53
  -6  18   1    0.20    0.39
  -6  18   1    0.69    0.64
  -6  18   1    0.45    0.66
   4 -18  -1    0.67    0.43
   4 -18  -1    0.79    0.45
   4 -18  -1    1.28    0.66
  -4  18   1    1.41    0.50
  -4  18   1    1.66    0.70
  -4  18   1    1.17    0.72
  -4  18   1    0.84    0.43
   2 -18  -1    0.31    0.37
   2 -18  -1   -0.20    0.35
   2 -18  -1   -0.48    0.57
  -2  18   1    0.60    0.63
  -2  18   1    0.20    0.38
  -2  18   1    0.48    0.40
   0 -18  -1   -0.02    0.62
   0 -18  -1    0.66    0.64
   0 -18  -1    0.16    0.40
   0 -18  -1    0.23    0.36
   0  18   1    0.24    0.36
   0  18   1    0.70    0.65
   0  18   1    0.45    0.41
  -2 -18  -1    0.59    0.56
  -2 -18  -1    0.31    0.40
  -2 -18  -1    0.59    0.54
  -2 -18  -1    0.73    0.47
   2  18   1   -0.30    0.39
   2  18   1    0.60    0.37
   2  18   1    1.07    0.90
  -4 -18  -1    1.38    0.41
  -4 -18  -1    0.92    0.58
  -4 -18  -1    0.99    0.49
  -4 -18  -1    1.98    0.60
   4  18   1    1.17    0.39
  -6 -18  -1    4.56    0.59
  -6 -18  -1    4.20    0.68
  -6 -18  -1    4.38    0.72
  -6 -18  -1    3.77    0.70
   6  18   1    3.60    0.53
   6  18   1    2.03    0.51
  -8 -18  -1    4.76    0.71
  -8 -18  -1    5.82    0.64
  -8 -18  -1    3.89    0.72
  -8 -18  -1    4.56    0.76
   8  18   1    3.44    0.53
   8  18   1    1.75    0.57
 -10 -18  -1    2.21    0.54
 -10 -18  -1    0.69    0.63
 -10 -18  -1    3.95    0.66
 -10 -18  -1    1.42    0.66
  10  18   1    1.06    0.54
  10  18   1    1.26    0.41
   9 -19  -1    0.11    0.57
   9 -19  -1   -0.62    0.78
  -9  19   1    0.32    0.53
  -9  19   1    0.55    0.63
  -9  19   1    0.82    0.93
   7 -19  -1    1.78    0.58
   7 -19  -1    0.85    0.52
   7 -19  -1    0.05    0.77
  -7  19   1    1.42    0.82
  -7  19   1    0.61    0.64
  -7  19   1    0.82    0.56
   5 -19  -1   -0.40    0.45
   5 -19  -1   -0.30    0.71
   5 -19  -1   -0.29    0.49
  -5  19   1    0.56    0.45
  -5  19   1    0.30    0.86
  -5  19   1   -0.41    0.62
   3 -19  -1    0.24    0.72
   3 -19  -1   -0.39    0.46
   3 -19  -1   -0.13    0.45
  -3  19   1   -0.09    0.42
  -3  19   1    0.50    0.57
  -3  19   1    0.15    1.10
  -3  19   1    0.25    0.79
   1 -19  -1    0.77    0.46
   1 -19  -1    0.22    0.44
   1 -19  -1    0.21    0.65
  -1  19   1    0.53    0.52
  -1  19   1    0.70    0.44
  -1 -19  -1    1.37    0.48
  -1 -19  -1   -0.05    0.46
  -1 -19  -1    0.91    0.74
   1  19   1    1.26    0.44
   1  19   1    0.53    0.52
  -3 -19  -1    2.07    0.55
  -3 -19  -1    2.80    0.50
  -3 -19  -1    2.15    0.66
   3  19   1    1.60    0.48
   3  19   1   -0.24    0.52
  -5 -19  -1    2.33    0.51
  -5 -19  -1    1.40    0.69
  -5 -19  -1    1.46    0.54
   5  19   1    2.80    0.47
   5  19   1    0.21    0.49
  -7 -19  -1    2.16    0.64
  -7 -19  -1    1.48    0.51
  -7 -19  -1    1.25    0.70
   7  19   1    1.70    0.43
   7  19   1    0.01    0.54
   4 -20  -1    1.87    0.58
   4 -20  -1    1.84    0.83
   4 -20  -1    2.03    0.59
  -4  20   1    1.75    0.66
  -4  20   1    1.54    0.53
   2 -20  -1    0.46    0.57
   2 -20  -1    0.84    0.55
   2 -20  -1    1.50    0.86
  -2  20   1    1.28    0.53
  -2  20   1    1.00    0.66
   0 -20  -1    0.46    0.54
   0 -20  -1   -0.21    0.80
   0 -20  -1   -0.19    0.50
   0  20   1   -0.02    0.48
   0  20   1   -0.09    0.59
  -2 -20  -1    4.11    0.62
  -2 -20  -1    2.24    0.78
  -2 -20  -1    2.71    0.64
   2  20   1    0.01    0.61
   2  20   1    4.05    0.61
  -4 -20  -1   -0.01    0.61
  -4 -20  -1    0.13    0.54
  -4 -20  -1    0.49    0.74
   4  20   1    0.11    0.79
   4  20   1    0.05    0.47
   4  20  -2    1.41    0.49
   4  20  -2   -0.41    0.63
  -4 -20   2    2.03    0.55
  -4 -20   2    1.50    0.85
  -4 -20   2    1.88    0.57
   2  20  -2    0.20    0.53
   2  20  -2    0.72    0.45
  -2 -20   2    0.35    0.49
  -2 -20   2    2.80    0.56
  -2 -20   2    0.25    0.76
   0  20  -2    0.51    0.51
   0  20  -2    0.39    0.54
   0 -20   2    1.22    0.54
   0 -20   2    0.45    0.53
   0 -20   2    2.69    0.84
  -2  20  -2   -0.18    0.70
  -2  20  -2   -0.53    0.49
   2 -20   2    0.36    0.54
   2 -20   2   -0.63    0.82
   2 -20   2   -0.86    0.53
   9  19  -2   -0.03    0.56
   9  19  -2    1.34    0.43
  -9 -19   2    0.86    0.56
  -9 -19   2    1.43    0.74
  -9 -19   2    1.47    0.53
   7  19  -2    0.32    0.38
   7  19  -2   -0.52    0.52
  -7 -19   2    0.15    0.63
  -7 -19   2    0.57    0.49
  -7 -19   2    1.20    0.46
   5  19  -2    0.92    0.39
   5  19  -2    0.17    0.44
  -5 -19   2    1.40    0.66
  -5 -19   2    0.56    0.51
  -5 -19   2    0.92    0.43
   3  19  -2    0.24    0.37
  -3 -19   2    0.13    0.70
  -3 -19   2   -0.06    0.44
  -3 -19   2    0.50    0.41
   1  19  -2    0.63    0.52
   1  19  -2    2.23    0.49
  -1 -19   2    1.31    0.46
  -1 -19   2    1.15    0.49
  -1 -19   2    1.11    0.69
  -1  19  -2    1.50    0.54
  -1  19  -2    1.21    0.45
   1 -19   2    0.83    0.45
   1 -19   2    0.93    0.48
   1 -19   2    2.16    0.75
  -3  19  -2    0.81    0.46
  -3  19  -2    1.24    0.56
   3 -19   2    1.01    0.51
   3 -19   2    0.64    0.48
   3 -19   2    1.66    0.78
  -5  19  -2    0.70    1.26
  -5  19  -2   -0.53    0.47
  -5  19  -2    0.09    0.69
   5 -19   2   -0.62    0.81
   5 -19   2   -0.33    0.51
   5 -19   2    0.48    0.50
  -7  19  -2    0.31    1.01
  -7  19  -2   -0.24    0.67
  -7  19  -2   -0.50    0.53
   7 -19   2    0.27    0.72
   7 -19   2    0.26    0.55
   7 -19   2   -0.18    0.79
  12  18  -2    1.49    0.45
 -12 -18   2    1.70    0.50
 -12 -18   2    2.03    0.64
 -12 -18   2    1.17    0.68
  10  18  -2    0.08    0.37
 -10 -18   2    0.18    0.41
 -10 -18   2    0.24    0.63
 -10 -18   2    0.14    0.50
   8  18  -2    0.17    0.48
   8  18  -2   -0.17    0.34
  -8 -18   2    0.15    0.47
  -8 -18   2    0.52    0.39
  -8 -18   2    0.30    0.60
   6  18  -2   -0.34    0.42
   6  18  -2    0.21    0.33
  -6 -18   2    0.23    0.36
  -6 -18   2   -0.62    0.53
  -6 -18   2   -0.31    0.42
   4  18  -2    0.45    0.36
   4  18  -2    0.59    0.45
  -4 -18   2   -0.44    0.38
  -4 -18   2   -0.08    0.55
  -4 -18   2   -0.23    0.35
   2  18  -2    1.81    0.41
   2  18  -2    1.44    0.50
  -2 -18   2    1.84    0.41
  -2 -18   2    1.98    0.46
  -2 -18   2    1.98    0.69
   0  18  -2    1.36    0.50
   0  18  -2    2.20    0.47
   0  18  -2    2.36    0.68
   0 -18   2    2.23    0.45
   0 -18   2    1.78    0.41
   0 -18   2    1.61    0.65
  -2  18  -2    1.08    0.41
  -2  18  -2    2.40    0.69
  -2  18  -2    1.39    0.52
   2 -18   2    1.35    0.41
   2 -18   2    0.84    0.39
   2 -18   2    1.49    0.69
  -4  18  -2    0.96    0.66
  -4  18  -2    0.47    0.41
  -4  18  -2    0.10    0.49
   4 -18   2    1.37    0.65
   4 -18   2   -0.13    0.41
   4 -18   2    0.25    0.41
  -6  18  -2    1.97    0.77
  -6  18  -2    1.54    0.46
  -6  18  -2    2.30    0.66
   6 -18   2    1.64    0.74
   6 -18   2    1.36    0.50
   6 -18   2    1.40    0.48
  -8  18  -2   -0.19    0.48
  -8  18  -2    0.51    0.78
  -8  18  -2    0.68    0.62
   8 -18   2    0.14    0.50
   8 -18   2    0.15    0.51
   8 -18   2    0.45    0.73
 -10  18  -2    0.31    0.51
 -10  18  -2    0.41    0.68
 -10  18  -2    0.29    0.90
  10 -18   2   -0.11    0.65
  10 -18   2    1.47    0.61
  13  17  -2    0.30    0.36
 -13 -17   2    0.18    0.65
 -13 -17   2    0.46    0.40
 -13 -17   2   -0.01    0.55
 -13 -17   2    0.27    0.62
  11  17  -2    1.34    0.39
 -11 -17   2    1.94    0.41
 -11 -17   2    1.44    0.63
 -11 -17   2    0.84    0.54
 -11 -17   2    1.76    0.57
   9  17  -2   -0.45    0.40
   9  17  -2   -0.35    0.29
  -9 -17   2    0.25    0.46
  -9 -17   2   -0.19    0.35
  -9 -17   2    0.26    0.53
  -9 -17   2    1.19    0.54
   7  17  -2    0.74    0.37
   7  17  -2    0.85    0.34
  -7 -17   2    0.58    0.54
  -7 -17   2    0.75    0.52
  -7 -17   2    0.84    0.34
  -7 -17   2    0.62    0.41
   5  17  -2    0.17    0.53
   5  17  -2   -0.09    0.38
   5  17  -2    0.52    0.31
  -5 -17   2    0.08    0.31
  -5 -17   2    1.37    0.52
  -5 -17   2    0.21    0.36
  -5 -17   2    0.13    0.49
   3  17  -2    0.89    0.51
   3  17  -2    0.99    0.36
   3  17  -2    1.77    0.62
  -3 -17   2    1.41    0.35
  -3 -17   2    0.90    0.50
  -3 -17   2    1.53    0.40
  -3 -17   2    0.50    0.44
   1  17  -2    0.06    0.60
   1  17  -2    0.31    0.53
   1  17  -2    0.54    0.35
   1  17  -2    0.24    0.38
  -1 -17   2    0.47    0.34
  -1 -17   2    1.18    0.57
  -1 -17   2    0.60    0.47
  -1 -17   2   -0.04    0.30
  -1  17  -2    0.35    0.33
  -1  17  -2    0.98    0.42
  -1  17  -2    0.49    0.60
  -1  17  -2    1.90    0.58
   1 -17   2    0.26    0.48
   1 -17   2    0.75    0.31
   1 -17   2    0.68    0.32
   1 -17   2    1.01    0.59
  -3  17  -2    0.23    0.34
  -3  17  -2    0.55    0.53
  -3  17  -2    0.16    0.44
  -3  17  -2    0.49    0.65
   3 -17   2   -0.15    0.57
   3 -17   2    0.35    0.36
   3 -17   2   -0.08    0.33
  -5  17  -2    0.07    0.43
  -5  17  -2    1.00    0.68
  -5  17  -2    0.03    0.37
  -5  17  -2    0.43    0.56
   5 -17   2    0.11    0.37
   5 -17   2    0.09    0.62
   5 -17   2    0.02    0.37
  -7  17  -2    0.23    0.61
  -7  17  -2    0.55    0.54
  -7  17  -2    0.82    0.41
   7 -17   2    0.51    0.42
   7 -17   2    0.58    0.44
   7 -17   2    0.32    0.60
  -9  17  -2    1.34    0.56
  -9  17  -2    1.29    0.80
  -9  17  -2    1.00    0.45
   9 -17   2    0.66    0.52
   9 -17   2    0.77    0.50
   9 -17   2    1.50    0.65
 -11  17  -2    1.66    0.86
 -11  17  -2    0.94    0.53
 -11  17  -2    1.77    0.64
  11 -17   2    1.35    0.73
  11 -17   2    0.98    0.60
  14  16  -2    0.61    0.35
 -14 -16   2    1.30    0.65
 -14 -16   2    0.70    0.50
 -14 -16   2    1.43    0.39
 -14 -16   2    0.14    0.58
  12  16  -2    0.02    0.31
 -12 -16   2    0.77    0.53
 -12 -16   2    0.41    0.50
 -12 -16   2    0.27    0.32
 -12 -16   2    0.70    0.48
  10  16  -2    0.48    0.29
  10  16  -2    0.21    0.37
 -10 -16   2    0.09    0.46
 -10 -16   2    0.33    0.31
 -10 -16   2    0.17    0.42
 -10 -16   2    0.35    0.46
   8  16  -2   -0.27    0.30
   8  16  -2    0.03    0.27
   8  16  -2    0.14    0.50
  -8 -16   2    0.03    0.29
  -8 -16   2    0.06    0.45
  -8 -16   2   -0.13    0.44
  -8 -16   2    0.27    0.40
   6  16  -2    0.44    0.35
   6  16  -2    1.06    0.50
   6  16  -2    1.56    0.32
  -6 -16   2    1.69    0.41
  -6 -16   2    1.62    0.32
  -6 -16   2    1.32    0.48
  -6 -16   2    1.49    0.48
   4  16  -2    0.45    0.37
   4  16  -2    0.41    0.30
   4  16  -2    0.55    0.40
  -4 -16   2    0.76    0.44
  -4 -16   2    0.64    0.32
  -4 -16   2    0.12    0.26
  -4 -16   2    0.48    0.43
   2  16  -2    0.57    0.34
   2  16  -2    0.12    0.51
   2  16  -2    0.79    0.29
   2  16  -2    0.42    0.46
  -2 -16   2    0.33    0.27
  -2 -16   2    0.55    0.42
  -2 -16   2    1.05    0.48
  -2 -16   2    0.95    0.32
   0  16  -2    0.33    0.28
   0  16  -2    0.13    0.51
   0  16  -2    0.70    0.47
   0  16  -2    0.31    0.33
   0 -16   2    0.77    0.48
   0 -16   2    0.45    0.31
   0 -16   2    0.54    0.28
   0 -16   2   -0.17    0.39
  -2  16  -2    0.59    0.46
  -2  16  -2    0.87    0.32
  -2  16  -2    1.29    0.55
  -2  16  -2    0.11    0.36
   2 -16   2    0.34    0.42
   2 -16   2    0.61    0.33
   2 -16   2    0.64    0.56
   2 -16   2    0.58    0.30
  -4  16  -2   -0.15    0.47
  -4  16  -2   -0.19    0.55
  -4  16  -2   -0.43    0.39
  -4  16  -2    0.18    0.34
   4 -16   2    0.52    0.46
   4 -16   2   -0.02    0.53
   4 -16   2    0.25    0.34
   4 -16   2    0.09    0.30
  -6  16  -2   -0.03    0.31
  -6  16  -2    0.74    0.39
  -6  16  -2   -0.45    0.48
  -6  16  -2   -0.13    0.64
   6 -16   2   -0.06    0.33
   6 -16   2    0.16    0.55
   6 -16   2    0.59    0.49
   6 -16   2   -0.30    0.33
  -8  16  -2    0.90    0.48
  -8  16  -2    1.13    0.41
  -8  16  -2    1.11    0.61
  -8  16  -2    1.12    0.66
   8 -16   2    1.05    0.43
   8 -16   2    1.39    0.41
   8 -16   2    0.68    0.58
 -10  16  -2    2.76    0.74
 -10  16  -2    0.01    0.44
 -10  16  -2    0.45    0.55
  10 -16   2   -0.32    0.43
  10 -16   2   -0.15    0.45
  10 -16   2    0.10    0.49
 -12  16  -2    0.56    0.54
 -12  16  -2    0.35    0.79
 -12  16  -2    0.10    0.51
  12 -16   2    0.98    0.55
  12 -16   2    0.99    0.61
 -17 -15   2    0.21    0.42
 -17 -15   2    0.02    0.64
 -17 -15   2   -0.21    0.56
 -17 -15   2    0.14    0.54
  15  15  -2    0.34    0.36
 -15 -15   2    0.69    0.36
 -15 -15   2   -0.04    0.49
 -15 -15   2    0.52    0.57
 -15 -15   2    0.04    0.49
  13  15  -2   -0.07    0.28
 -13 -15   2   -0.08    0.44
 -13 -15   2   -0.36    0.41
 -13 -15   2   -0.12    0.48
 -13 -15   2    0.03    0.30
  11  15  -2    0.34    0.26
 -11 -15   2   -0.27    0.30
 -11 -15   2    0.19    0.45
 -11 -15   2   -0.32    0.40
 -11 -15   2   -0.64    0.41
   9  15  -2    4.24    0.49
   9  15  -2    2.68    0.64
  -9 -15   2    3.61    0.59
  -9 -15   2    3.24    0.57
  -9 -15   2    4.71    0.56
  -9 -15   2    3.99    0.49
   7  15  -2    2.24    0.35
   7  15  -2    0.55    0.47
   7  15  -2    1.46    0.34
  -7 -15   2    2.37    0.35
  -7 -15   2    2.25    0.49
  -7 -15   2    2.18    0.46
  -7 -15   2    2.78    0.46
   5  15  -2    0.09    0.25
   5  15  -2    0.60    0.38
   5  15  -2   -0.13    0.28
  -5 -15   2    0.22    0.43
  -5 -15   2    0.01    0.24
  -5 -15   2    0.29    0.38
  -5 -15   2    0.08    0.32
   3  15  -2    0.70    0.52
   3  15  -2   -0.03    0.28
   3  15  -2    0.41    0.36
   3  15  -2    0.43    0.46
  -3 -15   2    0.33    0.24
  -3 -15   2    0.04    0.39
  -3 -15   2    0.85    0.30
  -3 -15   2    0.36    0.38
   1  15  -2    0.76    0.27
   1  15  -2    0.40    0.29
   1  15  -2    0.39    0.47
   1  15  -2    0.75    0.40
  -1 -15   2    0.77    0.29
  -1 -15   2    0.64    0.26
  -1 -15   2    0.60    0.50
  -1 -15   2    0.87    0.38
  -1  15  -2    0.31    0.26
  -1  15  -2    0.15    0.31
  -1  15  -2    0.36    0.47
  -1  15  -2    0.38    0.38
   1 -15   2    0.32    0.28
   1 -15   2    0.68    0.36
   1 -15   2   -0.14    0.26
   1 -15   2   -0.20    0.46
  -3  15  -2    0.74    0.30
  -3  15  -2    1.08    0.36
  -3  15  -2    1.13    0.43
  -3  15  -2    0.89    0.52
   3 -15   2    0.69    0.39
   3 -15   2    1.29    0.32
   3 -15   2    1.35    0.33
   3 -15   2    1.39    0.55
  -5  15  -2    2.50    0.42
  -5  15  -2    1.88    0.53
  -5  15  -2    1.97    0.38
  -5  15  -2    1.84    0.55
   5 -15   2    0.88    0.44
   5 -15   2    3.00    0.59
   5 -15   2    1.21    0.36
   5 -15   2    2.06    0.40
  -7  15  -2    5.36    0.69
  -7  15  -2    5.29    0.59
  -7  15  -2    4.22    0.75
  -7  15  -2    3.81    0.57
   7 -15   2    3.82    0.67
   7 -15   2    4.80    0.58
   7 -15   2    4.85    0.62
   7 -15   2    3.26    0.55
  -9  15  -2    0.01    0.54
  -9  15  -2    0.13    0.40
  -9  15  -2    0.16    0.68
  -9  15  -2   -0.39    0.43
   9 -15   2   -0.25    0.37
   9 -15   2    0.04    0.38
   9 -15   2    0.49    0.46
   9 -15   2    0.17    0.51
 -11  15  -2    0.26    0.44
 -11  15  -2    0.77    0.49
 -11  15  -2    0.61    0.62
 -11  15  -2    0.57    0.81
  11 -15   2    0.77    0.42
  11 -15   2    0.46    0.53
  11 -15   2    0.61    0.47
 -13  15  -2    1.52    0.73
 -13  15  -2    0.32    0.49
 -13  15  -2   -0.07    0.50
  13 -15   2    0.03    0.51
  13 -15   2   -0.06    0.56
 -15  15  -2   -0.03    0.86
 -15  15  -2    0.67    0.56
 -15  15  -2    0.70    0.56
  15 -15   2    0.33    0.63
  15 -15   2   -0.21    0.62
 -18 -14   2    1.30    0.71
 -18 -14   2    1.61    0.43
 -18 -14   2    0.43    0.54
 -16 -14   2    0.06    0.31
 -16 -14   2    0.62    0.56
 -16 -14   2   -0.10    0.49
 -16 -14   2    0.46    0.47
  14  14  -2    2.03    0.38
 -14 -14   2    2.67    0.48
 -14 -14   2    1.48    0.51
 -14 -14   2    2.05    0.55
 -14 -14   2    3.00    0.38
  12  14  -2    0.56    0.27
 -12 -14   2    1.24    0.39
 -12 -14   2    1.12    0.42
 -12 -14   2    0.87    0.27
 -12 -14   2    0.08    0.38
  10  14  -2    1.45    0.28
 -10 -14   2    0.94    0.40
 -10 -14   2    1.41    0.27
 -10 -14   2    0.67    0.42
 -10 -14   2    1.20    0.40
   8  14  -2    1.97    0.30
   8  14  -2    0.75    0.29
   8  14  -2    1.06    0.42
  -8 -14   2    1.73    0.41
  -8 -14   2    1.54    0.28
  -8 -14   2    1.64    0.43
  -8 -14   2    1.64    0.38
   6  14  -2    2.55    0.36
   6  14  -2    1.62    0.34
   6  14  -2    2.03    0.42
  -6 -14   2    2.56    0.47
  -6 -14   2    2.95    0.47
  -6 -14   2    3.44    0.44
  -6 -14   2    2.79    0.35
   4  14  -2    1.25    0.36
   4  14  -2    1.66    0.30
   4  14  -2    0.93    0.28
  -4 -14   2    0.70    0.40
  -4 -14   2    1.50    0.32
  -4 -14   2    1.03    0.24
  -4 -14   2    1.38    0.36
   2  14  -2    1.11    0.43
   2  14  -2    0.68    0.34
   2  14  -2    1.01    0.29
   2  14  -2    1.12    0.30
  -2 -14   2    0.38    0.40
  -2 -14   2    1.28    0.31
  -2 -14   2    0.97    0.25
  -2 -14   2    1.44    0.37
   0  14  -2    0.66    0.27
   0  14  -2   -0.54    0.46
   0  14  -2    0.68    0.29
   0  14  -2    0.63    0.33
   0 -14   2    0.45    0.33
   0 -14   2    0.63    0.28
   0 -14   2   -0.63    0.46
   0 -14   2    0.48    0.24
  -2  14  -2   29.41    2.62
  -2  14  -2   33.71    2.62
  -2  14  -2   28.41    2.60
  -2  14  -2   29.92    2.58
   2 -14   2   27.44    2.59
   2 -14   2   27.86    2.62
   2 -14   2   28.52    2.57
   2 -14   2   30.80    2.64
  -4  14  -2    3.10    0.54
  -4  14  -2    3.02    0.58
   4 -14   2    4.20    0.46
  -6  14  -2   23.05    1.89
  -6  14  -2   20.40    1.94
  -6  14  -2   20.85    1.92
  -6  14  -2   20.91    1.92
   6 -14   2   21.44    1.95
   6 -14   2   20.21    1.87
   6 -14   2   21.42    1.93
   6 -14   2   20.32    1.90
  -8  14  -2    0.72    0.56
  -8  14  -2    1.07    0.35
  -8  14  -2    0.83    0.39
  -8  14  -2    0.66    0.44
   8 -14   2    0.11    0.31
   8 -14   2    0.14    0.39
   8 -14   2    0.42    0.31
 -10  14  -2    5.90    0.80
 -10  14  -2    5.48    0.78
 -10  14  -2    6.55    0.73
 -10  14  -2    5.88    0.92
  10 -14   2    7.70    0.85
  10 -14   2    7.13    0.81
  10 -14   2    6.06    0.75
  10 -14   2    6.36    0.73
 -12  14  -2    0.59    0.76
 -12  14  -2   -0.02    0.44
 -12  14  -2    0.09    0.42
 -12  14  -2    0.43    0.56
  12 -14   2    0.47    0.45
  12 -14   2    0.56    0.43
  12 -14   2    0.62    0.43
  12 -14   2    0.99    0.48
 -14  14  -2    0.20    0.67
 -14  14  -2   -0.02    0.49
 -14  14  -2   -0.28    0.51
  14 -14   2   -0.02    0.48
  14 -14   2    0.00    0.53
 -16  14  -2    1.43    0.86
 -16  14  -2    0.40    0.55
 -16  14  -2    1.51    0.59
  16 -14   2    1.02    0.67
 -19 -13   2    1.35    0.79
 -19 -13   2    0.85    0.42
 -19 -13   2    1.08    0.53
 -17 -13   2    1.67    0.37
 -17 -13   2    1.63    0.66
 -17 -13   2    1.40    0.47
  15  13  -2    0.30    0.29
 -15 -13   2    0.34    0.52
 -15 -13   2    0.65    0.39
 -15 -13   2    0.92    0.40
 -15 -13   2    0.47    0.28
  13  13  -2   -0.01    0.23
 -13 -13   2    0.16    0.36
 -13 -13   2    0.51    0.43
 -13 -13   2   -0.14    0.24
 -13 -13   2   -0.70    0.33
  11  13  -2    4.30    0.50
 -11 -13   2    4.16    0.61
 -11 -13   2    3.49    0.55
 -11 -13   2    4.86    0.48
 -11 -13   2    4.30    0.56
   9  13  -2    0.01    0.20
   9  13  -2    0.13    0.21
   9  13  -2   -1.08    0.38
  -9 -13   2   -0.50    0.18
  -9 -13   2   -0.22    0.35
  -9 -13   2    0.07    0.29
  -9 -13   2   -0.08    0.30
   7  13  -2    1.02    0.23
   7  13  -2    0.39    0.31
   7  13  -2    1.13    0.25
  -7 -13   2    0.53    0.33
  -7 -13   2    0.83    0.35
  -7 -13   2    1.27    0.33
  -7 -13   2    1.43    0.23
   5  13  -2    0.28    0.21
   5  13  -2    0.44    0.23
   5  13  -2    0.51    0.28
  -5 -13   2    0.62    0.21
  -5 -13   2    0.12    0.29
  -5 -13   2   -0.17    0.34
  -5 -13   2    0.55    0.29
   3  13  -2   42.93    3.42
   3  13  -2   34.66    3.44
   3  13  -2   38.84    3.42
  -3 -13   2   41.53    3.42
  -3 -13   2   40.35    3.40
  -3 -13   2   39.47    3.45
  -3 -13   2   36.37    3.44
   1  13  -2    8.74    0.86
   1  13  -2   10.50    0.83
   1  13  -2    6.80    0.93
  -1 -13   2    8.27    0.84
  -1 -13   2    8.27    0.93
  -1 -13   2    8.47    0.81
  -1  13  -2   50.03    4.65
  -1  13  -2   54.77    4.65
  -1  13  -2   49.19    4.65
   1 -13   2   56.63    4.67
   1 -13   2   55.59    4.63
   1 -13   2   56.31    4.67
   1 -13   2   52.80    4.64
  -3  13  -2    7.51    0.75
  -3  13  -2    6.65    0.81
  -3  13  -2    7.11    0.71
  -3  13  -2    7.26    0.76
   3 -13   2    7.19    0.71
   3 -13   2    6.44    0.77
   3 -13   2    7.71    0.83
   3 -13   2    7.18    0.69
  -5  13  -2   22.29    1.85
  -5  13  -2   19.69    1.88
  -5  13  -2   20.72    1.88
  -5  13  -2   18.51    1.89
   5 -13   2   19.84    1.83
   5 -13   2   21.53    1.89
   5 -13   2   20.56    1.86
   5 -13   2   23.08    1.91
  -7  13  -2    0.15    0.45
  -7  13  -2   -0.05    0.37
  -7  13  -2    0.29    0.31
  -7  13  -2    0.82    0.32
   7 -13   2    0.61    0.35
   7 -13   2    0.79    0.40
   7 -13   2    0.61    0.25
   7 -13   2    0.44    0.27
  -9  13  -2    1.69    0.59
  -9  13  -2    1.66    0.46
  -9  13  -2    2.33    0.43
  -9  13  -2    2.03    0.42
   9 -13   2    2.04    0.35
   9 -13   2    1.87    0.46
   9 -13   2    2.40    0.40
 -11  13  -2    0.33    0.40
 -11  13  -2    0.28    0.61
 -11  13  -2    0.50    0.49
 -11  13  -2    0.44    0.36
  11 -13   2    0.58    0.36
  11 -13   2    0.43    0.37
  11 -13   2    0.39    0.33
  11 -13   2    0.48    0.41
 -13  13  -2   -0.01    0.39
 -13  13  -2    0.25    0.53
 -13  13  -2    0.45    0.73
 -13  13  -2   -0.32    0.37
  13 -13   2    0.55    0.40
  13 -13   2    0.88    0.45
  13 -13   2    0.11    0.46
  13 -13   2    0.13    0.39
 -15  13  -2    0.40    0.47
 -15  13  -2    0.44    0.65
 -15  13  -2    0.17    0.46
  15 -13   2    0.58    0.53
  15 -13   2    1.47    0.58
 -17  13  -2   -0.20    0.58
 -17  13  -2   -0.48    0.55
 -17  13  -2    0.79    0.79
  17 -13   2    0.03    0.62
  17 -13   2   -0.22    0.61
 -20 -12   2    1.31    0.75
 -18 -12   2    0.29    0.58
 -18 -12   2    0.16    0.33
 -18 -12   2    0.10    0.39
 -16 -12   2    0.23    0.43
 -16 -12   2   -0.11    0.32
 -16 -12   2    0.41    0.26
 -16 -12   2   -0.01    0.34
  14  12  -2    1.58    0.30
 -14 -12   2    0.89    0.50
 -14 -12   2    0.74    0.63
 -14 -12   2    1.17    0.41
 -14 -12   2    1.54    0.38
 -14 -12   2    1.86    0.29
  12  12  -2    1.58    0.29
 -12 -12   2    1.10    0.36
 -12 -12   2    1.85    0.38
 -12 -12   2    1.53    0.42
 -12 -12   2    2.40    0.30
  10  12  -2    0.85    0.22
 -10 -12   2    0.53    0.35
 -10 -12   2    0.59    0.31
 -10 -12   2    0.45    0.21
 -10 -12   2    0.86    0.33
   8  12  -2   22.32    1.80
  -8 -12   2   18.50    1.83
  -8 -12   2   19.53    1.84
  -8 -12   2   20.00    1.78
  -8 -12   2   20.93    1.81
   6  12  -2    1.35    0.31
   6  12  -2    1.20    0.26
  -6 -12   2    1.79    0.34
  -6 -12   2    0.64    0.39
  -6 -12   2    1.76    0.24
  -6 -12   2    0.62    0.30
   4  12  -2   82.61    7.63
   4  12  -2   92.20    7.63
   4  12  -2   77.76    7.62
  -4 -12   2   95.73    7.64
  -4 -12   2   89.04    7.63
  -4 -12   2   89.60    7.64
  -4 -12   2   93.20    7.61
   2  12  -2    2.11    0.36
   2  12  -2    2.94    0.32
   2  12  -2    1.09    0.39
   2  12  -2    2.07    0.31
  -2 -12   2    1.90    0.37
  -2 -12   2    2.29    0.29
  -2 -12   2    3.40    0.35
  -2 -12   2    1.06    0.40
   0  12  -2   11.15    1.06
   0  12  -2   11.12    1.08
   0  12  -2   11.44    1.11
   0  12  -2   13.36    1.09
   0 -12   2   11.72    1.14
   0 -12   2   12.22    1.08
   0 -12   2   11.03    1.10
   0 -12   2   11.57    1.05
  -2  12  -2    5.41    0.58
  -2  12  -2    5.10    0.53
   2 -12   2    6.15    0.62
   2 -12   2    3.70    0.48
   2 -12   2    3.67    0.45
  -4  12  -2    0.26    0.26
  -4  12  -2    0.88    0.32
  -4  12  -2    1.74    0.29
  -4  12  -2    0.87    0.35
   4 -12   2    0.74    0.31
   4 -12   2    0.68    0.21
   4 -12   2    0.91    0.26
   4 -12   2    2.02    0.40
  -6  12  -2    2.14    0.40
  -6  12  -2    2.84    0.47
   6 -12   2    1.62    0.28
   6 -12   2    1.49    0.33
   6 -12   2    3.01    0.45
  -8  12  -2    5.45    0.70
  -8  12  -2    6.96    0.65
  -8  12  -2    5.03    0.75
  -8  12  -2    6.10    0.69
   8 -12   2    6.98    0.73
   8 -12   2    5.38    0.65
   8 -12   2    7.67    0.71
   8 -12   2    6.23    0.62
 -10  12  -2    0.69    0.34
 -10  12  -2    0.73    0.34
 -10  12  -2   -0.20    0.50
 -10  12  -2    0.32    0.36
  10 -12   2    0.49    0.32
  10 -12   2    0.30    0.31
  10 -12   2    0.29    0.26
  10 -12   2    0.75    0.40
 -12  12  -2    1.43    0.36
 -12  12  -2    1.55    0.40
 -12  12  -2    0.65    0.43
 -12  12  -2    1.24    0.62
  12 -12   2    0.64    0.36
  12 -12   2    1.49    0.39
  12 -12   2    1.03    0.34
  12 -12   2    1.28    0.42
 -14  12  -2    1.08    0.44
 -14  12  -2    1.13    0.82
 -14  12  -2    0.85    0.42
 -14  12  -2    1.14    0.54
  14 -12   2    1.50    0.45
  14 -12   2    1.37    0.43
  14 -12   2    0.82    0.47
  14 -12   2    1.15    0.42
 -16  12  -2    0.68    0.60
 -16  12  -2    0.40    0.48
 -16  12  -2    0.75    0.44
  16 -12   2    0.93    0.50
  16 -12   2    0.65    0.53
  16 -12   2    0.09    0.45
 -18  12  -2    0.09    0.74
 -18  12  -2   -0.34    0.56
 -18  12  -2    0.27    0.59
  18 -12   2    0.65    0.65
  18 -12   2   -0.02    0.61
 -21 -11   2    0.03    0.76
 -19 -11   2   -0.23    0.60
 -17 -11   2    3.83    0.44
 -17 -11   2    3.69    0.68
 -17 -11   2    2.13    0.47
 -15 -11   2    0.04    0.32
 -15 -11   2   -0.35    0.32
 -15 -11   2   -0.27    0.41
 -15 -11   2   -0.17    0.21
 -15 -11   2   -0.45    0.57
  13  11  -2   12.67    1.05
 -13 -11   2   12.40    1.15
 -13 -11   2    8.98    1.09
 -13 -11   2    9.76    1.06
 -13 -11   2   12.78    1.04
  11  11  -2    0.70    0.19
 -11 -11   2    1.14    0.31
 -11 -11   2    0.74    0.20
 -11 -11   2    0.30    0.27
 -11 -11   2    0.63    0.35
   9  11  -2   11.29    0.97
  -9 -11   2   10.89    0.95
  -9 -11   2    9.20    1.01
  -9 -11   2    9.01    1.01
  -9 -11   2   11.53    0.99
   7  11  -2    6.23    0.55
   7  11  -2    5.77    0.52
   7  11  -2    4.67    0.56
  -7 -11   2    4.94    0.59
  -7 -11   2    5.96    0.57
  -7 -11   2    5.21    0.52
  -7 -11   2    4.47    0.61
   5  11  -2   17.06    1.47
   5  11  -2   15.87    1.49
   5  11  -2   16.76    1.49
  -5 -11   2   17.26    1.52
  -5 -11   2   17.16    1.50
  -5 -11   2   15.62    1.52
  -5 -11   2   17.65    1.48
   3  11  -2    1.49    0.29
   3  11  -2    1.66    0.27
   3  11  -2    0.59    0.36
  -3 -11   2    2.10    0.29
  -3 -11   2    1.99    0.23
  -3 -11   2    0.88    0.36
  -3 -11   2    1.26    0.31
   1  11  -2    0.53    0.23
   1  11  -2    0.70    0.27
  -1 -11   2    0.29    0.20
  -1 -11   2    0.49    0.25
  -1  11  -2    1.83    0.29
  -1  11  -2    1.67    0.36
  -1  11  -2    1.55    0.27
  -1  11  -2    1.81    0.34
   1 -11   2    2.03    0.26
   1 -11   2    2.17    0.29
   1 -11   2    1.87    0.33
   1 -11   2    2.03    0.35
  -3  11  -2    0.94    0.22
  -3  11  -2    0.30    0.29
  -3  11  -2    0.19    0.27
  -3  11  -2    0.41    0.23
   3 -11   2    0.01    0.16
   3 -11   2    0.13    0.24
   3 -11   2    0.43    0.19
   3 -11   2    0.54    0.32
  -5  11  -2   -0.02    0.33
  -5  11  -2    0.65    0.23
  -5  11  -2   -0.05    0.21
  -5  11  -2    0.07    0.26
   5 -11   2    0.01    0.20
   5 -11   2    0.22    0.19
   5 -11   2    0.65    0.33
   5 -11   2    0.38    0.24
  -7  11  -2    4.53    0.46
  -7  11  -2    3.69    0.50
  -7  11  -2    3.07    0.54
  -7  11  -2    3.06    0.51
   7 -11   2    4.62    0.54
   7 -11   2    3.36    0.47
   7 -11   2    4.07    0.44
   7 -11   2    3.59    0.48
  -9  11  -2    6.14    0.58
  -9  11  -2    4.25    0.68
  -9  11  -2    5.31    0.63
  -9  11  -2    4.82    0.61
   9 -11   2    5.61    0.56
   9 -11   2    5.16    0.67
   9 -11   2    5.33    0.61
   9 -11   2    5.49    0.60
 -11  11  -2    5.42    0.63
 -11  11  -2    4.67    0.63
 -11  11  -2    4.72    0.77
 -11  11  -2    5.70    0.58
  11 -11   2    4.77    0.60
  11 -11   2    4.64    0.61
  11 -11   2    4.77    0.54
  11 -11   2    4.89    0.58
 -13  11  -2    0.22    0.35
 -13  11  -2   -0.02    0.41
 -13  11  -2    0.60    0.32
 -13  11  -2   -0.30    0.61
  13 -11   2    0.41    0.29
  13 -11   2   -0.12    0.32
  13 -11   2    0.50    0.39
  13 -11   2    0.56    0.35
 -15  11  -2    0.50    0.50
 -15  11  -2    0.59    0.37
 -15  11  -2    1.13    0.76
 -15  11  -2    1.15    0.42
  15 -11   2    0.28    0.47
  15 -11   2    1.55    0.43
  15 -11   2    0.15    0.57
  15 -11   2    0.99    0.42
 -17  11  -2    0.39    0.43
 -17  11  -2    0.65    0.51
 -17  11  -2    0.83    0.60
  17 -11   2    0.76    0.52
  17 -11   2    0.59    0.51
  17 -11   2    0.43    0.55
 -19  11  -2   -0.46    0.56
 -19  11  -2   -0.52    0.76
 -19  11  -2   -0.33    0.57
  19 -11   2    0.45    0.63
  19 -11   2    0.52    0.59
  19 -11   2    0.74    0.67
 -20 -10   2    0.05    0.64
 -18 -10   2    0.44    0.57
 -16 -10   2    2.36    0.32
 -16 -10   2    1.21    0.35
 -16 -10   2    2.56    0.54
 -16 -10   2    1.18    0.58
 -16 -10   2    1.62    0.37
 -14 -10   2    4.34    0.60
 -14 -10   2    2.37    0.44
 -14 -10   2    3.84    0.40
 -14 -10   2    2.52    0.59
 -14 -10   2    4.38    0.49
  12  10  -2    0.45    0.18
 -12 -10   2    0.06    0.35
 -12 -10   2    0.53    0.23
 -12 -10   2   -0.57    0.26
 -12 -10   2   -0.38    0.17
  10  10  -2    9.85    0.87
 -10 -10   2    7.74    0.88
 -10 -10   2    9.78    0.90
 -10 -10   2    9.46    0.93
 -10 -10   2   10.06    0.85
   8  10  -2    1.74    0.31
   8  10  -2    2.00    0.26
   8  10  -2    1.44    0.23
  -8 -10   2    2.10    0.31
  -8 -10   2    2.10    0.34
  -8 -10   2    1.88    0.30
  -8 -10   2    1.86    0.24
   6  10  -2    4.14    0.51
   6  10  -2    5.30    0.50
   6  10  -2    5.94    0.52
  -6 -10   2    5.57    0.50
  -6 -10   2    5.29    0.53
  -6 -10   2    5.73    0.56
  -6 -10   2    4.53    0.57
   4  10  -2   15.88    1.40
   4  10  -2   15.89    1.37
   4  10  -2   17.85    1.36
   4  10  -2   14.23    1.37
  -4 -10   2   14.60    1.39
  -4 -10   2   14.89    1.37
  -4 -10   2   15.29    1.40
  -4 -10   2   14.41    1.35
   2  10  -2    5.65    0.54
   2  10  -2    5.49    0.58
   2  10  -2    5.65    0.54
   2  10  -2    5.48    0.51
  -2 -10   2    5.51    0.53
  -2 -10   2    6.16    0.59
  -2 -10   2    4.69    0.57
  -2 -10   2    4.52    0.50
   0  10  -2    0.92    0.26
   0  10  -2    0.92    0.28
   0  10  -2    1.14    0.22
   0  10  -2    1.36    0.21
   0 -10   2    1.20    0.20
   0 -10   2    1.44    0.27
   0 -10   2    1.16    0.24
   0 -10   2    1.24    0.28
  -2  10  -2    6.07    0.63
  -2  10  -2    6.13    0.62
  -2  10  -2    6.30    0.61
  -2  10  -2    6.19    0.58
   2 -10   2    6.64    0.66
   2 -10   2    5.11    0.63
   2 -10   2    5.98    0.59
   2 -10   2    6.15    0.57
  -4  10  -2    1.40    0.24
  -4  10  -2    0.91    0.30
  -4  10  -2    1.10    0.23
  -4  10  -2    0.98    0.29
   4 -10   2    0.76    0.26
   4 -10   2    1.10    0.23
   4 -10   2    1.03    0.32
   4 -10   2    0.83    0.20
  -6  10  -2    3.82    0.43
  -6  10  -2    4.15    0.53
  -6  10  -2    3.90    0.46
  -6  10  -2    3.72    0.46
   6 -10   2    3.91    0.43
   6 -10   2    3.74    0.41
   6 -10   2    3.58    0.47
   6 -10   2    3.76    0.50
  -8  10  -2    1.49    0.43
  -8  10  -2    1.46    0.34
  -8  10  -2    2.02    0.31
  -8  10  -2    2.39    0.38
   8 -10   2    2.22    0.30
   8 -10   2    2.46    0.34
   8 -10   2    2.26    0.37
   8 -10   2    1.75    0.39
 -10  10  -2    0.01    0.25
 -10  10  -2    0.07    0.28
 -10  10  -2    0.17    0.44
 -10  10  -2    0.36    0.28
  10 -10   2   -0.03    0.31
  10 -10   2    0.35    0.25
  10 -10   2    0.19    0.23
  10 -10   2    0.43    0.25
 -12  10  -2    1.53    0.53
 -12  10  -2    1.38    0.35
 -12  10  -2    0.78    0.36
 -12  10  -2    0.61    0.31
  12 -10   2    1.58    0.32
  12 -10   2    1.11    0.37
  12 -10   2    0.93    0.29
  12 -10   2    1.62    0.34
 -14  10  -2    0.31    0.33
 -14  10  -2    0.11    0.61
 -14  10  -2   -0.09    0.32
 -14  10  -2   -0.15    0.36
  14 -10   2    0.22    0.33
  14 -10   2   -0.18    0.34
  14 -10   2    0.21    0.27
  14 -10   2    0.04    0.40
 -16  10  -2    0.89    0.43
 -16  10  -2    1.06    0.47
 -16  10  -2    0.67    0.40
 -16  10  -2    0.08    0.84
  16 -10   2    0.68    0.47
  16 -10   2    0.98    0.43
  16 -10   2    1.29    0.41
 -18  10  -2    0.92    0.52
 -18  10  -2    0.92    0.46
 -18  10  -2    0.64    0.57
  18 -10   2    1.08    0.50
  18 -10   2    1.38    0.50
  18 -10   2    1.75    0.56
 -19  -9   2    4.32    3.38
 -17  -9   2    5.73    0.75
 -17  -9   2    4.62    0.77
 -15  -9   2    3.44    0.59
 -15  -9   2    3.20    0.55
 -15  -9   2    3.05    0.39
  13   9  -2    1.56    0.23
 -13  -9   2    1.14    0.36
 -13  -9   2    1.20    0.20
 -13  -9   2    0.33    0.37
 -13  -9   2    0.30    0.28
 -13  -9   2    1.71    0.27
  11   9  -2    1.65    0.24
 -11  -9   2    1.54    0.27
 -11  -9   2    2.11    0.27
 -11  -9   2    1.65    0.37
 -11  -9   2    1.53    0.22
   9   9  -2    1.28    0.20
  -9  -9   2    1.35    0.32
  -9  -9   2    1.65    0.24
  -9  -9   2    1.13    0.23
  -9  -9   2    1.11    0.19
   7   9  -2    0.78    0.16
   7   9  -2    0.10    0.20
   7   9  -2    0.47    0.14
  -7  -9   2    0.70    0.15
  -7  -9   2    0.88    0.21
  -7  -9   2    0.32    0.21
  -7  -9   2    0.79    0.22
   5   9  -2    1.30    0.24
   5   9  -2    2.01    0.22
   5   9  -2    1.53    0.24
  -5  -9   2    1.85    0.27
  -5  -9   2    1.18    0.30
  -5  -9   2    1.86    0.21
  -5  -9   2    1.55    0.28
   3   9  -2   12.11    1.09
   3   9  -2   11.64    1.10
   3   9  -2   12.15    1.11
  -3  -9   2   13.31    1.10
  -3  -9   2   11.84    1.08
  -3  -9   2   13.06    1.12
  -3  -9   2   11.61    1.11
   1   9  -2    1.48    0.27
   1   9  -2    1.14    0.21
   1   9  -2    1.57    0.23
   1   9  -2    1.46    0.24
  -1  -9   2    1.30    0.23
  -1  -9   2    1.37    0.23
  -1  -9   2    1.53    0.20
  -1  -9   2    1.68    0.28
  -1   9  -2    0.14    0.19
  -1   9  -2    0.32    0.15
  -1   9  -2    0.06    0.20
  -1   9  -2    0.57    0.17
   1  -9   2    0.15    0.13
   1  -9   2    0.07    0.25
   1  -9   2    0.28    0.14
   1  -9   2    0.49    0.21
  -3   9  -2    1.58    0.31
  -3   9  -2    1.16    0.22
  -3   9  -2    1.39    0.27
  -3   9  -2    1.62    0.25
   3  -9   2    1.32    0.26
   3  -9   2    1.33    0.22
   3  -9   2    1.66    0.25
   3  -9   2    1.88    0.32
  -5   9  -2    1.06    0.22
  -5   9  -2    0.67    0.26
  -5   9  -2    1.27    0.24
  -5   9  -2    0.89    0.30
   5  -9   2    0.86    0.24
   5  -9   2    1.04    0.20
   5  -9   2    1.44    0.29
   5  -9   2    1.34    0.24
  -7   9  -2    8.19    0.73
  -7   9  -2    7.39    0.75
  -7   9  -2    7.88    0.77
  -7   9  -2    6.70    0.83
   7  -9   2    6.90    0.74
   7  -9   2    7.94    0.72
   7  -9   2    8.60    0.79
   7  -9   2    8.40    0.77
  -9   9  -2    0.86    0.25
  -9   9  -2    0.80    0.26
  -9   9  -2    0.85    0.28
  -9   9  -2    0.08    0.37
   9  -9   2    0.69    0.22
   9  -9   2    0.49    0.24
   9  -9   2    0.65    0.24
   9  -9   2    0.37    0.32
 -11   9  -2    0.31    0.27
 -11   9  -2   -0.08    0.27
 -11   9  -2   -0.17    0.23
 -11   9  -2   -0.75    0.45
  11  -9   2   -0.37    0.30
  11  -9   2   -0.38    0.21
  11  -9   2   -0.30    0.23
  11  -9   2    0.00    0.25
 -13   9  -2    1.25    0.32
 -13   9  -2    1.69    0.36
 -13   9  -2    0.54    0.54
 -13   9  -2    1.43    0.35
  13  -9   2    1.07    0.36
  13  -9   2    2.00    0.31
  13  -9   2    1.73    0.31
 -15   9  -2   -0.45    0.69
 -15   9  -2    0.28    0.34
 -15   9  -2    0.30    0.35
 -15   9  -2    0.86    0.34
  15  -9   2    0.44    0.34
  15  -9   2    0.50    0.27
  15  -9   2    0.47    0.32
  15  -9   2   -0.08    0.39
 -17   9  -2    0.39    0.42
 -17   9  -2    0.32    0.84
 -17   9  -2    0.56    0.43
 -17   9  -2    0.09    0.37
  17  -9   2    0.34    0.39
  17  -9   2    0.54    0.44
  17  -9   2    0.71    0.42
 -19   9  -2    0.48    0.51
 -19   9  -2   -0.34    0.52
 -19   9  -2   -0.05    0.42
  19  -9   2    0.39    0.47
  19  -9   2   -0.43    0.42
  19  -9   2   -0.35    0.54
 -18  -8   2    0.01    0.56
 -16  -8   2    0.52    0.47
 -14  -8   2    2.54    0.49
 -14  -8   2    2.28    0.32
  12   8  -2   17.98    1.50
 -12  -8   2   16.08    1.50
 -12  -8   2   17.35    1.49
 -12  -8   2   16.56    1.55
 -12  -8   2   17.09    1.51
  10   8  -2    4.98    0.40
 -10  -8   2    3.04    0.40
 -10  -8   2    3.66    0.38
 -10  -8   2    4.21    0.48
 -10  -8   2    4.06    0.42
   8   8  -2    8.37    0.73
  -8  -8   2    8.80    0.75
  -8  -8   2    8.19    0.71
  -8  -8   2    6.99    0.72
  -8  -8   2    7.54    0.76
   6   8  -2   32.58    3.08
   6   8  -2   35.68    3.09
  -6  -8   2   38.77    3.10
  -6  -8   2   35.90    3.10
  -6  -8   2   35.52    3.08
  -6  -8   2   36.24    3.09
   4   8  -2    4.82    0.51
   4   8  -2    4.97    0.54
   4   8  -2    5.75    0.49
   4   8  -2    4.94    0.50
  -4  -8   2    5.62    0.49
  -4  -8   2    6.45    0.52
  -4  -8   2    4.50    0.53
  -4  -8   2    4.78    0.53
   2   8  -2    0.97    0.19
   2   8  -2    1.12    0.20
   2   8  -2    1.50    0.24
  -2  -8   2    1.18    0.18
  -2  -8   2    1.50    0.22
  -2  -8   2    1.26    0.23
  -2  -8   2    1.51    0.26
   0   8  -2    2.79    0.28
   0   8  -2    1.86    0.29
   0   8  -2    1.23    0.23
   0  -8   2    2.16    0.29
   0  -8   2    1.31    0.26
   0  -8   2    2.09    0.24
  -2   8  -2    0.93    0.21
  -2   8  -2    0.55    0.15
  -2   8  -2    0.59    0.20
  -2   8  -2    0.78    0.23
   2  -8   2    0.67    0.15
   2  -8   2    0.35    0.16
   2  -8   2    0.94    0.25
   2  -8   2    1.00    0.21
  -4   8  -2    9.69    0.87
  -4   8  -2   10.86    0.84
  -4   8  -2    9.06    0.88
  -4   8  -2    8.82    0.85
   4  -8   2    8.87    0.83
   4  -8   2    9.90    0.88
   4  -8   2    8.32    0.85
   4  -8   2    8.92    0.87
  -6   8  -2   11.51    1.14
  -6   8  -2   12.08    1.10
  -6   8  -2   12.34    1.12
  -6   8  -2   13.50    1.10
   6  -8   2   12.82    1.09
   6  -8   2   11.35    1.11
   6  -8   2   12.13    1.10
   6  -8   2   11.43    1.12
  -8   8  -2    7.57    0.83
  -8   8  -2    8.48    0.80
  -8   8  -2    8.25    0.86
  -8   8  -2    9.33    0.79
   8  -8   2    8.42    0.83
   8  -8   2    8.75    0.80
   8  -8   2    7.46    0.81
   8  -8   2    8.87    0.78
 -10   8  -2    4.74    0.52
 -10   8  -2    3.98    0.49
 -10   8  -2    4.51    0.47
 -10   8  -2    3.77    0.60
  10  -8   2    4.10    0.48
  10  -8   2    3.88    0.54
  10  -8   2    4.57    0.48
  10  -8   2    4.52    0.45
 -12   8  -2   -0.30    0.25
 -12   8  -2    0.12    0.24
 -12   8  -2    0.06    0.26
 -12   8  -2    0.07    0.46
  12  -8   2   -0.05    0.21
  12  -8   2   -0.02    0.30
  12  -8   2   -0.03    0.23
 -14   8  -2   -0.22    0.55
 -14   8  -2    0.14    0.31
 -14   8  -2   -0.14    0.28
 -14   8  -2    0.16    0.31
  14  -8   2   -0.06    0.28
  14  -8   2   -0.16    0.22
  14  -8   2   -0.05    0.35
  14  -8   2    0.23    0.27
 -16   8  -2    0.03    0.34
 -16   8  -2   -0.03    0.34
 -16   8  -2   -0.38    0.31
 -16   8  -2   -0.52    0.70
  16  -8   2    0.30    0.30
  16  -8   2   -0.31    0.40
  16  -8   2    0.00    0.33
  16  -8   2   -0.10    0.25
 -18   8  -2   -0.32    0.37
 -18   8  -2   -0.69    0.43
 -18   8  -2    0.00    0.45
  18  -8   2   -0.08    0.35
  18  -8   2   -0.13    0.48
  18  -8   2   -0.26    0.36
 -20   8  -2    0.61    0.53
 -20   8  -2    0.29    0.56
 -20   8  -2    0.83    0.43
  20  -8   2    1.20    0.48
  20  -8   2    0.78    0.54
 -19  -7   2    1.92    0.56
 -17  -7   2   13.15    1.30
 -15  -7   2    4.61    0.60
 -15  -7   2    4.34    0.47
 -13  -7   2    1.77    0.44
 -13  -7   2    2.25    0.28
  11   7  -2    0.75    0.16
 -11  -7   2    0.17    0.17
 -11  -7   2    0.84    0.17
 -11  -7   2    0.41    0.27
   9   7  -2   13.21    1.16
  -9  -7   2   12.78    1.16
  -9  -7   2   12.95    1.17
  -9  -7   2   13.22    1.14
  -9  -7   2   13.50    1.19
   7   7  -2    0.09    0.09
  -7  -7   2   -0.43    0.18
  -7  -7   2   -0.04    0.08
  -7  -7   2   -0.20    0.12
  -7  -7   2    0.06    0.13
   5   7  -2   10.24    0.94
   5   7  -2   10.59    0.93
   5   7  -2   10.79    0.94
  -5  -7   2   10.66    0.96
  -5  -7   2   10.75    0.93
  -5  -7   2   10.11    0.95
  -5  -7   2   10.95    0.94
   3   7  -2   43.20    3.66
   3   7  -2   42.51    3.66
   3   7  -2   40.64    3.67
  -3  -7   2   44.32    3.67
  -3  -7   2   41.93    3.65
  -3  -7   2   41.49    3.66
  -3  -7   2   43.30    3.67
   1   7  -2  126.04   10.31
   1   7  -2  120.17   10.31
   1   7  -2  115.71   10.31
  -1  -7   2  117.19   10.31
  -1  -7   2  112.93   10.30
  -1  -7   2  126.97   10.32
  -1  -7   2  122.70   10.32
  -1   7  -2    5.04    0.56
  -1   7  -2    6.16    0.53
  -1   7  -2    5.31    0.55
  -1   7  -2    5.46    0.57
   1  -7   2    5.96    0.54
   1  -7   2    5.57    0.56
   1  -7   2    5.91    0.58
   1  -7   2    6.06    0.53
  -3   7  -2   35.88    3.05
  -3   7  -2   36.28    3.04
  -3   7  -2   36.61    3.03
  -3   7  -2   35.46    3.04
   3  -7   2   33.90    3.05
   3  -7   2   34.60    3.04
   3  -7   2   33.90    3.03
   3  -7   2   34.09    3.04
  -5   7  -2    0.55    0.18
  -5   7  -2    1.04    0.26
  -5   7  -2    0.82    0.16
  -5   7  -2    0.77    0.19
   5  -7   2    0.95    0.24
   5  -7   2    0.77    0.17
   5  -7   2    0.74    0.18
   5  -7   2    0.60    0.15
  -7   7  -2   13.73    1.31
  -7   7  -2   15.26    1.33
  -7   7  -2   17.33    1.31
  -7   7  -2   13.54    1.36
   7  -7   2   13.32    1.31
   7  -7   2   15.08    1.34
   7  -7   2   16.29    1.30
   7  -7   2   12.90    1.32
  -9   7  -2    0.16    0.33
  -9   7  -2   -0.09    0.18
  -9   7  -2   -0.09    0.18
  -9   7  -2    0.25    0.20
   9  -7   2    0.03    0.17
   9  -7   2   -0.01    0.17
   9  -7   2    0.22    0.25
   9  -7   2    0.04    0.17
 -11   7  -2    9.87    1.02
 -11   7  -2   10.44    1.09
 -11   7  -2   11.60    0.99
 -11   7  -2   10.27    1.00
  11  -7   2   10.42    1.02
  11  -7   2   11.57    0.98
  11  -7   2   10.69    0.99
 -13   7  -2    4.48    0.65
 -13   7  -2    4.65    0.54
 -13   7  -2    4.32    0.50
 -13   7  -2    4.31    0.56
  13  -7   2    4.85    0.58
  13  -7   2    5.06    0.52
  13  -7   2    4.50    0.49
  13  -7   2    5.30    0.54
 -15   7  -2    2.03    0.38
 -15   7  -2    1.83    0.40
 -15   7  -2    2.06    0.40
 -15   7  -2    2.06    0.65
  15  -7   2    2.32    0.47
  15  -7   2    2.49    0.33
  15  -7   2    2.25    0.39
  15  -7   2    2.67    0.36
 -17   7  -2    0.95    0.76
 -17   7  -2    0.60    0.33
 -17   7  -2    1.43    0.41
 -17   7  -2    0.49    0.37
  17  -7   2    0.78    0.28
  17  -7   2    0.83    0.32
  17  -7   2    0.90    0.46
  17  -7   2    0.89    0.31
 -19   7  -2    0.25    0.47
 -19   7  -2    0.63    0.45
 -19   7  -2    0.16    0.38
  19  -7   2    0.47    0.46
  19  -7   2   -0.07    0.38
  19  -7   2    0.49    0.40
 -21   7  -2   -0.99    0.56
 -21   7  -2   -0.11    0.59
  21  -7   2    0.41    0.61
 -20  -6   2    0.42    0.59
 -18  -6   2    0.56    0.41
 -16  -6   2    1.16    0.41
 -14  -6   2    3.10    0.46
 -14  -6   2    3.08    0.35
 -12  -6   2    0.36    0.27
 -12  -6   2    0.27    0.14
  10   6  -2    0.16    0.11
 -10  -6   2    0.07    0.13
   8   6  -2    3.77    0.37
  -8  -6   2    3.88    0.36
  -8  -6   2    3.81    0.37
  -8  -6   2    3.63    0.35
  -8  -6   2    3.94    0.41
   6   6  -2    5.11    0.47
  -6  -6   2    4.24    0.46
  -6  -6   2    4.64    0.49
  -6  -6   2    5.10    0.48
  -6  -6   2    5.70    0.45
   4   6  -2    4.08    0.43
   4   6  -2    4.38    0.41
   4   6  -2    3.93    0.40
   4   6  -2    4.68    0.39
  -4  -6   2    3.98    0.41
  -4  -6   2    4.45    0.42
  -4  -6   2    4.04    0.43
  -4  -6   2    4.51    0.39
   2   6  -2   76.60    6.60
   2   6  -2   78.74    6.61
   2   6  -2   76.47    6.61
  -2  -6   2   80.21    6.61
  -2  -6   2   77.09    6.60
  -2  -6   2   77.41    6.61
  -2  -6   2   72.10    6.60
   0   6  -2  210.30   18.13
   0   6  -2  222.60   18.13
   0   6  -2  212.80   18.13
   0   6  -2  206.35   18.12
   0  -6   2  224.36   18.13
   0  -6   2  187.80   18.12
   0  -6   2  212.71   18.13
   0  -6   2  216.26   18.13
  -2   6  -2   52.26    4.33
  -2   6  -2   49.98    4.32
  -2   6  -2   51.48    4.32
  -2   6  -2   51.89    4.31
   2  -6   2   47.06    4.31
   2  -6   2   48.77    4.32
   2  -6   2   49.61    4.32
   2  -6   2   50.17    4.32
  -4   6  -2  155.75   13.07
  -4   6  -2  146.34   13.08
  -4   6  -2  158.34   13.07
  -4   6  -2  159.38   13.07
   4  -6   2  158.05   13.08
   4  -6   2  149.77   13.06
   4  -6   2  142.21   13.08
   4  -6   2  149.89   13.07
  -6   6  -2   10.33    0.85
  -6   6  -2    9.26    0.86
  -6   6  -2    9.26    0.90
  -6   6  -2    8.84    0.87
   6  -6   2    9.03    0.88
   6  -6   2   10.06    0.87
   6  -6   2   10.01    0.85
   6  -6   2    8.94    0.87
  -8   6  -2   22.72    1.87
  -8   6  -2   22.67    1.88
  -8   6  -2   19.56    1.91
  -8   6  -2   20.11    1.88
   8  -6   2   21.83    1.89
   8  -6   2   20.44    1.87
   8  -6   2   20.53    1.88
   8  -6   2   22.97    1.86
 -10   6  -2    8.73    0.76
 -10   6  -2    7.99    0.78
 -10   6  -2    7.95    0.80
 -10   6  -2    8.24    0.85
  10  -6   2    7.42    0.77
  10  -6   2    8.56    0.80
  10  -6   2    8.72    0.76
 -12   6  -2    0.53    0.41
 -12   6  -2   -0.36    0.23
 -12   6  -2   -0.06    0.19
 -12   6  -2   -0.15    0.19
  12  -6   2    0.27    0.21
  12  -6   2    0.09    0.18
  12  -6   2    0.08    0.18
  12  -6   2   -0.35    0.28
 -14   6  -2    1.54    0.33
 -14   6  -2    1.27    0.32
 -14   6  -2    1.66    0.34
 -14   6  -2    1.29    0.50
  14  -6   2    1.87    0.29
  14  -6   2    1.22    0.38
  14  -6   2    1.90    0.29
  14  -6   2    1.61    0.31
 -16   6  -2    3.59    0.45
 -16   6  -2    3.07    0.46
 -16   6  -2    2.85    0.44
 -16   6  -2    2.73    0.68
  16  -6   2    2.85    0.41
  16  -6   2    3.16    0.39
  16  -6   2    3.22    0.51
  16  -6   2    2.81    0.40
 -18   6  -2    2.27    0.44
 -18   6  -2    1.05    0.81
 -18   6  -2    1.39    0.42
 -18   6  -2    2.03    0.38
  18  -6   2    1.43    0.47
  18  -6   2    1.43    0.45
  18  -6   2    1.91    0.35
  18  -6   2    1.77    0.39
 -20   6  -2    0.50    0.44
 -20   6  -2    0.86    0.50
  20  -6   2    0.15    0.56
 -21  -5   2    0.07    0.68
 -19  -5   2    0.57    0.48
 -17  -5   2   13.77    1.30
 -15  -5   2   15.52    1.43
 -13  -5   2    0.19    0.14
 -13  -5   2    0.30    0.25
 -11  -5   2    9.32    0.84
 -11  -5   2    9.68    0.89
   9   5  -2    0.06    0.08
  -9  -5   2    0.04    0.09
   7   5  -2    6.47    0.59
  -7  -5   2    6.62    0.59
  -7  -5   2    6.70    0.61
  -7  -5   2    6.43    0.58
   5   5  -2   12.11    1.09
   5   5  -2   13.35    1.09
  -5  -5   2   12.08    1.09
  -5  -5   2   12.16    1.08
  -5  -5   2   11.89    1.09
  -5  -5   2   13.23    1.10
   3   5  -2    2.73    0.25
   3   5  -2    2.62    0.29
   3   5  -2    2.21    0.25
   3   5  -2    2.48    0.26
  -3  -5   2    2.68    0.29
  -3  -5   2    2.86    0.27
  -3  -5   2    2.74    0.25
  -3  -5   2    2.52    0.26
   1   5  -2    7.57    0.71
   1   5  -2    8.60    0.72
   1   5  -2    7.14    0.71
  -1  -5   2    8.96    0.73
  -1  -5   2    8.98    0.71
  -1  -5   2    7.49    0.70
  -1  -5   2    7.37    0.72
  -1   5  -2   34.19    2.88
  -1   5  -2   33.21    2.88
  -1   5  -2   33.64    2.87
  -1   5  -2   32.63    2.88
   1  -5   2   33.31    2.88
   1  -5   2   33.94    2.88
   1  -5   2   31.86    2.87
   1  -5   2   34.16    2.88
  -3   5  -2    4.14    0.41
  -3   5  -2    4.51    0.40
  -3   5  -2    4.68    0.45
  -3   5  -2    4.41    0.43
   3  -5   2    3.99    0.41
   3  -5   2    4.89    0.44
   3  -5   2    4.30    0.44
   3  -5   2    4.23    0.40
  -5   5  -2    0.27    0.17
  -5   5  -2    0.87    0.15
  -5   5  -2    1.16    0.23
  -5   5  -2    0.68    0.15
   5  -5   2    0.90    0.19
   5  -5   2    0.91    0.16
   5  -5   2    0.53    0.17
  -7   5  -2    7.00    0.63
  -7   5  -2    6.49    0.68
  -7   5  -2    6.58    0.65
  -7   5  -2    6.83    0.64
   7  -5   2    7.42    0.66
   7  -5   2    7.02    0.64
   7  -5   2    6.90    0.62
   7  -5   2    6.30    0.64
  -9   5  -2   21.01    1.86
  -9   5  -2   20.95    1.86
  -9   5  -2   19.94    1.88
  -9   5  -2   22.21    1.85
   9  -5   2   21.53    1.87
   9  -5   2   21.95    1.84
   9  -5   2   20.35    1.85
 -11   5  -2    0.61    0.20
 -11   5  -2    0.30    0.20
 -11   5  -2    0.72    0.33
 -11   5  -2    0.54    0.21
  11  -5   2    0.41    0.18
  11  -5   2    0.55    0.20
  11  -5   2    0.62    0.19
  11  -5   2    0.59    0.25
 -13   5  -2    2.59    0.35
 -13   5  -2    2.17    0.35
 -13   5  -2    2.33    0.48
 -13   5  -2    1.85    0.35
  13  -5   2    2.56    0.32
  13  -5   2    2.01    0.34
  13  -5   2    2.44    0.31
  13  -5   2    2.39    0.40
 -15   5  -2    0.42    0.51
 -15   5  -2    0.91    0.31
 -15   5  -2    0.54    0.28
 -15   5  -2    1.14    0.29
  15  -5   2    0.74    0.37
  15  -5   2    1.06    0.24
  15  -5   2    0.73    0.25
  15  -5   2    0.86    0.23
 -17   5  -2   -0.17    0.65
 -17   5  -2   -0.01    0.33
 -17   5  -2    0.35    0.31
  17  -5   2    0.53    0.35
  17  -5   2    0.50    0.28
  17  -5   2    0.33    0.23
 -19   5  -2    0.12    0.37
 -19   5  -2   -0.44    0.96
 -19   5  -2    0.23    0.42
  19  -5   2    0.53    0.47
 -21   5  -2   -0.18    0.45
 -21   5  -2    0.68    0.53
  21  -5   2    0.49    0.61
 -20  -4   2    3.64    0.70
 -18  -4   2    0.35    0.42
 -16  -4   2    2.05    0.43
 -14  -4   2    4.91    0.62
 -14  -4   2    6.05    0.53
 -12  -4   2    2.48    0.38
 -12  -4   2    2.87    0.29
 -10  -4   2    0.26    0.09
 -10  -4   2   -0.05    0.19
   8   4  -2    0.80    0.12
  -8  -4   2    0.84    0.13
   6   4  -2   45.45    4.03
  -6  -4   2   50.50    4.04
  -6  -4   2   44.90    4.03
   4   4  -2    1.64    0.17
   4   4  -2    1.07    0.14
   4   4  -2    1.11    0.13
  -4  -4   2    1.39    0.17
  -4  -4   2    1.21    0.15
  -4  -4   2    1.11    0.12
  -4  -4   2    1.01    0.14
   2   4  -2   45.06    3.70
   2   4  -2   41.36    3.70
   2   4  -2   44.29    3.70
  -2  -4   2   42.01    3.70
  -2  -4   2   43.31    3.70
  -2  -4   2   40.13    3.69
  -2  -4   2   44.97    3.70
   0   4  -2   19.75    1.80
   0   4  -2   20.90    1.81
   0   4  -2   21.03    1.80
   0   4  -2   22.05    1.80
   0  -4   2   20.65    1.80
   0  -4   2   20.83    1.81
   0  -4   2   20.68    1.80
   0  -4   2   20.70    1.80
  -2   4  -2   23.71    2.00
  -2   4  -2   23.63    1.99
  -2   4  -2   23.76    1.99
  -2   4  -2   22.43    1.99
   2  -4   2   21.91    1.99
   2  -4   2   22.74    1.99
   2  -4   2   23.04    1.99
   2  -4   2   22.79    1.98
  -4   4  -2   10.64    0.98
  -4   4  -2   10.33    0.96
  -4   4  -2   11.54    0.95
  -4   4  -2   10.73    0.96
   4  -4   2   11.13    0.97
   4  -4   2   10.04    0.96
   4  -4   2   11.31    0.95
   4  -4   2   10.86    0.96
  -6   4  -2    0.86    0.22
  -6   4  -2    0.91    0.15
  -6   4  -2    0.70    0.16
  -6   4  -2    0.76    0.16
   6  -4   2    0.83    0.15
   6  -4   2    0.93    0.16
   6  -4   2    0.68    0.18
   6  -4   2    0.79    0.14
  -8   4  -2   14.49    1.32
  -8   4  -2   14.84    1.34
  -8   4  -2   16.34    1.31
  -8   4  -2   13.91    1.32
   8  -4   2   14.44    1.30
   8  -4   2   14.71    1.31
   8  -4   2   15.57    1.33
 -10   4  -2    4.13    0.44
 -10   4  -2    3.78    0.43
 -10   4  -2    4.57    0.51
 -10   4  -2    4.54    0.42
  10  -4   2    3.43    0.41
  10  -4   2    3.87    0.43
  10  -4   2    4.75    0.46
  10  -4   2    4.31    0.41
 -12   4  -2    4.27    0.51
 -12   4  -2    5.04    0.51
 -12   4  -2    4.86    0.50
 -12   4  -2    4.50    0.61
  12  -4   2    5.18    0.54
  12  -4   2    4.62    0.50
  12  -4   2    5.39    0.47
  12  -4   2    4.63    0.47
 -14   4  -2    5.93    0.53
 -14   4  -2    4.26    0.54
 -14   4  -2    4.84    0.68
  14  -4   2    5.32    0.58
  14  -4   2    4.61    0.53
  14  -4   2    5.28    0.50
  14  -4   2    4.74    0.50
 -16   4  -2    0.78    0.30
 -16   4  -2    0.86    0.27
 -16   4  -2    0.95    0.54
  16  -4   2    0.99    0.34
  16  -4   2    0.98    0.24
  16  -4   2    1.02    0.26
 -18   4  -2    4.01    0.54
 -18   4  -2    3.42    0.54
 -18   4  -2    2.81    0.76
  18  -4   2    4.81    0.60
 -20   4  -2    0.06    0.43
 -20   4  -2   -0.53    0.44
  20  -4   2    0.17    0.55
 -22   4  -2    0.10    0.51
 -22   4  -2    0.60    0.57
  22  -4   2    0.37    0.65
 -21  -3   2    0.13    0.60
 -19  -3   2    1.76    0.50
 -17  -3   2    0.01    0.38
 -15  -3   2    1.92    0.38
 -13  -3   2    0.10    0.12
 -13  -3   2    0.19    0.13
 -13  -3   2   -0.09    0.20
 -11  -3   2    0.92    0.23
 -11  -3   2    1.09    0.15
  -9  -3   2   63.63    5.06
  -9  -3   2   53.94    5.04
  -7  -3   2    5.77    0.52
   5   3  -2   17.46    1.55
  -5  -3   2   16.74    1.55
  -5  -3   2   19.65    1.56
   3   3  -2   52.21    3.86
   3   3  -2   47.97    3.85
   3   3  -2   42.94    3.86
   3   3  -2   39.01    3.85
  -3  -3   2   42.74    3.86
  -3  -3   2   48.21    3.86
  -3  -3   2   47.74    3.85
  -3  -3   2   38.88    3.85
   1   3  -2    1.55    0.18
   1   3  -2    2.15    0.18
   1   3  -2    1.51    0.21
  -1  -3   2    1.45    0.18
  -1  -3   2    2.22    0.23
  -1  -3   2    1.35    0.16
  -1  -3   2    1.89    0.18
  -1   3  -2  106.65    9.05
  -1   3  -2  103.90    9.04
  -1   3  -2  102.85    9.05
  -1   3  -2  108.33    9.05
   1  -3   2  104.18    9.05
   1  -3   2  107.44    9.05
   1  -3   2  103.26    9.04
   1  -3   2  107.43    9.05
  -3   3  -2    1.01    0.18
  -3   3  -2    0.96    0.12
  -3   3  -2    1.13    0.15
  -3   3  -2    0.79    0.14
   3  -3   2    1.16    0.17
   3  -3   2    0.96    0.14
   3  -3   2    0.61    0.13
   3  -3   2    1.11    0.13
  -5   3  -2    5.14    0.48
  -5   3  -2    4.97    0.44
  -5   3  -2    4.17    0.46
  -5   3  -2    4.85    0.45
   5  -3   2    4.86    0.45
   5  -3   2    4.82    0.47
   5  -3   2    4.69    0.45
   5  -3   2    5.13    0.44
  -7   3  -2    9.82    0.83
  -7   3  -2    9.26    0.84
  -7   3  -2    9.67    0.83
  -7   3  -2    9.03    0.86
   7  -3   2    8.99    0.83
   7  -3   2    9.73    0.83
   7  -3   2    8.64    0.85
  -9   3  -2    2.05    0.22
  -9   3  -2    1.66    0.24
  -9   3  -2    1.50    0.27
  -9   3  -2    1.20    0.21
   9  -3   2    1.64    0.22
   9  -3   2    1.52    0.21
   9  -3   2    1.69    0.26
   9  -3   2    1.53    0.21
 -11   3  -2   10.88    0.95
 -11   3  -2   10.27    0.95
 -11   3  -2   10.75    1.00
  11  -3   2   10.23    0.93
  11  -3   2   10.13    0.93
  11  -3   2   10.85    0.97
  11  -3   2   10.27    0.95
 -13   3  -2   21.36    1.86
 -13   3  -2   22.52    1.92
 -13   3  -2   20.08    1.87
  13  -3   2   21.00    1.84
  13  -3   2   20.62    1.85
  13  -3   2   21.46    1.88
 -15   3  -2   13.33    1.15
 -15   3  -2   13.12    1.25
 -15   3  -2   11.84    1.15
  15  -3   2   12.29    1.13
  15  -3   2   12.54    1.18
  15  -3   2   12.30    1.11
 -17   3  -2    0.36    0.32
 -17   3  -2   -0.58    0.46
 -17   3  -2   -0.44    0.26
  17  -3   2    0.04    0.35
 -19   3  -2    0.17    0.36
 -19   3  -2    0.87    0.72
 -19   3  -2    0.46    0.38
  19  -3   2    0.40    0.49
 -21   3  -2    1.11    0.47
 -21   3  -2    0.57    0.47
  21  -3   2    1.20    0.61
 -22  -2   2    2.12    0.76
 -20  -2   2    7.06    0.89
 -18  -2   2    1.27    0.41
 -16  -2   2    0.71    0.30
 -14  -2   2   39.49    3.49
 -14  -2   2   39.58    3.46
 -14  -2   2   41.23    3.46
 -12  -2   2    2.20    0.23
 -12  -2   2    1.98    0.29
 -12  -2   2    2.03    0.24
 -10  -2   2    5.30    0.51
 -10  -2   2    5.99    0.54
  -8  -2   2   24.56    2.28
  -8  -2   2   28.28    2.29
  -6  -2   2    7.89    0.69
   4   2  -2   57.52    5.16
  -4  -2   2   55.74    5.16
  -4  -2   2   67.13    5.16
   2   2  -2   84.04    6.53
   2   2  -2   85.84    6.53
   2   2  -2   73.48    6.53
   2   2  -2   68.19    6.53
  -2  -2   2   80.18    6.53
  -2  -2   2   72.50    6.53
  -2  -2   2   64.24    6.52
  -2  -2   2   81.21    6.53
   0   2  -2   82.95    7.33
   0   2  -2   89.92    7.33
   0   2  -2   90.85    7.33
   0   2  -2   81.12    7.33
   0  -2   2   80.60    7.33
   0  -2   2   87.43    7.33
   0  -2   2   81.85    7.33
   0  -2   2   89.07    7.33
  -2   2  -2    3.12    0.28
  -2   2  -2    3.04    0.27
  -2   2  -2    2.80    0.30
   2  -2   2    2.94    0.27
   2  -2   2    2.87    0.28
   2  -2   2    2.45    0.29
  -4   2  -2   50.62    4.17
  -4   2  -2   49.52    4.18
  -4   2  -2   48.67    4.17
  -4   2  -2   46.53    4.18
   4  -2   2   50.17    4.17
   4  -2   2   45.53    4.18
   4  -2   2   49.86    4.18
   4  -2   2   47.34    4.17
  -6   2  -2    1.77    0.19
  -6   2  -2    1.70    0.24
  -6   2  -2    1.59    0.20
  -6   2  -2    1.79    0.23
   6  -2   2    1.79    0.19
   6  -2   2    2.31    0.24
   6  -2   2    1.25    0.18
  -8   2  -2   11.30    0.96
  -8   2  -2   10.52    0.98
  -8   2  -2   10.48    0.97
   8  -2   2   10.62    0.96
   8  -2   2   11.16    0.97
   8  -2   2   10.69    0.95
 -10   2  -2   10.95    1.01
 -10   2  -2   12.09    1.00
 -10   2  -2   11.90    1.04
  10  -2   2   10.42    1.00
  10  -2   2   10.70    1.01
  10  -2   2   11.02    0.98
 -12   2  -2    0.01    0.29
 -12   2  -2    0.06    0.16
 -12   2  -2    0.48    0.20
  12  -2   2   -0.09    0.14
  12  -2   2    0.59    0.16
  12  -2   2    0.24    0.22
 -14   2  -2    5.35    0.64
 -14   2  -2    5.38    0.53
 -14   2  -2    4.75    0.53
  14  -2   2    4.69    0.48
  14  -2   2    5.59    0.58
 -16   2  -2   10.20    1.01
 -16   2  -2   11.16    1.01
 -16   2  -2    9.74    1.12
  16  -2   2   11.39    1.05
 -18   2  -2    3.86    0.56
 -18   2  -2    4.05    0.55
 -18   2  -2    4.23    0.77
  18  -2   2    5.11    0.63
 -20   2  -2    5.04    0.68
 -20   2  -2    5.34    0.67
  20  -2   2    6.45    0.79
 -22   2  -2    0.39    0.48
 -22   2  -2   -0.19    0.57
  22  -2   2    0.15    0.64
 -21  -1   2    0.04    0.58
 -19  -1   2   -0.50    0.46
 -17  -1   2    0.93    0.40
 -17  -1   2    2.22    0.28
 -15  -1   2   36.28    3.03
 -15  -1   2   33.15    3.00
 -13  -1   2    0.15    0.19
 -13  -1   2   -0.12    0.11
 -11  -1   2    2.53    0.30
 -11  -1   2    2.22    0.26
  -9  -1   2    0.19    0.08
  -9  -1   2    0.43    0.14
  -7  -1   2    8.71    0.77
  -3  -1   2  273.93   25.19
  -3  -1   2  314.68   25.19
   1   1  -2   51.39    4.76
   1   1  -2   58.78    4.77
  -1  -1   2   49.78    4.76
  -1  -1   2   58.10    4.77
  -1  -1   2   62.46    4.77
  -1  -1   2   52.98    4.76
  -1   1  -2  147.21   12.74
  -1   1  -2  151.59   12.75
  -1   1  -2  144.18   12.75
  -1   1  -2  153.11   12.75
   1  -1   2  154.99   12.75
   1  -1   2  141.92   12.75
  -3   1  -2   38.36    3.42
  -3   1  -2   39.56    3.42
  -3   1  -2   41.02    3.42
   3  -1   2   38.65    3.42
   3  -1   2   40.61    3.42
   3  -1   2   40.07    3.41
  -5   1  -2   68.86    5.71
  -5   1  -2   67.35    5.72
  -5   1  -2   63.51    5.72
   5  -1   2   65.44    5.71
   5  -1   2   67.68    5.72
  -7   1  -2   38.92    3.54
  -7   1  -2   42.86    3.53
  -7   1  -2   41.91    3.54
   7  -1   2   39.39    3.53
   7  -1   2   41.81    3.54
   7  -1   2   40.93    3.52
  -9   1  -2    3.93    0.42
  -9   1  -2    3.28    0.38
  -9   1  -2    4.11    0.38
   9  -1   2    3.82    0.35
   9  -1   2    3.82    0.39
   9  -1   2    3.33    0.36
 -11   1  -2    7.16    0.69
 -11   1  -2    7.31    0.63
 -11   1  -2    7.09    0.64
  11  -1   2    6.42    0.65
  11  -1   2    6.27    0.61
  11  -1   2    6.49    0.62
 -13   1  -2    9.26    0.83
 -13   1  -2    9.14    0.89
 -13   1  -2    8.14    0.83
  13  -1   2    8.54    0.80
  13  -1   2    9.55    0.85
 -15   1  -2    8.24    0.86
 -15   1  -2    7.85    0.77
 -15   1  -2    7.75    0.77
  15  -1   2    8.00    0.81
 -17   1  -2    0.00    0.28
 -17   1  -2    0.13    0.48
 -17   1  -2   -0.13    0.31
  17  -1   2   -0.13    0.36
 -19   1  -2   -0.24    0.31
 -19   1  -2   -0.34    0.38
 -19   1  -2   -0.08    0.63
  19  -1   2    0.38    0.46
 -21   1  -2    0.18    0.40
 -21   1  -2    0.70    0.51
  21  -1   2    0.56    0.55
 -22   0   2    0.14    0.67
 -20   0   2    0.69    0.52
 -18   0   2    3.37    0.55
 -18   0   2    4.34    0.47
 -16   0   2    0.09    0.31
 -16   0   2   -0.68    0.18
  14   0  -2   17.85    1.61
 -14   0   2   17.77    1.59
 -14   0   2   18.61    1.61
  12   0  -2    3.00    0.36
 -12   0   2    3.07    0.34
 -12   0   2    2.68    0.32
  10   0  -2   48.65    4.03
 -10   0   2   46.87    4.03
 -10   0   2   44.73    4.02
   8   0  -2    6.59    0.57
  -8   0   2    6.00    0.56
  -8   0   2    6.15    0.57
  -6   0   2    1.11    0.14
  -6   0   2    1.08    0.13
   4   0  -2  378.54   31.95
  -4   0   2  364.27   31.97
   2   0  -2  674.23   55.66
  -2   0   2  626.64   55.66
   0   0  -2  180.28   15.04
   0   0  -2  168.84   15.04
   0   0  -2  181.17   15.04
   0   0   2  176.28   15.04
   0   0   2  160.29   15.04
   0   0   2  179.15   15.05
   0   0   2  181.65   15.04
  -2   0  -2    1.60    0.17
   2   0   2    1.19    0.16
   2   0   2    1.96    0.17
  -4   0  -2    1.32    0.18
  -4   0  -2    1.25    0.17
  -4   0  -2    1.11    0.17
   4   0   2    1.51    0.15
   4   0   2    1.22    0.18
  -6   0  -2   28.38    2.42
  -6   0  -2   26.96    2.42
  -6   0  -2   29.06    2.41
   6   0   2   26.97    2.41
   6   0   2   28.31    2.41
   6   0   2   27.80    2.42
  -8   0  -2   78.87    7.27
  -8   0  -2   88.24    7.27
  -8   0  -2   87.65    7.28
   8   0   2   85.31    7.27
   8   0   2   82.94    7.25
 -10   0  -2   26.71    2.28
 -10   0  -2   27.91    2.26
 -10   0  -2   23.96    2.26
  10   0   2   25.73    2.27
  10   0   2   25.53    2.24
 -12   0  -2    6.68    0.69
 -12   0  -2    6.08    0.63
 -12   0  -2    7.42    0.64
  12   0   2    6.60    0.60
  12   0   2    6.60    0.66
  12   0   2    6.35    0.60
 -14   0  -2    3.90    0.46
 -14   0  -2    4.23    0.46
 -14   0  -2    4.31    0.57
  14   0   2    4.51    0.52
 -16   0  -2    5.65    0.73
 -16   0  -2    4.99    0.59
 -16   0  -2    5.78    0.61
  16   0   2    6.37    0.67
 -18   0  -2    3.51    0.54
 -18   0  -2    4.05    0.72
 -18   0  -2    3.62    0.52
  18   0   2    4.84    0.60
 -20   0  -2   -0.26    0.41
 -20   0  -2    0.10    0.38
  20   0   2   -0.01    0.46
 -22   0  -2    3.19    0.59
 -22   0  -2    2.91    0.64
 -23   1   2    7.16    4.79
 -21   1   2    0.38    0.59
 -21   1   2    0.42    0.32
 -19   1   2   -0.33    0.23
 -19   1   2   -0.74    0.24
 -19   1   2   -0.40    0.21
 -19   1   2    0.19    0.44
  17  -1  -2    1.69    0.36
 -17   1   2    1.39    0.42
 -17   1   2    1.12    0.30
  15  -1  -2   35.61    3.07
 -15   1   2   34.34    3.05
 -15   1   2   35.47    3.07
  13  -1  -2    0.03    0.20
 -13   1   2    0.01    0.22
  11  -1  -2    2.80    0.31
 -11   1   2    2.42    0.29
 -11   1   2    2.57    0.32
   9  -1  -2    0.15    0.13
  -9   1   2    0.08    0.13
   7  -1  -2    8.20    0.72
  -7   1   2    8.20    0.72
  -7   1   2    7.89    0.72
   5  -1  -2   18.57    1.65
  -5   1   2   19.57    1.65
   3  -1  -2  284.87   26.78
   3  -1  -2  353.96   26.78
   3  -1  -2  302.50   26.78
  -3   1   2  306.70   26.78
  -3   1   2  293.36   26.78
  -3   1   2  335.99   26.78
  -1   1   2   58.56    5.11
  -1   1   2   57.26    5.11
  -1   1   2   63.19    5.12
  -1  -1  -2  152.78   12.70
  -1  -1  -2  152.13   12.69
  -1  -1  -2  137.30   12.70
   1   1   2  153.38   12.69
   1   1   2  143.54   12.70
   1   1   2  150.40   12.70
  -3  -1  -2   41.89    3.53
  -3  -1  -2   41.53    3.53
  -3  -1  -2   39.30    3.53
   3   1   2   41.53    3.52
   3   1   2   40.62    3.53
  -5  -1  -2   63.42    5.77
  -5  -1  -2   69.98    5.78
  -5  -1  -2   68.73    5.77
   5   1   2   68.79    5.78
   5   1   2   64.47    5.77
   5   1   2   67.93    5.77
  -7  -1  -2   42.32    3.54
  -7  -1  -2   43.52    3.53
  -7  -1  -2   38.69    3.53
   7   1   2   40.86    3.52
   7   1   2   39.94    3.52
   7   1   2   40.23    3.54
  -9  -1  -2    3.62    0.37
  -9  -1  -2    3.77    0.41
  -9  -1  -2    3.45    0.36
   9   1   2    3.47    0.34
   9   1   2    3.62    0.34
   9   1   2    3.63    0.39
 -11  -1  -2    6.41    0.68
 -11  -1  -2    8.15    0.65
 -11  -1  -2    7.27    0.64
  11   1   2    6.18    0.67
  11   1   2    6.13    0.61
 -13  -1  -2    9.90    0.95
 -13  -1  -2   10.19    0.90
 -13  -1  -2    9.02    0.89
  13   1   2    9.49    0.93
 -15  -1  -2    8.18    0.78
 -15  -1  -2    7.33    0.76
 -15  -1  -2    7.94    0.86
  15   1   2    8.33    0.83
 -17  -1  -2    0.75    0.26
 -17  -1  -2    0.03    0.48
 -17  -1  -2    0.79    0.35
  17   1   2   -0.49    0.35
 -19  -1  -2    0.21    0.36
 -19  -1  -2   -0.25    0.65
 -19  -1  -2    0.26    0.33
  19   1   2   -0.38    0.42
 -21  -1  -2    0.42    0.52
 -21  -1  -2    0.21    0.41
 -24   2   2   -0.28    0.41
 -22   2   2    1.85    0.39
 -22   2   2    1.36    0.74
 -22   2   2    2.18    0.41
  20  -2  -2    8.03    0.83
 -20   2   2    7.52    0.79
 -20   2   2    6.39    0.93
 -20   2   2    7.63    0.74
 -20   2   2    7.57    0.73
  18  -2  -2    1.76    0.41
 -18   2   2    1.49    0.32
 -18   2   2    1.79    0.29
 -18   2   2    1.70    0.28
 -18   2   2    1.46    0.45
  16  -2  -2    1.04    0.31
 -16   2   2    1.30    0.23
 -16   2   2   -0.04    0.36
 -16   2   2    1.45    0.22
 -16   2   2    0.55    0.26
  14  -2  -2   42.21    3.50
 -14   2   2   44.74    3.50
 -14   2   2   35.54    3.47
 -14   2   2   42.08    3.51
 -14   2   2   37.83    3.48
  12  -2  -2    2.17    0.28
 -12   2   2    1.73    0.26
 -12   2   2    2.08    0.30
 -12   2   2    1.90    0.22
 -12   2   2    1.83    0.22
  10  -2  -2    5.69    0.52
  10  -2  -2    5.30    0.51
 -10   2   2    5.07    0.49
 -10   2   2    5.85    0.53
 -10   2   2    5.82    0.52
 -10   2   2    5.55    0.50
   8  -2  -2   25.41    2.26
   8  -2  -2   25.35    2.26
  -8   2   2   28.41    2.26
  -8   2   2   24.65    2.25
  -8   2   2   27.04    2.26
  -8   2   2   26.20    2.25
   6  -2  -2    8.61    0.77
   6  -2  -2    8.04    0.76
   6  -2  -2    8.92    0.76
   6  -2  -2    8.72    0.77
  -6   2   2    8.80    0.77
  -6   2   2    9.00    0.77
  -6   2   2    9.57    0.78
  -6   2   2    8.79    0.76
   4  -2  -2   62.96    5.62
   4  -2  -2   70.67    5.62
   4  -2  -2   62.02    5.61
  -4   2   2   68.91    5.62
  -4   2   2   66.59    5.62
  -4   2   2   62.01    5.61
   2  -2  -2   80.43    7.05
   2  -2  -2   82.23    7.05
  -2   2   2   79.36    7.05
  -2   2   2   83.83    7.05
  -2   2   2   85.59    7.05
   0  -2  -2   93.94    7.74
   0  -2  -2   88.53    7.74
   0  -2  -2   97.11    7.75
   0  -2  -2   77.68    7.74
   0   2   2   96.03    7.75
   0   2   2   85.23    7.74
   0   2   2   93.67    7.74
  -2  -2  -2    1.99    0.22
  -2  -2  -2    2.67    0.23
  -2  -2  -2    2.40    0.24
   2   2   2    2.37    0.24
   2   2   2    2.49    0.24
  -4  -2  -2   50.38    4.21
  -4  -2  -2   49.10    4.21
   4   2   2   47.78    4.20
   4   2   2   50.97    4.21
   4   2   2   46.44    4.20
  -6  -2  -2    1.32    0.18
  -6  -2  -2    1.68    0.21
  -6  -2  -2    2.07    0.23
   6   2   2    1.88    0.23
   6   2   2    1.26    0.17
   6   2   2    1.68    0.18
  -8  -2  -2   10.97    0.96
  -8  -2  -2   10.38    0.94
  -8  -2  -2   11.90    0.95
   8   2   2   11.04    0.97
   8   2   2    9.64    0.93
   8   2   2   10.29    0.93
 -10  -2  -2   10.50    0.97
 -10  -2  -2   11.38    0.98
 -10  -2  -2   11.06    1.01
  10   2   2   10.00    0.95
  10   2   2   11.89    1.01
 -12  -2  -2    0.47    0.20
 -12  -2  -2    0.14    0.15
 -12  -2  -2   -0.01    0.26
  12   2   2   -0.10    0.24
 -14  -2  -2    5.36    0.54
 -14  -2  -2    4.75    0.51
 -14  -2  -2    5.30    0.63
  14   2   2    4.29    0.57
 -16  -2  -2   11.32    1.06
 -16  -2  -2   11.77    1.16
 -16  -2  -2   11.07    1.07
  16   2   2   11.41    1.13
 -18  -2  -2    4.71    0.56
 -18  -2  -2    3.66    0.71
 -18  -2  -2    5.16    0.61
 -20  -2  -2    5.39    0.73
 -20  -2  -2    5.37    0.67
 -22  -2  -2    0.33    0.57
 -22  -2  -2    0.56    0.47
 -23   3   2    0.24    0.41
 -23   3   2    0.15    0.38
  21  -3  -2    0.11    0.41
 -21   3   2    0.34    0.31
 -21   3   2    0.06    0.33
 -21   3   2    0.40    0.31
 -21   3   2   -0.14    0.67
  19  -3  -2    2.54    0.44
 -19   3   2    3.16    0.39
 -19   3   2    2.18    0.56
 -19   3   2    2.17    0.35
 -19   3   2    2.55    0.36
  17  -3  -2    1.71    0.35
 -17   3   2    1.88    0.28
 -17   3   2    1.22    0.34
 -17   3   2    1.79    0.43
 -17   3   2    1.69    0.26
  15  -3  -2    3.00    0.37
 -15   3   2    2.29    0.36
 -15   3   2    2.64    0.32
 -15   3   2    2.48    0.30
 -15   3   2    2.13    0.42
  13  -3  -2    0.32    0.14
  13  -3  -2    0.28    0.21
 -13   3   2    0.07    0.18
 -13   3   2    0.06    0.14
 -13   3   2    0.17    0.15
 -13   3   2    0.20    0.23
  11  -3  -2    0.94    0.18
  11  -3  -2    0.94    0.17
 -11   3   2    0.96    0.15
 -11   3   2    0.94    0.23
 -11   3   2    1.40    0.17
 -11   3   2    0.75    0.19
   9  -3  -2   59.19    5.03
   9  -3  -2   55.33    5.02
   9  -3  -2   60.46    5.02
  -9   3   2   62.04    5.03
  -9   3   2   56.23    5.01
  -9   3   2   63.60    5.03
  -9   3   2   52.57    5.02
   7  -3  -2    6.15    0.57
   7  -3  -2    7.13    0.57
   7  -3  -2    6.41    0.58
   7  -3  -2    6.31    0.58
  -7   3   2    6.57    0.59
  -7   3   2    6.33    0.58
  -7   3   2    6.34    0.59
  -7   3   2    6.32    0.57
   5  -3  -2   20.32    1.68
   5  -3  -2   18.14    1.67
   5  -3  -2   18.43    1.68
  -5   3   2   20.48    1.69
  -5   3   2   20.27    1.68
  -5   3   2   18.97    1.67
   3  -3  -2   46.58    4.13
   3  -3  -2   46.59    4.14
  -3   3   2   46.70    4.13
  -3   3   2   52.00    4.13
  -3   3   2   48.97    4.14
   1  -3  -2    1.38    0.17
   1  -3  -2    1.51    0.17
   1  -3  -2    1.63    0.16
  -1   3   2    1.57    0.18
  -1   3   2    1.45    0.16
  -1   3   2    2.06    0.19
  -1  -3  -2  106.61    9.81
  -1  -3  -2  114.08    9.81
  -1  -3  -2  117.39    9.80
   1   3   2  113.75    9.81
   1   3   2  124.63    9.80
   1   3   2  109.96    9.81
  -3  -3  -2    0.87    0.13
  -3  -3  -2    1.09    0.15
  -3  -3  -2    1.31    0.16
   3   3   2    0.86    0.16
  -5  -3  -2    4.92    0.48
  -5  -3  -2    5.55    0.49
  -5  -3  -2    5.13    0.49
   5   3   2    5.00    0.47
   5   3   2    5.66    0.48
  -7  -3  -2   10.36    0.87
  -7  -3  -2   10.01    0.88
   7   3   2    8.37    0.84
   7   3   2    9.99    0.85
   7   3   2    9.90    0.88
  -9  -3  -2    2.12    0.30
  -9  -3  -2    2.02    0.26
  -9  -3  -2    1.55    0.23
   9   3   2    2.17    0.29
   9   3   2    1.34    0.19
   9   3   2    1.62    0.21
 -11  -3  -2   10.08    0.96
 -11  -3  -2   10.70    0.97
 -11  -3  -2   11.36    0.99
  11   3   2   10.35    0.99
 -13  -3  -2   19.04    1.87
 -13  -3  -2   20.52    1.83
 -13  -3  -2   22.70    1.85
 -15  -3  -2   12.63    1.16
 -15  -3  -2   13.27    1.18
 -15  -3  -2   12.14    1.23
 -17  -3  -2   -0.16    0.34
 -17  -3  -2   -0.14    0.27
 -17  -3  -2   -0.06    0.51
 -19  -3  -2    0.46    0.34
 -19  -3  -2    0.16    0.39
 -21  -3  -2    1.60    0.62
 -21  -3  -2    1.21    0.46
  24  -4  -2   -0.53    0.64
 -24   4   2   -0.05    0.45
 -24   4   2   -0.24    0.48
 -24   4   2   -0.55    0.48
  22  -4  -2    2.96    0.58
 -22   4   2    3.48    0.54
 -22   4   2    2.66    0.47
 -22   4   2    3.42    0.49
 -22   4   2    2.06    0.86
  20  -4  -2    0.35    0.40
 -20   4   2   -0.48    0.29
 -20   4   2    0.08    0.59
 -20   4   2   -0.31    0.30
 -20   4   2   -0.26    0.29
  18  -4  -2    0.53    0.33
 -18   4   2    0.39    0.41
 -18   4   2    0.78    0.30
 -18   4   2    0.77    0.25
 -18   4   2    0.82    0.25
  16  -4  -2    3.46    0.46
 -16   4   2    4.37    0.47
 -16   4   2    3.13    0.38
 -16   4   2    3.69    0.41
 -16   4   2    2.64    0.48
  14  -4  -2    5.68    0.57
  14  -4  -2    5.21    0.53
 -14   4   2    4.87    0.52
 -14   4   2    5.76    0.54
 -14   4   2    6.34    0.59
 -14   4   2    5.44    0.59
  12  -4  -2    2.78    0.33
  12  -4  -2    2.31    0.30
 -12   4   2    2.46    0.35
 -12   4   2    2.48    0.27
 -12   4   2    2.95    0.35
 -12   4   2    2.56    0.29
  10  -4  -2    0.03    0.14
  10  -4  -2    0.40    0.09
  10  -4  -2    0.27    0.11
  10  -4  -2    0.19    0.11
 -10   4   2   -0.06    0.13
 -10   4   2    0.24    0.13
 -10   4   2    0.25    0.11
 -10   4   2    0.13    0.19
   8  -4  -2    0.64    0.17
   8  -4  -2    0.96    0.16
   8  -4  -2    1.32    0.14
   8  -4  -2    1.31    0.16
  -8   4   2    1.02    0.18
  -8   4   2    1.19    0.15
  -8   4   2    1.13    0.20
  -8   4   2    0.86    0.17
   6  -4  -2   51.31    4.18
   6  -4  -2   47.56    4.18
   6  -4  -2   48.17    4.19
   6  -4  -2   46.72    4.18
  -6   4   2   47.74    4.18
  -6   4   2   47.33    4.18
  -6   4   2   52.82    4.19
  -6   4   2   47.76    4.18
   4  -4  -2    0.87    0.13
   4  -4  -2    1.38    0.15
   4  -4  -2    1.51    0.20
  -4   4   2    1.11    0.15
  -4   4   2    1.39    0.16
  -4   4   2    1.06    0.13
   2  -4  -2   44.68    4.01
   2  -4  -2   53.16    4.01
   2  -4  -2   42.88    4.01
  -2   4   2   45.33    4.01
  -2   4   2   49.08    4.01
  -2   4   2   44.84    4.01
   0  -4  -2   22.04    1.91
   0  -4  -2   22.92    1.91
   0  -4  -2   21.28    1.91
   0  -4  -2   22.04    1.91
   0   4   2   22.42    1.92
   0   4   2   23.25    1.91
   0   4   2   20.97    1.91
  -2  -4  -2   24.47    2.09
  -2  -4  -2   24.88    2.08
  -2  -4  -2   23.04    2.08
   2   4   2   23.93    2.09
   2   4   2   23.32    2.08
   2   4   2   25.22    2.08
  -4  -4  -2   11.84    1.00
  -4  -4  -2   10.85    0.99
  -4  -4  -2   11.66    1.00
   4   4   2   11.30    1.00
   4   4   2   10.81    0.98
  -6  -4  -2    0.78    0.14
  -6  -4  -2    0.92    0.19
  -6  -4  -2    0.88    0.18
   6   4   2    0.75    0.15
   6   4   2    1.06    0.13
  -8  -4  -2   16.10    1.39
  -8  -4  -2   15.36    1.38
   8   4   2   16.04    1.37
   8   4   2   15.19    1.36
 -10  -4  -2    4.23    0.44
 -10  -4  -2    3.98    0.40
 -10  -4  -2    3.98    0.47
 -12  -4  -2    5.10    0.59
 -12  -4  -2    5.86    0.56
 -12  -4  -2    4.95    0.53
 -14  -4  -2    4.71    0.64
 -14  -4  -2    5.23    0.54
 -14  -4  -2    5.72    0.60
 -16  -4  -2    1.02    0.29
 -16  -4  -2    1.05    0.46
 -16  -4  -2    1.26    0.40
 -18  -4  -2    4.00    0.78
 -18  -4  -2    5.36    0.64
 -18  -4  -2    4.41    0.57
 -20  -4  -2    0.29    0.51
 -20  -4  -2    0.18    0.40
 -22  -4  -2    0.98    0.49
 -22  -4  -2    0.54    0.67
  23  -5  -2    1.35    0.59
 -23   5   2    1.29    0.47
 -23   5   2    1.02    0.44
 -23   5   2    0.05    0.46
  21  -5  -2    0.29    0.41
 -21   5   2   -0.01    0.35
 -21   5   2   -0.14    0.32
 -21   5   2    0.16    0.40
 -21   5   2   -0.10    0.74
  19  -5  -2    1.33    0.36
 -19   5   2    0.46    0.26
 -19   5   2    1.26    0.37
 -19   5   2    0.59    0.30
 -19   5   2    0.63    0.57
  17  -5  -2   16.78    1.41
  17  -5  -2   16.21    1.38
 -17   5   2   15.82    1.47
 -17   5   2   14.10    1.37
 -17   5   2   15.50    1.42
 -17   5   2   14.45    1.38
  15  -5  -2   15.88    1.33
  15  -5  -2   15.75    1.32
 -15   5   2   13.62    1.30
 -15   5   2   14.55    1.36
 -15   5   2   15.06    1.37
 -15   5   2   13.56    1.30
  13  -5  -2    0.30    0.11
  13  -5  -2    0.01    0.21
  13  -5  -2    0.28    0.15
  13  -5  -2    0.05    0.15
 -13   5   2   -0.23    0.16
 -13   5   2   -0.15    0.22
 -13   5   2   -0.03    0.28
 -13   5   2    0.30    0.16
  11  -5  -2    9.28    0.84
  11  -5  -2    8.98    0.81
  11  -5  -2    9.83    0.84
  11  -5  -2   10.18    0.83
 -11   5   2    9.54    0.86
 -11   5   2    9.18    0.87
 -11   5   2    8.51    0.82
 -11   5   2    8.43    0.83
   9  -5  -2   -0.12    0.11
   9  -5  -2    0.04    0.13
   9  -5  -2    0.03    0.08
   9  -5  -2    0.00    0.10
  -9   5   2    0.12    0.13
  -9   5   2   -0.02    0.14
  -9   5   2    0.31    0.18
  -9   5   2    0.02    0.10
   7  -5  -2    6.60    0.60
   7  -5  -2    6.62    0.61
   7  -5  -2    6.09    0.62
   7  -5  -2    7.16    0.62
  -7   5   2    6.69    0.62
  -7   5   2    6.89    0.64
  -7   5   2    6.73    0.60
  -7   5   2    7.44    0.64
   5  -5  -2   12.45    1.13
   5  -5  -2   12.06    1.12
   5  -5  -2   13.03    1.13
   5  -5  -2   13.54    1.13
  -5   5   2   13.14    1.14
  -5   5   2   13.10    1.12
  -5   5   2   12.59    1.13
  -5   5   2   13.08    1.13
   3  -5  -2    2.62    0.26
   3  -5  -2    2.11    0.25
   3  -5  -2    2.03    0.23
  -3   5   2    2.32    0.26
  -3   5   2    2.97    0.25
  -3   5   2    2.22    0.24
   1  -5  -2    6.95    0.67
   1  -5  -2    7.96    0.67
   1  -5  -2    7.02    0.66
   1  -5  -2    8.39    0.67
  -1   5   2    7.46    0.66
  -1   5   2    7.83    0.67
  -1   5   2    7.27    0.67
  -1   5   2    7.08    0.67
  -1  -5  -2   35.04    3.14
  -1  -5  -2   37.64    3.14
  -1  -5  -2   38.33    3.14
  -1  -5  -2   35.85    3.14
   1   5   2   35.51    3.13
   1   5   2   36.23    3.14
   1   5   2   36.45    3.14
  -3  -5  -2    3.75    0.40
  -3  -5  -2    4.46    0.40
  -3  -5  -2    4.32    0.39
   3   5   2    4.39    0.41
   3   5   2    4.04    0.39
  -5  -5  -2    0.77    0.19
  -5  -5  -2    0.66    0.12
  -5  -5  -2    0.68    0.16
   5   5   2    0.45    0.11
   5   5   2    0.26    0.17
  -7  -5  -2    7.09    0.66
  -7  -5  -2    7.11    0.65
  -7  -5  -2    7.39    0.68
   7   5   2    6.86    0.66
   7   5   2    7.28    0.64
  -9  -5  -2   20.53    1.83
  -9  -5  -2   21.98    1.85
  -9  -5  -2   20.69    1.82
   9   5   2   20.59    1.81
   9   5   2   20.41    1.80
 -11  -5  -2    0.60    0.16
 -11  -5  -2    0.46    0.26
 -11  -5  -2    0.23    0.24
 -13  -5  -2    2.68    0.34
 -13  -5  -2    2.40    0.43
 -13  -5  -2    2.92    0.41
 -15  -5  -2    0.19    0.37
 -15  -5  -2    0.23    0.40
 -15  -5  -2    0.56    0.24
 -17  -5  -2    0.57    0.42
 -17  -5  -2   -0.23    0.52
 -17  -5  -2    0.61    0.30
 -19  -5  -2    0.54    0.50
 -19  -5  -2    0.29    0.39
 -21  -5  -2    1.02    0.47
 -21  -5  -2    0.29    0.59
  22  -6  -2    0.24    0.50
 -22   6   2   -0.06    0.89
 -22   6   2    0.42    0.42
 -22   6   2    0.46    0.41
 -22   6   2    0.14    0.46
  20  -6  -2    0.48    0.40
 -20   6   2   -0.25    0.69
 -20   6   2    0.23    0.31
 -20   6   2    0.07    0.36
 -20   6   2    1.69    0.42
  18  -6  -2    1.30    0.30
  18  -6  -2    0.66    0.35
 -18   6   2    0.80    0.29
 -18   6   2    0.82    0.31
 -18   6   2    1.23    0.35
 -18   6   2    0.98    0.57
  16  -6  -2    1.59    0.27
  16  -6  -2    0.97    0.30
 -16   6   2    1.03    0.34
 -16   6   2    0.37    0.45
 -16   6   2    0.88    0.26
 -16   6   2    1.58    0.32
  14  -6  -2    3.68    0.39
  14  -6  -2    3.88    0.40
  14  -6  -2    3.52    0.36
  14  -6  -2    3.36    0.44
 -14   6   2    4.17    0.47
 -14   6   2    2.71    0.38
 -14   6   2    2.97    0.42
 -14   6   2    3.90    0.53
  12  -6  -2    0.25    0.22
  12  -6  -2    0.56    0.18
  12  -6  -2    0.49    0.17
  12  -6  -2    0.33    0.13
 -12   6   2    0.62    0.16
 -12   6   2    0.67    0.24
 -12   6   2    0.29    0.19
 -12   6   2    0.90    0.31
  10  -6  -2   -0.12    0.13
  10  -6  -2    0.09    0.10
  10  -6  -2    0.21    0.17
  10  -6  -2    0.08    0.13
 -10   6   2    0.49    0.14
 -10   6   2   -0.26    0.17
 -10   6   2   -0.01    0.23
 -10   6   2    0.18    0.18
   8  -6  -2    3.73    0.36
   8  -6  -2    3.80    0.39
   8  -6  -2    3.82    0.39
   8  -6  -2    3.21    0.38
  -8   6   2    4.34    0.42
  -8   6   2    4.04    0.37
  -8   6   2    3.52    0.41
  -8   6   2    3.71    0.39
   6  -6  -2    3.82    0.43
   6  -6  -2    4.73    0.42
   6  -6  -2    4.76    0.41
   6  -6  -2    4.44    0.43
  -6   6   2    4.20    0.43
  -6   6   2    4.00    0.44
  -6   6   2    4.32    0.44
   4  -6  -2    4.50    0.42
   4  -6  -2    4.75    0.44
   4  -6  -2    3.70    0.44
   4  -6  -2    5.22    0.45
  -4   6   2    4.72    0.44
  -4   6   2    3.98    0.45
  -4   6   2    4.83    0.44
  -4   6   2    4.77    0.42
   2  -6  -2   87.02    7.04
   2  -6  -2   86.06    7.04
   2  -6  -2   75.19    7.03
   2  -6  -2   81.09    7.04
  -2   6   2   81.68    7.03
  -2   6   2   85.05    7.04
  -2   6   2   81.02    7.04
  -2   6   2   78.92    7.03
   0  -6  -2  235.86   19.55
   0  -6  -2  229.32   19.55
   0  -6  -2  214.94   19.54
   0  -6  -2  238.23   19.55
   0   6   2  228.01   19.54
   0   6   2  222.86   19.55
   0   6   2  228.48   19.55
  -2  -6  -2   53.70    4.46
  -2  -6  -2   56.33    4.46
  -2  -6  -2   49.61    4.46
  -2  -6  -2   47.38    4.46
   2   6   2   54.04    4.46
   2   6   2   50.09    4.46
   2   6   2   52.08    4.47
  -4  -6  -2  181.66   14.24
  -4  -6  -2  167.23   14.25
  -4  -6  -2  156.84   14.25
   4   6   2  157.20   14.25
   4   6   2  168.31   14.24
  -6  -6  -2   10.87    0.92
  -6  -6  -2    9.83    0.90
  -6  -6  -2    9.77    0.93
   6   6   2   10.29    0.92
   6   6   2   10.19    0.90
  -8  -6  -2   20.68    1.84
  -8  -6  -2   21.81    1.85
  -8  -6  -2   20.57    1.86
   8   6   2   21.90    1.82
   8   6   2   20.18    1.84
 -10  -6  -2    7.61    0.77
 -10  -6  -2    8.50    0.80
 -10  -6  -2    8.25    0.75
 -12  -6  -2   -0.66    0.28
 -14  -6  -2    1.57    0.29
 -14  -6  -2    1.17    0.43
 -14  -6  -2    1.47    0.37
 -16  -6  -2    2.93    0.49
 -16  -6  -2    2.16    0.55
 -16  -6  -2    3.32    0.45
 -18  -6  -2    1.91    0.43
 -18  -6  -2    1.19    0.44
 -20  -6  -2    0.68    0.50
 -20  -6  -2    0.43    0.47
  23  -7  -2    2.41    0.64
 -23   7   2    2.10    0.60
 -23   7   2    2.99    0.61
 -23   7   2    2.08    0.57
  21  -7  -2    0.42    0.44
 -21   7   2    0.87    0.42
 -21   7   2   -0.05    0.88
 -21   7   2    0.17    0.34
 -21   7   2    1.18    0.48
  19  -7  -2    2.61    0.42
  19  -7  -2    2.09    0.45
 -19   7   2    2.27    0.49
 -19   7   2    2.63    0.47
 -19   7   2    2.22    0.41
 -19   7   2    3.38    0.74
  17  -7  -2   13.94    1.32
  17  -7  -2   15.80    1.31
 -17   7   2   14.34    1.31
 -17   7   2   13.16    1.43
 -17   7   2   15.55    1.36
 -17   7   2   12.84    1.28
  15  -7  -2    5.92    0.54
  15  -7  -2    5.83    0.61
  15  -7  -2    5.54    0.58
  15  -7  -2    5.97    0.58
 -15   7   2    4.78    0.55
 -15   7   2    6.66    0.72
 -15   7   2    5.05    0.59
 -15   7   2    4.89    0.65
  13  -7  -2    1.75    0.32
  13  -7  -2    2.08    0.30
  13  -7  -2    1.86    0.24
 -13   7   2    1.78    0.34
 -13   7   2    1.66    0.27
 -13   7   2    1.81    0.41
 -13   7   2    1.95    0.32
  11  -7  -2    0.87    0.21
  11  -7  -2    0.78    0.16
  11  -7  -2    0.87    0.19
  11  -7  -2    0.73    0.21
 -11   7   2    0.84    0.19
 -11   7   2    0.53    0.23
 -11   7   2    0.92    0.31
 -11   7   2    0.99    0.24
   9  -7  -2   13.76    1.17
   9  -7  -2   12.48    1.19
   9  -7  -2   13.57    1.19
  -9   7   2   11.91    1.19
  -9   7   2   13.69    1.20
  -9   7   2   13.94    1.21
  -9   7   2   13.92    1.18
   7  -7  -2    0.08    0.17
   7  -7  -2   -0.05    0.09
   7  -7  -2    0.12    0.13
   7  -7  -2   -0.10    0.13
  -7   7   2    0.06    0.17
  -7   7   2    0.03    0.12
  -7   7   2   -0.24    0.17
  -7   7   2    0.01    0.16
   5  -7  -2   11.07    1.01
   5  -7  -2   12.18    1.03
   5  -7  -2   10.86    1.03
   5  -7  -2   11.29    1.02
  -5   7   2   11.27    1.02
  -5   7   2   12.65    1.02
  -5   7   2   10.91    1.04
  -5   7   2   11.50    1.02
   3  -7  -2   43.56    4.03
   3  -7  -2   49.72    4.04
   3  -7  -2   45.73    4.04
   3  -7  -2   47.82    4.04
  -3   7   2   47.12    4.04
  -3   7   2   45.24    4.04
  -3   7   2   49.17    4.04
  -3   7   2   46.80    4.05
   1  -7  -2  130.24   11.07
   1  -7  -2  138.36   11.08
   1  -7  -2  119.71   11.07
   1  -7  -2  135.49   11.07
  -1   7   2  125.16   11.07
  -1   7   2  131.86   11.07
  -1   7   2  125.81   11.07
  -1   7   2  126.48   11.07
  -1  -7  -2    5.59    0.59
  -1  -7  -2    6.05    0.58
  -1  -7  -2    6.27    0.59
  -1  -7  -2    6.17    0.57
   1   7   2    6.42    0.57
   1   7   2    6.47    0.59
   1   7   2    6.41    0.59
  -3  -7  -2   38.00    3.17
  -3  -7  -2   34.59    3.17
  -3  -7  -2   34.39    3.16
  -3  -7  -2   39.16    3.17
   3   7   2   38.04    3.16
   3   7   2   35.82    3.17
  -5  -7  -2    0.38    0.15
  -5  -7  -2    0.48    0.16
  -5  -7  -2    0.89    0.15
   5   7   2    0.96    0.14
   5   7   2    0.65    0.23
   5   7   2    0.54    0.13
  -7  -7  -2   13.81    1.30
  -7  -7  -2   15.35    1.29
  -7  -7  -2   13.02    1.27
   7   7   2   14.55    1.29
   7   7   2   15.46    1.26
  -9  -7  -2    0.03    0.22
  -9  -7  -2    0.04    0.25
  -9  -7  -2   -0.16    0.12
   9   7   2   -0.11    0.12
   9   7   2   -0.03    0.21
 -11  -7  -2   10.62    0.93
 -11  -7  -2    9.40    0.98
 -11  -7  -2   10.43    0.95
 -13  -7  -2    4.47    0.51
 -13  -7  -2    3.73    0.54
 -15  -7  -2    1.87    0.43
 -15  -7  -2    2.13    0.51
 -15  -7  -2    2.26    0.35
 -17  -7  -2    0.61    0.44
 -17  -7  -2    0.76    0.55
 -17  -7  -2    0.65    0.35
 -19  -7  -2    0.41    0.49
 -19  -7  -2    1.19    0.46
 -21  -7  -2    0.37    0.58
 -21  -7  -2    0.10    0.54
  22  -8  -2    1.80    0.56
 -22   8   2    1.97    0.60
 -22   8   2    2.50    0.58
 -22   8   2    1.78    0.46
 -22   8   2    1.20    1.70
  20  -8  -2    1.51    0.41
  20  -8  -2    0.99    0.43
 -20   8   2    1.45    0.45
 -20   8   2    0.97    0.38
 -20   8   2    1.94    0.82
 -20   8   2    0.99    0.46
  18  -8  -2   -0.36    0.32
  18  -8  -2    0.08    0.31
 -18   8   2   -0.24    0.34
 -18   8   2    0.00    0.61
 -18   8   2   -0.14    0.33
 -18   8   2   -0.39    0.27
  16  -8  -2    1.61    0.29
  16  -8  -2    1.35    0.25
  16  -8  -2    1.53    0.30
  16  -8  -2    1.03    0.34
 -16   8   2    1.62    0.31
 -16   8   2    1.37    0.35
 -16   8   2    0.58    0.56
 -16   8   2    1.33    0.41
  14  -8  -2    2.63    0.38
  14  -8  -2    3.00    0.38
  14  -8  -2    3.04    0.33
  14  -8  -2    2.40    0.40
 -14   8   2    2.17    0.36
 -14   8   2    3.00    0.44
 -14   8   2    2.61    0.52
 -14   8   2    2.93    0.41
  12  -8  -2   17.72    1.49
  12  -8  -2   17.35    1.52
  12  -8  -2   18.22    1.51
  12  -8  -2   17.35    1.52
 -12   8   2   15.73    1.52
 -12   8   2   15.32    1.50
 -12   8   2   18.04    1.55
 -12   8   2   16.35    1.55
  10  -8  -2    4.34    0.42
  10  -8  -2    3.74    0.45
  10  -8  -2    4.48    0.46
 -10   8   2    4.65    0.43
 -10   8   2    3.50    0.46
 -10   8   2    4.05    0.50
 -10   8   2    4.69    0.51
   8  -8  -2    8.14    0.74
   8  -8  -2    7.62    0.75
   8  -8  -2    8.13    0.73
   8  -8  -2    7.57    0.76
  -8   8   2    7.52    0.76
  -8   8   2    8.30    0.78
  -8   8   2    7.76    0.75
  -8   8   2    8.94    0.74
   6  -8  -2   38.33    3.33
   6  -8  -2   39.37    3.32
   6  -8  -2   37.06    3.31
   6  -8  -2   36.08    3.32
  -6   8   2   38.54    3.32
  -6   8   2   39.16    3.33
  -6   8   2   38.35    3.32
  -6   8   2   40.72    3.34
   4  -8  -2    5.37    0.56
   4  -8  -2    5.30    0.54
   4  -8  -2    5.20    0.56
   4  -8  -2    6.68    0.57
  -4   8   2    6.19    0.56
  -4   8   2    6.19    0.56
  -4   8   2    6.48    0.54
  -4   8   2    5.06    0.57
   2  -8  -2    1.03    0.18
   2  -8  -2    1.33    0.24
   2  -8  -2    1.02    0.21
   2  -8  -2    1.43    0.24
  -2   8   2    1.42    0.20
  -2   8   2    0.84    0.21
  -2   8   2    1.45    0.22
  -2   8   2    0.96    0.23
   0  -8  -2    0.50    0.17
   0  -8  -2    0.72    0.14
   0  -8  -2    0.55    0.20
   0  -8  -2    0.79    0.20
   0   8   2    0.60    0.18
   0   8   2    0.44    0.16
  -2  -8  -2    0.74    0.18
  -2  -8  -2    0.68    0.19
  -2  -8  -2    0.82    0.15
  -2  -8  -2    0.56    0.17
   2   8   2    0.85    0.17
   2   8   2    0.44    0.19
   2   8   2    0.60    0.13
  -4  -8  -2    8.18    0.78
  -4  -8  -2    7.91    0.80
  -4  -8  -2    8.61    0.80
  -4  -8  -2    9.80    0.79
   4   8   2    9.13    0.81
   4   8   2    8.33    0.78
  -6  -8  -2   13.21    1.12
  -6  -8  -2   12.95    1.13
  -6  -8  -2   11.79    1.12
   6   8   2   13.61    1.11
   6   8   2   12.01    1.14
   6   8   2   11.84    1.11
  -8  -8  -2    8.45    0.79
  -8  -8  -2    8.90    0.81
  -8  -8  -2    7.88    0.84
   8   8   2    7.97    0.82
   8   8   2    9.54    0.78
 -10  -8  -2    4.05    0.50
 -10  -8  -2    4.14    0.55
 -10  -8  -2    5.00    0.46
  10   8   2    4.30    0.43
  10   8   2    4.65    0.49
 -12  -8  -2    0.13    0.33
 -12  -8  -2    0.25    0.26
 -12  -8  -2    0.07    0.17
 -14  -8  -2   -0.38    0.32
 -14  -8  -2   -0.47    0.39
 -16  -8  -2    0.23    0.31
 -16  -8  -2    0.05    0.54
 -16  -8  -2    0.33    0.38
 -18  -8  -2    0.09    0.38
 -18  -8  -2   -0.14    0.45
 -20  -8  -2    0.63    0.56
 -20  -8  -2    0.95    0.54
  21  -9  -2    0.87    0.54
  21  -9  -2    0.78    0.49
 -21   9   2    0.90    0.52
 -21   9   2    0.09    0.99
 -21   9   2    0.37    0.44
 -21   9   2    0.78    0.57
  19  -9  -2    9.85    0.94
  19  -9  -2    9.42    0.96
 -19   9   2    8.12    0.90
 -19   9   2   10.16    1.00
 -19   9   2    7.88    1.14
 -19   9   2    8.08    0.95
  17  -9  -2    7.50    0.72
  17  -9  -2    8.02    0.77
  17  -9  -2    8.74    0.82
 -17   9   2    8.09    0.86
 -17   9   2    6.35    0.81
 -17   9   2    7.05    0.76
 -17   9   2    6.58    0.94
  15  -9  -2    4.28    0.45
  15  -9  -2    4.07    0.53
  15  -9  -2    4.41    0.52
  15  -9  -2    4.24    0.50
 -15   9   2    3.82    0.47
 -15   9   2    3.02    0.66
 -15   9   2    4.75    0.56
 -15   9   2    4.22    0.56
  13  -9  -2    1.46    0.30
  13  -9  -2    0.95    0.33
  13  -9  -2    1.42    0.30
  13  -9  -2    1.51    0.23
 -13   9   2    1.03    0.32
 -13   9   2    1.37    0.36
 -13   9   2    1.54    0.42
 -13   9   2    1.03    0.26
  11  -9  -2    1.80    0.29
  11  -9  -2    1.65    0.24
  11  -9  -2    0.68    0.31
 -11   9   2    1.87    0.34
 -11   9   2    1.48    0.25
 -11   9   2    0.65    0.37
 -11   9   2    1.68    0.34
   9  -9  -2    1.50    0.27
   9  -9  -2    1.83    0.27
   9  -9  -2    1.92    0.24
  -9   9   2    1.25    0.30
  -9   9   2    1.09    0.30
  -9   9   2    2.60    0.27
  -9   9   2    1.37    0.32
   7  -9  -2    0.88    0.18
   7  -9  -2    1.15    0.21
   7  -9  -2    0.57    0.25
   7  -9  -2    0.87    0.21
  -7   9   2    1.06    0.24
  -7   9   2    0.60    0.23
  -7   9   2    0.96    0.19
  -7   9   2    1.05    0.25
   5  -9  -2    1.86    0.30
   5  -9  -2    1.65    0.24
   5  -9  -2    2.10    0.29
   5  -9  -2    1.89    0.27
  -5   9   2    1.86    0.28
  -5   9   2    2.02    0.28
  -5   9   2    1.83    0.30
  -5   9   2    1.50    0.25
   3  -9  -2   12.16    1.13
   3  -9  -2   11.95    1.11
   3  -9  -2   12.97    1.14
   3  -9  -2   12.00    1.13
  -3   9   2   12.50    1.14
  -3   9   2   13.23    1.13
  -3   9   2   12.42    1.12
  -3   9   2   13.21    1.11
   1  -9  -2    1.08    0.28
   1  -9  -2    1.47    0.25
   1  -9  -2    1.47    0.20
   1  -9  -2    1.40    0.24
  -1   9   2    1.19    0.22
  -1   9   2    0.55    0.25
  -1   9   2    1.30    0.23
  -1   9   2    1.42    0.21
  -1  -9  -2   -0.05    0.11
  -1  -9  -2   -0.25    0.15
  -1  -9  -2    0.15    0.18
  -1  -9  -2    0.24    0.16
   1   9   2    0.48    0.18
   1   9   2   -0.12    0.17
   1   9   2    0.22    0.12
  -3  -9  -2    1.16    0.23
  -3  -9  -2    1.63    0.27
  -3  -9  -2    1.66    0.24
  -3  -9  -2    1.58    0.21
   3   9   2    1.27    0.20
   3   9   2    1.02    0.26
   3   9   2    1.48    0.23
  -5  -9  -2    0.58    0.22
  -5  -9  -2    1.05    0.27
  -5  -9  -2    1.10    0.18
  -5  -9  -2    1.46    0.22
   5   9   2    0.84    0.27
   5   9   2    1.09    0.18
   5   9   2    1.23    0.18
  -7  -9  -2    7.24    0.71
  -7  -9  -2    7.70    0.70
  -7  -9  -2    8.51    0.75
  -7  -9  -2    8.31    0.72
  -7  -9  -2    5.90    0.75
   7   9   2    7.91    0.75
   7   9   2    7.63    0.69
   7   9   2    7.16    0.69
  -9  -9  -2    0.66    0.21
  -9  -9  -2    0.97    0.21
  -9  -9  -2    0.78    0.36
   9   9   2    0.68    0.31
   9   9   2    0.64    0.16
 -11  -9  -2    0.10    0.18
 -11  -9  -2   -0.03    0.26
 -11  -9  -2   -0.21    0.35
 -13  -9  -2    0.86    0.32
 -13  -9  -2    1.59    0.47
 -13  -9  -2    1.38    0.26
 -15  -9  -2    0.39    0.48
 -15  -9  -2    0.34    0.36
 -17  -9  -2    0.71    0.38
 -17  -9  -2    0.44    0.43
 -19  -9  -2    0.46    0.47
 -19  -9  -2    0.34    0.51
  20 -10  -2   -0.19    0.44
  20 -10  -2    0.17    0.49
 -20  10   2    0.29    0.53
 -20  10   2   -0.14    0.47
 -20  10   2   -1.21    0.95
 -20  10   2   -0.21    0.47
  18 -10  -2    2.19    0.42
  18 -10  -2    1.64    0.40
  18 -10  -2    1.11    0.46
 -18  10   2    1.49    0.49
 -18  10   2    0.79    0.40
 -18  10   2    0.55    0.76
 -18  10   2    2.15    0.51
  16 -10  -2    2.90    0.43
  16 -10  -2    2.28    0.43
  16 -10  -2    3.35    0.39
  16 -10  -2    2.31    0.44
 -16  10   2    1.54    0.61
 -16  10   2    2.24    0.43
 -16  10   2    2.59    0.49
 -16  10   2    1.55    0.48
  14 -10  -2    4.48    0.48
  14 -10  -2    4.82    0.56
  14 -10  -2    4.16    0.53
  14 -10  -2    4.47    0.53
 -14  10   2    4.04    0.58
 -14  10   2    3.88    0.64
 -14  10   2    4.25    0.57
 -14  10   2    4.40    0.52
  12 -10  -2    0.34    0.25
  12 -10  -2    0.72    0.32
  12 -10  -2    0.29    0.20
 -12  10   2   -0.03    0.30
 -12  10   2    0.09    0.25
 -12  10   2   -0.20    0.40
 -12  10   2    0.22    0.31
  10 -10  -2   10.81    0.93
  10 -10  -2    9.16    0.96
  10 -10  -2   11.49    0.95
  10 -10  -2   10.27    0.91
 -10  10   2    9.76    0.97
 -10  10   2    8.06    0.98
 -10  10   2    9.83    0.95
 -10  10   2   10.07    0.92
   8 -10  -2    2.41    0.32
   8 -10  -2    1.86    0.32
   8 -10  -2    1.94    0.34
   8 -10  -2    2.26    0.29
  -8  10   2    2.12    0.37
  -8  10   2    2.29    0.30
  -8  10   2    2.43    0.36
  -8  10   2    3.04    0.39
   6 -10  -2    6.08    0.57
   6 -10  -2    5.82    0.62
   6 -10  -2    5.60    0.61
   6 -10  -2    6.26    0.59
  -6  10   2    5.48    0.60
  -6  10   2    5.55    0.62
  -6  10   2    6.87    0.58
  -6  10   2    5.70    0.60
   4 -10  -2   16.02    1.44
   4 -10  -2   16.25    1.47
   4 -10  -2   16.10    1.46
  -4  10   2   15.70    1.47
  -4  10   2   17.41    1.45
  -4  10   2   16.43    1.45
  -4  10   2   16.74    1.46
   2 -10  -2    6.19    0.56
   2 -10  -2    4.36    0.55
   2 -10  -2    5.92    0.54
   2 -10  -2    4.09    0.50
  -2  10   2    5.67    0.51
  -2  10   2    5.16    0.57
  -2  10   2    5.10    0.54
  -2  10   2    5.17    0.53
   0 -10  -2    0.65    0.24
   0 -10  -2    0.22    0.26
   0 -10  -2    0.37    0.26
   0 -10  -2    0.81    0.19
   0  10   2    0.45    0.20
   0  10   2    0.25    0.22
   0  10   2    1.09    0.23
  -2 -10  -2    6.47    0.61
  -2 -10  -2    5.93    0.57
  -2 -10  -2    6.14    0.60
  -2 -10  -2    6.11    0.61
   2  10   2    5.70    0.60
   2  10   2    5.61    0.61
   2  10   2    6.52    0.58
  -4 -10  -2    0.88    0.23
  -4 -10  -2    0.80    0.27
  -4 -10  -2    0.94    0.18
  -4 -10  -2    0.95    0.23
   4  10   2    0.95    0.18
   4  10   2    1.06    0.28
  -6 -10  -2    3.97    0.40
  -6 -10  -2    3.83    0.47
  -6 -10  -2    3.83    0.44
  -6 -10  -2    3.47    0.43
   6  10   2    2.87    0.48
   6  10   2    3.73    0.38
   6  10   2    3.91    0.40
  -8 -10  -2    1.67    0.36
  -8 -10  -2    1.76    0.29
  -8 -10  -2    1.83    0.33
  -8 -10  -2    2.38    0.28
  -8 -10  -2    1.74    0.37
   8  10   2    1.06    0.35
   8  10   2    2.24    0.27
   8  10   2    2.18    0.25
 -10 -10  -2    0.14    0.36
 -10 -10  -2    0.12    0.19
 -10 -10  -2    0.43    0.26
  10  10   2    0.09    0.29
  10  10   2    0.06    0.18
 -12 -10  -2    0.21    0.31
 -12 -10  -2    0.34    0.45
 -12 -10  -2    1.31    0.26
 -14 -10  -2    0.48    0.52
 -14 -10  -2   -0.01    0.29
 -14 -10  -2    0.00    0.27
 -16 -10  -2    1.15    0.40
 -16 -10  -2    1.07    0.37
 -18 -10  -2    1.42    0.50
 -18 -10  -2    1.20    0.48
  21 -11  -2    0.16    0.51
 -21  11   2    0.18    0.53
 -21  11   2   -0.83    0.50
 -21  11   2    0.33    0.69
  19 -11  -2   -0.14    0.49
  19 -11  -2    0.19    0.44
  19 -11  -2    0.49    0.50
 -19  11   2   -0.12    0.40
 -19  11   2    0.79    0.55
 -19  11   2    0.04    0.83
 -19  11   2    0.06    0.48
  17 -11  -2    3.87    0.58
  17 -11  -2    4.37    0.56
  17 -11  -2    3.97    0.54
 -17  11   2    4.04    0.62
 -17  11   2    2.86    0.53
 -17  11   2    4.45    0.63
 -17  11   2    3.84    0.78
  15 -11  -2   -0.25    0.27
  15 -11  -2    0.32    0.30
  15 -11  -2   -0.38    0.37
  15 -11  -2    0.30    0.33
 -15  11   2   -0.16    0.30
 -15  11   2   -0.07    0.38
 -15  11   2   -0.20    0.40
 -15  11   2   -1.27    0.57
  13 -11  -2   10.54    1.06
  13 -11  -2   10.23    1.02
  13 -11  -2   11.55    0.99
  13 -11  -2   11.99    1.04
 -13  11   2    9.49    0.99
 -13  11   2    9.40    1.09
 -13  11   2   11.71    1.09
 -13  11   2   10.21    1.04
  11 -11  -2    0.75    0.29
  11 -11  -2    1.11    0.24
  11 -11  -2    0.76    0.28
  11 -11  -2    0.65    0.33
 -11  11   2   -0.14    0.36
 -11  11   2    0.50    0.25
 -11  11   2    0.97    0.33
 -11  11   2    0.21    0.37
   9 -11  -2   13.21    1.13
   9 -11  -2   11.61    1.11
   9 -11  -2   13.64    1.14
  -9  11   2    9.76    1.16
  -9  11   2   11.49    1.13
  -9  11   2   12.89    1.10
  -9  11   2   11.25    1.14
   7 -11  -2    6.67    0.62
   7 -11  -2    6.15    0.66
   7 -11  -2    6.55    0.64
   7 -11  -2    7.81    0.69
  -7  11   2    5.83    0.67
  -7  11   2    7.17    0.63
  -7  11   2    5.81    0.66
  -7  11   2    4.92    0.68
   5 -11  -2   18.51    1.67
   5 -11  -2   18.68    1.65
   5 -11  -2   17.72    1.67
   5 -11  -2   19.91    1.68
  -5  11   2   19.68    1.66
  -5  11   2   17.83    1.69
  -5  11   2   18.73    1.67
  -5  11   2   18.88    1.67
   3 -11  -2    2.80    0.39
   3 -11  -2    1.14    0.26
   3 -11  -2    1.56    0.29
   3 -11  -2    2.10    0.32
  -3  11   2    1.10    0.30
  -3  11   2    2.06    0.28
  -3  11   2    2.32    0.34
  -3  11   2    1.36    0.27
   1 -11  -2    0.45    0.22
  -1  11   2    1.23    0.23
  -1  11   2    1.92    0.31
  -1  11   2    1.46    0.27
  -1  11   2    0.81    0.28
  -1 -11  -2    1.66    0.30
  -1 -11  -2    1.21    0.30
  -1 -11  -2    1.47    0.32
  -1 -11  -2    1.45    0.24
   1  11   2    1.62    0.24
   1  11   2    1.32    0.27
   1  11   2    1.52    0.30
  -3 -11  -2    0.16    0.15
  -3 -11  -2    0.45    0.24
  -3 -11  -2    0.25    0.22
  -3 -11  -2    0.46    0.21
   3  11   2    0.55    0.28
   3  11   2    0.44    0.21
   3  11   2    0.21    0.17
  -5 -11  -2    0.32    0.17
  -5 -11  -2    0.60    0.23
  -5 -11  -2    0.04    0.27
  -5 -11  -2   -0.11    0.24
   5  11   2    0.04    0.18
   5  11   2    0.05    0.32
   5  11   2    0.09    0.17
  -7 -11  -2    3.23    0.41
  -7 -11  -2    2.62    0.42
  -7 -11  -2    2.30    0.42
  -7 -11  -2    3.23    0.36
   7  11   2    3.54    0.36
   7  11   2    2.66    0.51
   7  11   2    3.41    0.37
  -9 -11  -2    4.82    0.48
  -9 -11  -2    3.88    0.59
  -9 -11  -2    4.22    0.58
  -9 -11  -2    4.13    0.52
   9  11   2    4.65    0.46
   9  11   2    4.57    0.46
   9  11   2    4.82    0.58
 -11 -11  -2    3.06    0.59
 -11 -11  -2    4.24    0.58
 -11 -11  -2    4.31    0.52
 -11 -11  -2    4.27    0.46
 -13 -11  -2   -0.41    0.48
 -13 -11  -2   -0.38    0.49
 -13 -11  -2    0.39    0.34
 -13 -11  -2    0.11    0.27
 -15 -11  -2    0.15    0.40
 -17 -11  -2    0.75    0.42
 -17 -11  -2    0.07    0.44
 -19 -11  -2    0.15    0.58
 -19 -11  -2    0.42    0.54
  20 -12  -2    3.50    0.66
  20 -12  -2    1.03    0.57
 -20  12   2    1.37    0.73
 -20  12   2    1.62    0.55
 -20  12   2    1.82    0.59
  18 -12  -2   -0.29    0.44
  18 -12  -2   -0.12    0.48
 -18  12   2   -0.01    0.45
 -18  12   2    0.06    0.57
 -18  12   2   -0.04    0.45
 -18  12   2    0.72    0.88
  16 -12  -2   -0.06    0.40
  16 -12  -2    0.35    0.41
  16 -12  -2    0.34    0.38
 -16  12   2    0.32    0.49
 -16  12   2   -0.16    0.39
 -16  12   2    0.37    0.63
 -16  12   2    0.78    0.34
  14 -12  -2    0.70    0.39
  14 -12  -2    1.96    0.37
  14 -12  -2    1.87    0.41
  14 -12  -2    1.42    0.32
 -14  12   2    1.01    0.47
 -14  12   2    0.64    0.37
 -14  12   2    0.38    0.54
 -14  12   2    1.77    0.44
  12 -12  -2    0.94    0.38
  12 -12  -2    1.71    0.31
  12 -12  -2    1.30    0.35
  12 -12  -2    2.27    0.38
 -12  12   2    1.37    0.34
 -12  12   2    3.12    0.45
 -12  12   2    1.81    0.44
 -12  12   2    0.53    0.49
  10 -12  -2    0.97    0.28
  10 -12  -2   -0.13    0.32
  10 -12  -2    0.64    0.28
  10 -12  -2    0.81    0.23
 -10  12   2    0.09    0.41
 -10  12   2    0.36    0.37
 -10  12   2    0.27    0.26
 -10  12   2    0.33    0.31
   8 -12  -2   22.19    1.99
   8 -12  -2   23.13    1.96
   8 -12  -2   21.61    1.98
   8 -12  -2   22.85    1.99
  -8  12   2   20.95    2.01
  -8  12   2   22.22    1.99
  -8  12   2   20.09    1.99
  -8  12   2   25.08    1.98
   6 -12  -2    2.17    0.36
  -6  12   2    1.75    0.36
  -6  12   2    1.87    0.39
  -6  12   2    3.34    0.35
  -6  12   2    2.22    0.39
   4 -12  -2   95.71    8.40
   4 -12  -2  102.72    8.40
   4 -12  -2   92.61    8.38
   4 -12  -2   95.97    8.39
  -4  12   2   96.85    8.39
  -4  12   2   96.70    8.40
  -4  12   2   98.73    8.39
  -4  12   2  100.77    8.39
   2 -12  -2    1.46    0.34
   2 -12  -2    1.57    0.33
   2 -12  -2    1.47    0.27
   2 -12  -2    0.28    0.37
  -2  12   2    1.89    0.29
  -2  12   2    1.67    0.37
  -2  12   2    1.46    0.36
   0 -12  -2   10.17    1.02
   0 -12  -2   10.93    1.04
   0 -12  -2   10.86    0.99
   0 -12  -2   11.71    1.04
   0  12   2   11.71    1.03
   0  12   2    8.59    1.01
   0  12   2   11.78    0.99
  -2 -12  -2    2.44    0.44
  -2 -12  -2    2.89    0.44
  -2 -12  -2    3.31    0.39
  -2 -12  -2    2.56    0.45
   2  12   2    4.81    0.45
   2  12   2    4.06    0.47
  -4 -12  -2    0.25    0.25
  -4 -12  -2   -0.01    0.28
  -4 -12  -2    0.01    0.26
  -4 -12  -2    0.60    0.19
   4  12   2   -0.02    0.20
   4  12   2    0.71    0.33
  -6 -12  -2    1.65    0.27
  -6 -12  -2    1.16    0.37
  -6 -12  -2    1.00    0.32
  -6 -12  -2    0.92    0.31
   6  12   2    1.54    0.27
   6  12   2    2.62    0.43
   6  12   2    1.46    0.26
  -8 -12  -2    6.63    0.73
  -8 -12  -2    4.66    0.66
  -8 -12  -2    6.94    0.67
  -8 -12  -2    5.79    0.62
   8  12   2    6.79    0.61
   8  12   2    5.42    0.72
   8  12   2    6.50    0.60
 -10 -12  -2    0.20    0.36
 -10 -12  -2   -0.17    0.31
 -10 -12  -2   -0.23    0.47
 -10 -12  -2    0.32    0.24
  10  12   2    0.33    0.22
  10  12   2    0.45    0.45
 -12 -12  -2   -0.50    0.42
 -12 -12  -2    1.15    0.28
 -12 -12  -2    0.56    0.53
 -12 -12  -2   -0.58    0.32
 -14 -12  -2    0.75    0.52
 -14 -12  -2    0.91    0.34
 -14 -12  -2    1.19    0.40
 -16 -12  -2   -0.32    0.44
 -16 -12  -2    0.11    0.61
 -18 -12  -2    0.62    0.52
 -18 -12  -2    0.34    0.55
  19 -13  -2   -0.37    0.55
  19 -13  -2    0.23    0.54
 -19  13   2    1.36    0.55
 -19  13   2    1.46    1.08
 -19  13   2    0.38    0.50
 -19  13   2    0.15    0.74
  17 -13  -2    1.88    0.51
  17 -13  -2    1.04    0.50
 -17  13   2    1.69    0.50
 -17  13   2    1.04    0.52
 -17  13   2    1.82    0.79
 -17  13   2    1.89    0.64
  15 -13  -2    0.36    0.42
  15 -13  -2    0.64    0.41
  15 -13  -2    0.70    0.46
  15 -13  -2    0.69    0.44
 -15  13   2    0.70    0.38
 -15  13   2    0.28    0.41
 -15  13   2    0.24    0.57
 -15  13   2    0.37    0.52
  13 -13  -2    0.36    0.39
  13 -13  -2    0.23    0.29
  13 -13  -2    0.12    0.32
  13 -13  -2   -0.34    0.40
 -13  13   2   -0.51    0.36
 -13  13   2    0.02    0.33
 -13  13   2   -1.46    0.54
 -13  13   2   -0.03    0.45
  11 -13  -2    4.23    0.51
  11 -13  -2    3.46    0.58
  11 -13  -2    4.29    0.53
  11 -13  -2    4.44    0.56
 -11  13   2    4.08    0.51
 -11  13   2    3.71    0.56
 -11  13   2    4.64    0.58
 -11  13   2    4.19    0.62
   9 -13  -2    0.10    0.26
   9 -13  -2    0.84    0.36
   9 -13  -2    0.02    0.30
   9 -13  -2    0.16    0.23
  -9  13   2    0.10    0.38
  -9  13   2   -0.32    0.32
  -9  13   2   -0.26    0.30
  -9  13   2   -0.12    0.26
   7 -13  -2    1.03    0.40
   7 -13  -2    1.18    0.27
   7 -13  -2    0.95    0.33
   7 -13  -2    1.80    0.31
  -7  13   2    1.22    0.36
  -7  13   2    0.83    0.32
  -7  13   2    1.84    0.33
  -7  13   2    1.27    0.36
   5 -13  -2    0.68    0.27
   5 -13  -2    0.22    0.21
   5 -13  -2    0.12    0.28
   5 -13  -2    0.29    0.40
  -5  13   2    0.76    0.25
  -5  13   2   -0.30    0.33
  -5  13   2    0.53    0.33
  -5  13   2    0.48    0.30
   3 -13  -2   37.65    3.54
   3 -13  -2   37.55    3.52
   3 -13  -2   44.24    3.56
   3 -13  -2   47.49    3.57
  -3  13   2   37.93    3.55
  -3  13   2   37.54    3.55
  -3  13   2   42.86    3.57
  -3  13   2   40.95    3.53
   1 -13  -2    4.86    0.56
   1 -13  -2    5.76    0.71
   1 -13  -2    4.72    0.63
  -1  13   2    6.07    0.63
  -1 -13  -2   55.58    4.85
  -1 -13  -2   58.77    4.87
  -1 -13  -2   59.63    4.88
  -1 -13  -2   58.18    4.87
   1  13   2   47.41    4.86
   1  13   2   55.15    4.85
   1  13   2   58.50    4.87
  -3 -13  -2    6.10    0.70
  -3 -13  -2    5.50    0.70
  -3 -13  -2    5.99    0.67
  -3 -13  -2    7.12    0.63
   3  13   2    5.93    0.63
   3  13   2    5.31    0.70
   3  13   2    7.19    0.66
  -5 -13  -2   19.75    1.67
  -5 -13  -2   19.45    1.70
  -5 -13  -2   19.35    1.71
  -5 -13  -2   17.86    1.70
   5  13   2   17.07    1.71
   5  13   2   21.69    1.68
   5  13   2   16.19    1.67
  -7 -13  -2    0.07    0.27
  -7 -13  -2   -0.10    0.34
  -7 -13  -2   -0.72    0.31
  -7 -13  -2   -0.25    0.22
   7  13   2    0.22    0.21
   7  13   2    0.09    0.48
   7  13   2    0.27    0.23
  -9 -13  -2    0.99    0.47
  -9 -13  -2    1.11    0.52
  -9 -13  -2    2.19    0.34
  -9 -13  -2    1.65    0.36
  -9 -13  -2    1.32    0.37
   9  13   2    1.03    0.46
   9  13   2    1.30    0.29
   9  13   2    1.96    0.27
 -11 -13  -2    0.30    0.30
 -11 -13  -2    0.03    0.42
 -11 -13  -2   -0.09    0.61
  11  13   2   -0.51    0.45
  11  13   2   -0.36    0.23
 -13 -13  -2   -0.16    0.39
 -13 -13  -2    0.32    0.51
 -13 -13  -2    0.25    0.31
 -15 -13  -2   -0.09    0.46
 -15 -13  -2    0.26    0.39
 -15 -13  -2    0.24    0.59
 -17 -13  -2    0.10    0.71
 -17 -13  -2   -0.27    0.48
  18 -14  -2    0.63    0.58
  18 -14  -2    0.20    0.57
 -18  14   2    0.89    0.55
 -18  14   2    2.59    0.80
 -18  14   2    2.34    1.01
 -18  14   2    1.82    0.65
  16 -14  -2   -0.14    0.51
  16 -14  -2   -0.04    0.44
 -16  14   2    1.10    0.79
 -16  14   2   -0.41    0.53
 -16  14   2    0.69    0.68
 -16  14   2   -0.61    0.45
  14 -14  -2    2.35    0.60
  14 -14  -2    2.93    0.60
  14 -14  -2    1.90    0.49
  14 -14  -2    2.21    0.80
 -14  14   2    3.05    0.53
 -14  14   2    2.62    0.67
 -14  14   2    1.90    0.57
 -14  14   2    1.53    0.44
  12 -14  -2    0.38    0.41
  12 -14  -2    0.82    0.33
  12 -14  -2    0.59    0.36
  12 -14  -2    0.78    0.42
 -12  14   2    0.28    0.36
 -12  14   2    0.68    0.44
 -12  14   2    0.85    0.41
 -12  14   2    0.37    0.54
  10 -14  -2    1.23    0.39
  10 -14  -2    0.66    0.41
  10 -14  -2    1.50    0.36
  10 -14  -2    1.02    0.33
 -10  14   2    1.61    0.44
 -10  14   2    2.61    0.49
 -10  14   2    1.26    0.39
 -10  14   2    0.85    0.36
   8 -14  -2    1.64    0.38
   8 -14  -2    1.96    0.34
   8 -14  -2    1.72    0.45
   8 -14  -2    1.72    0.36
  -8  14   2    1.73    0.39
  -8  14   2    2.05    0.46
  -8  14   2    1.57    0.35
  -8  14   2    1.45    0.42
   6 -14  -2    3.20    0.46
   6 -14  -2    3.63    0.53
   6 -14  -2    2.57    0.41
   6 -14  -2    3.45    0.47
  -6  14   2    2.62    0.49
  -6  14   2    3.30    0.52
  -6  14   2    3.11    0.48
  -6  14   2    3.43    0.46
   4 -14  -2    1.11    0.29
   4 -14  -2    1.30    0.34
   4 -14  -2    1.21    0.41
   4 -14  -2    1.27    0.35
  -4  14   2    0.66    0.39
  -4  14   2    1.65    0.35
  -4  14   2    0.87    0.38
  -4  14   2    1.34    0.30
   2 -14  -2    0.63    0.39
   2 -14  -2    0.88    0.27
   2 -14  -2    0.95    0.33
   2 -14  -2    0.66    0.31
  -2  14   2    1.43    0.33
  -2  14   2    0.71    0.28
  -2  14   2    0.23    0.37
  -2  14   2    1.35    0.38
   0 -14  -2    0.06    0.40
   0 -14  -2    0.13    0.23
   0 -14  -2    0.27    0.30
   0 -14  -2   -0.08    0.31
   0  14   2    0.23    0.27
   0  14   2    0.23    0.36
  -2 -14  -2   33.47    2.66
  -2 -14  -2   29.24    2.64
  -2 -14  -2   29.01    2.66
  -2 -14  -2   29.54    2.62
   2  14   2   29.95    2.62
   2  14   2   26.26    2.65
   2  14   2   32.30    2.65
  -4 -14  -2    1.44    0.28
  -4 -14  -2    1.10    0.40
  -4 -14  -2    1.21    0.41
  -4 -14  -2    2.29    0.42
   4  14   2    1.44    0.48
  -6 -14  -2   19.97    1.75
  -6 -14  -2   19.94    1.79
  -6 -14  -2   20.23    1.78
  -6 -14  -2   18.98    1.79
   6  14   2   17.21    1.73
   6  14   2   21.61    1.75
  -8 -14  -2   -0.17    0.35
  -8 -14  -2    0.47    0.27
  -8 -14  -2   -0.06    0.38
  -8 -14  -2    0.12    0.36
   8  14   2    0.20    0.26
   8  14   2    0.21    0.23
   8  14   2    0.03    0.56
 -10 -14  -2    4.25    0.61
 -10 -14  -2    4.55    0.64
 -10 -14  -2    3.76    0.76
 -10 -14  -2    5.35    0.58
 -10 -14  -2    5.98    0.71
  10  14   2    4.77    0.55
  10  14   2    6.06    0.56
  10  14   2    3.24    0.72
 -12 -14  -2    0.33    0.36
 -12 -14  -2    0.17    0.54
 -12 -14  -2   -0.36    0.40
 -14 -14  -2   -0.48    0.46
 -14 -14  -2   -0.22    0.37
 -14 -14  -2   -0.19    0.55
 -16 -14  -2    0.12    0.57
 -16 -14  -2    1.09    0.52
 -16 -14  -2    0.70    0.71
  17 -15  -2    0.68    0.60
  17 -15  -2   -0.16    0.58
 -17  15   2   -0.33    0.56
 -17  15   2    0.02    1.28
 -17  15   2    0.00    0.60
 -17  15   2    1.65    0.78
  15 -15  -2   -0.38    0.49
 -15  15   2    0.56    0.79
 -15  15   2    0.66    0.62
 -15  15   2   -0.15    0.52
 -15  15   2    0.30    0.46
  13 -15  -2    0.05    0.43
  13 -15  -2   -0.04    0.40
 -13  15   2   -0.17    0.45
 -13  15   2   -0.13    0.59
 -13  15   2   -0.09    0.41
 -13  15   2    0.20    0.53
  11 -15  -2    0.59    0.43
  11 -15  -2   -0.25    0.38
  11 -15  -2   -0.39    0.33
  11 -15  -2   -0.14    0.35
 -11  15   2    0.61    0.52
 -11  15   2   -0.13    0.50
 -11  15   2   -0.07    0.34
 -11  15   2   -0.16    0.41
   9 -15  -2    4.16    0.56
   9 -15  -2    4.49    0.54
   9 -15  -2    3.48    0.58
   9 -15  -2    3.83    0.56
  -9  15   2    5.41    0.62
  -9  15   2    2.73    0.59
  -9  15   2    3.76    0.55
  -9  15   2    3.88    0.62
   7 -15  -2    2.25    0.43
   7 -15  -2    2.79    0.57
   7 -15  -2    2.60    0.39
   7 -15  -2    3.26    0.49
  -7  15   2    1.97    0.50
  -7  15   2    2.33    0.43
  -7  15   2    2.43    0.51
  -7  15   2    2.60    0.47
   5 -15  -2    0.58    0.35
   5 -15  -2    0.25    0.28
   5 -15  -2    0.10    0.30
   5 -15  -2    0.75    0.48
  -5  15   2   -0.26    0.38
  -5  15   2    0.11    0.32
  -5  15   2    1.04    0.33
  -5  15   2    0.72    0.39
   3 -15  -2    0.39    0.26
   3 -15  -2   -0.31    0.44
   3 -15  -2    0.66    0.36
   3 -15  -2   -0.19    0.32
  -3  15   2    0.78    0.38
  -3  15   2    0.52    0.33
  -3  15   2    0.13    0.29
  -3  15   2    0.03    0.43
   1 -15  -2    0.08    0.25
   1 -15  -2    0.63    0.43
   1 -15  -2    0.81    0.36
   1 -15  -2    0.35    0.36
  -1  15   2    0.08    0.27
  -1  15   2    0.37    0.39
  -1  15   2    0.70    0.30
  -1 -15  -2    0.51    0.35
  -1 -15  -2    0.15    0.35
  -1 -15  -2   -0.87    0.42
  -1 -15  -2    0.21    0.25
   1  15   2   -0.04    0.27
   1  15   2    0.53    0.30
   1  15   2    0.24    0.41
  -3 -15  -2    1.21    0.38
  -3 -15  -2    1.55    0.43
  -3 -15  -2    1.30    0.30
  -3 -15  -2    1.46    0.39
   3  15   2    1.05    0.30
   3  15   2    1.18    0.50
   3  15   2    1.43    0.32
  -5 -15  -2    2.48    0.44
  -5 -15  -2    2.02    0.43
  -5 -15  -2    1.43    0.41
  -5 -15  -2    1.67    0.34
   5  15   2    1.38    0.37
   5  15   2    1.53    0.34
   5  15   2    1.22    0.56
  -7 -15  -2    4.05    0.59
  -7 -15  -2    4.73    0.63
  -7 -15  -2    3.89    0.61
  -7 -15  -2    4.40    0.54
   7  15   2    3.29    0.72
   7  15   2    5.31    0.54
  -9 -15  -2    0.23    0.47
  -9 -15  -2   -0.40    0.39
  -9 -15  -2    0.31    0.32
  -9 -15  -2    0.25    0.36
  -9 -15  -2   -0.78    0.62
   9  15   2    0.53    0.91
   9  15   2   -0.21    0.31
   9  15   2    0.30    0.26
 -11 -15  -2    0.90    0.53
 -11 -15  -2    0.67    0.36
 -11 -15  -2    0.61    0.42
  11  15   2    0.77    0.30
  11  15   2    0.41    0.34
 -13 -15  -2    0.24    0.40
 -13 -15  -2   -1.07    0.50
 -13 -15  -2   -0.23    0.61
 -15 -15  -2    0.61    0.52
 -15 -15  -2    0.10    0.75
 -15 -15  -2    0.84    0.58
  14 -16  -2    1.52    0.55
  14 -16  -2   -0.47    0.46
 -14  16   2    1.07    0.61
 -14  16   2    1.62    0.70
 -14  16   2    1.28    0.82
 -14  16   2    1.59    0.52
  12 -16  -2    0.44    0.56
  12 -16  -2    0.10    0.44
 -12  16   2   -0.10    0.47
 -12  16   2    0.15    0.48
 -12  16   2    0.85    0.68
 -12  16   2    0.55    0.61
  10 -16  -2    0.06    0.39
  10 -16  -2    0.58    0.40
  10 -16  -2    0.20    0.49
 -10  16   2    0.43    0.38
 -10  16   2    0.27    0.42
 -10  16   2    0.06    0.55
 -10  16   2    0.67    0.55
   8 -16  -2   -0.51    0.33
   8 -16  -2    0.20    0.34
   8 -16  -2    0.49    0.43
   8 -16  -2   -0.52    0.48
  -8  16   2   -0.07    0.51
  -8  16   2   -0.08    0.37
  -8  16   2   -0.31    0.35
  -8  16   2    0.01    0.48
   6 -16  -2    1.87    0.38
   6 -16  -2    1.98    0.41
   6 -16  -2    2.57    0.55
   6 -16  -2    2.00    0.48
  -6  16   2    1.06    0.41
  -6  16   2    1.44    0.51
  -6  16   2    1.56    0.42
  -6  16   2    2.35    0.58
   4 -16  -2    0.28    0.40
   4 -16  -2    0.47    0.50
   4 -16  -2    0.45    0.29
   4 -16  -2    0.05    0.32
  -4  16   2    0.58    0.35
  -4  16   2    0.19    0.42
  -4  16   2    1.51    0.37
  -4  16   2    0.91    0.49
   2 -16  -2    0.16    0.36
   2 -16  -2    0.56    0.48
   2 -16  -2    0.12    0.29
   2 -16  -2   -0.28    0.38
  -2  16   2    0.48    0.48
  -2  16   2    0.63    0.35
  -2  16   2    0.78    0.37
   0 -16  -2   -0.36    0.37
   0 -16  -2   -0.80    0.45
   0 -16  -2   -0.43    0.29
   0 -16  -2    0.27    0.37
   0  16   2   -0.03    0.52
   0  16   2   -0.34    0.33
   0  16   2    0.48    0.33
  -2 -16  -2    0.98    0.48
  -2 -16  -2    0.71    0.42
  -2 -16  -2    0.82    0.31
  -2 -16  -2    1.15    0.41
   2  16   2    0.78    0.31
   2  16   2    0.10    0.32
   2  16   2    0.95    0.55
  -4 -16  -2    0.11    0.40
  -4 -16  -2    0.09    0.29
  -4 -16  -2    0.44    0.46
  -4 -16  -2    0.09    0.39
   4  16   2   -0.28    0.50
   4  16   2    0.22    0.30
   4  16   2   -0.19    0.52
  -6 -16  -2    0.28    0.41
  -6 -16  -2    0.37    0.41
  -6 -16  -2    0.00    0.30
  -6 -16  -2    0.18    0.40
   6  16   2   -0.15    0.33
   6  16   2   -0.15    0.29
   6  16   2    0.15    0.61
  -8 -16  -2    1.50    0.53
  -8 -16  -2    1.45    0.44
  -8 -16  -2    1.60    0.39
  -8 -16  -2    1.23    0.48
   8  16   2    0.91    0.39
   8  16   2    1.03    0.32
 -10 -16  -2   -0.06    0.43
 -10 -16  -2    0.12    0.51
 -10 -16  -2   -0.10    0.47
 -10 -16  -2    0.05    0.40
  10  16   2    0.20    0.37
  10  16   2   -0.30    0.28
 -12 -16  -2    0.69    0.46
 -12 -16  -2    0.13    0.59
 -12 -16  -2   -0.83    0.54
  13 -17  -2   -0.03    0.50
  13 -17  -2   -0.14    0.57
 -13  17   2   -0.01    0.73
 -13  17   2   -0.54    0.54
 -13  17   2   -0.60    0.52
 -13  17   2   -0.12    0.90
  11 -17  -2    1.17    0.52
  11 -17  -2    1.40    0.56
 -11  17   2    1.88    0.56
 -11  17   2    0.19    0.53
 -11  17   2    1.15    0.72
 -11  17   2    1.15    0.73
   9 -17  -2   -0.18    0.38
   9 -17  -2    0.35    0.41
   9 -17  -2    0.46    0.54
  -9  17   2    0.40    0.63
  -9  17   2    0.56    0.64
  -9  17   2   -0.12    0.41
  -9  17   2    0.12    0.40
   7 -17  -2    0.68    0.39
   7 -17  -2    0.42    0.38
   7 -17  -2    0.79    0.58
  -7  17   2    1.39    0.56
  -7  17   2    0.67    0.41
  -7  17   2    0.77    0.43
  -7  17   2    1.01    0.67
   5 -17  -2    0.46    0.40
   5 -17  -2    0.89    0.37
   5 -17  -2    1.52    0.49
   5 -17  -2    0.67    0.57
  -5  17   2    0.53    0.60
  -5  17   2    0.47    0.58
  -5  17   2    0.71    0.39
  -5  17   2    0.39    0.39
   3 -17  -2    1.34    0.36
   3 -17  -2    1.26    0.46
   3 -17  -2    1.41    0.54
   3 -17  -2    1.20    0.41
  -3  17   2    1.74    0.58
  -3  17   2    0.94    0.41
  -3  17   2    0.99    0.40
   1 -17  -2    0.17    0.56
   1 -17  -2    0.69    0.36
   1 -17  -2   -0.02    0.40
  -1  17   2    0.05    0.55
  -1  17   2    0.36    0.36
  -1  17   2    0.17    0.38
  -1 -17  -2    0.99    0.51
  -1 -17  -2    0.34    0.41
  -1 -17  -2    0.89    0.34
  -1 -17  -2    0.42    0.46
   1  17   2    0.85    0.39
   1  17   2    0.64    0.32
   1  17   2    1.11    0.61
  -3 -17  -2    0.34    0.33
  -3 -17  -2    0.57    0.43
  -3 -17  -2    0.02    0.49
  -3 -17  -2    0.36    0.42
   3  17   2    0.38    0.34
   3  17   2   -0.28    0.37
   3  17   2    0.29    0.68
  -5 -17  -2    0.68    0.45
  -5 -17  -2    0.40    0.51
  -5 -17  -2   -0.23    0.44
  -5 -17  -2   -0.02    0.33
   5  17   2   -0.21    0.43
   5  17   2   -0.17    0.31
  -7 -17  -2    0.45    0.37
  -7 -17  -2    0.53    0.47
  -7 -17  -2    0.59    0.45
  -7 -17  -2    1.90    0.54
   7  17   2    0.70    0.34
   7  17   2    0.66    0.41
  -9 -17  -2    0.85    0.44
  -9 -17  -2    0.50    0.55
  -9 -17  -2    1.03    0.53
  -9 -17  -2    0.65    0.59
   9  17   2    0.39    0.35
   9  17   2   -0.02    0.39
 -11 -17  -2    1.24    0.50
 -11 -17  -2    0.98    0.63
 -11 -17  -2    1.05    0.58
 -11 -17  -2    1.99    0.62
  11  17   2    1.53    0.44
  11  17   2    1.62    0.38
  12 -18  -2    0.85    0.71
  12 -18  -2   -0.37    0.56
 -12  18   2    2.23    0.62
 -12  18   2    0.77    0.60
 -12  18   2    1.73    0.88
  10 -18  -2    0.14    0.51
  10 -18  -2    0.99    0.64
 -10  18   2   -0.34    0.55
 -10  18   2    0.67    0.81
 -10  18   2    0.37    0.51
 -10  18   2    1.15    0.81
   8 -18  -2    0.05    0.66
   8 -18  -2   -0.68    0.42
   8 -18  -2    0.30    0.48
  -8  18   2    0.46    0.48
  -8  18   2    0.79    0.68
  -8  18   2   -0.40    0.51
  -8  18   2    0.23    0.82
   6 -18  -2    0.48    0.42
   6 -18  -2   -0.11    0.44
   6 -18  -2   -0.27    0.62
  -6  18   2    0.26    0.71
  -6  18   2   -0.18    0.43
  -6  18   2    0.08    0.46
  -6  18   2    0.59    0.69
   4 -18  -2   -0.15    0.42
   4 -18  -2    0.61    0.65
   4 -18  -2   -0.39    0.41
  -4  18   2    0.31    0.47
  -4  18   2   -0.24    0.65
  -4  18   2   -0.43    0.69
  -4  18   2   -0.04    0.38
   2 -18  -2    1.90    0.46
   2 -18  -2    2.69    0.66
   2 -18  -2    1.78    0.49
  -2  18   2    3.03    0.68
  -2  18   2    2.23    0.48
  -2  18   2    1.79    0.46
   0 -18  -2    2.35    0.45
   0 -18  -2    1.50    0.64
   0 -18  -2    1.15    0.58
   0 -18  -2    2.32    0.52
   0  18   2    1.93    0.43
   0  18   2    1.08    0.45
   0  18   2    1.84    0.71
  -2 -18  -2    1.01    0.53
  -2 -18  -2    0.78    0.39
  -2 -18  -2    1.38    0.49
  -2 -18  -2    1.08    0.57
   2  18   2    0.73    0.43
   2  18   2    0.55    0.38
   2  18   2    1.84    1.27
  -4 -18  -2   -0.05    0.53
  -4 -18  -2    0.73    0.41
  -4 -18  -2    0.48    0.50
  -4 -18  -2   -0.47    0.56
   4  18   2    0.09    0.39
  -6 -18  -2    1.40    0.59
  -6 -18  -2    0.63    0.57
  -6 -18  -2    1.15    0.62
  -6 -18  -2    1.98    0.46
   6  18   2    1.35    0.40
   6  18   2    0.04    0.42
  -8 -18  -2    0.74    0.61
  -8 -18  -2   -0.48    0.54
  -8 -18  -2    0.49    0.59
  -8 -18  -2    0.32    0.48
   8  18   2    0.10    0.37
   8  18   2    0.38    0.44
 -10 -18  -2    0.23    0.63
 -10 -18  -2    0.24    0.65
 -10 -18  -2    0.30    0.66
 -10 -18  -2    1.07    0.53
  10  18   2    0.38    0.53
  10  18   2    0.49    0.41
   9 -19  -2    0.78    0.59
   9 -19  -2    0.61    0.77
  -9  19   2    1.36    0.56
  -9  19   2    1.30    0.69
  -9  19   2    2.48    0.88
   7 -19  -2    0.72    0.77
   7 -19  -2    0.57    0.57
   7 -19  -2    0.14    0.51
  -7  19   2    0.47    0.51
  -7  19   2    1.12    0.63
  -7  19   2    1.90    0.90
  -7  19   2   -0.30    0.88
   5 -19  -2    0.60    0.49
   5 -19  -2   -0.01    0.70
   5 -19  -2    0.51    0.54
  -5  19   2    0.85    0.87
  -5  19   2    0.97    0.52
  -5  19   2    0.11    0.80
  -5  19   2    0.78    0.49
   3 -19  -2    0.35    0.46
   3 -19  -2   -0.71    0.48
   3 -19  -2    0.13    0.72
  -3  19   2   -0.82    0.49
  -3  19   2   -0.57    0.73
  -3  19   2    0.22    0.45
   1 -19  -2    0.92    0.52
   1 -19  -2    1.68    0.70
   1 -19  -2    1.69    0.51
  -1  19   2    3.80    0.60
  -1  19   2    1.29    0.46
  -1 -19  -2    1.23    0.48
  -1 -19  -2    0.52    0.66
  -1 -19  -2    1.53    0.52
   1  19   2    0.55    0.53
   1  19   2    0.86    0.45
  -3 -19  -2    1.11    0.62
  -3 -19  -2    0.95    0.55
  -3 -19  -2    1.39    0.48
   3  19   2    0.42    0.46
   3  19   2    0.11    0.47
  -5 -19  -2    0.32    0.66
  -5 -19  -2   -0.05    0.55
  -5 -19  -2    0.37    0.48
   5  19   2    0.19    0.47
   5  19   2    0.03    0.41
  -7 -19  -2    0.33    0.53
  -7 -19  -2    0.22    0.69
  -7 -19  -2    0.57    0.63
   7  19   2   -0.02    0.50
   7  19   2    0.54    0.41
   4 -20  -2    1.41    0.59
   4 -20  -2    2.06    0.87
   4 -20  -2    2.84    0.62
  -4  20   2    1.28    0.55
  -4  20   2    0.99    0.67
   2 -20  -2    0.20    0.55
   2 -20  -2    1.49    0.77
   2 -20  -2    0.06    0.53
  -2  20   2   -0.27    0.54
  -2  20   2   -0.07    0.47
   0 -20  -2    0.28    0.52
   0 -20  -2    1.17    0.82
   0 -20  -2   -0.05    0.55
   0  20   2    0.15    0.52
   0  20   2    1.02    0.51
  -2 -20  -2   -0.75    0.56
  -2 -20  -2    0.02    0.55
  -2 -20  -2   -0.33    0.72
   2  20   2   -0.60    0.49
   2  20   2    0.17    0.54
   4  20  -3   -0.34    0.59
   4  20  -3   -0.05    0.43
  -4 -20   3    0.29    0.52
  -4 -20   3    0.68    0.79
  -4 -20   3   -0.11    0.50
   2  20  -3    0.28    0.46
   2  20  -3    0.00    0.60
  -2 -20   3    0.02    0.48
  -2 -20   3   -0.37    0.50
  -2 -20   3    0.36    0.77
   0  20  -3    0.28    0.47
   0 -20   3   -0.34    0.53
   0 -20   3   -0.03    0.53
   0 -20   3    0.14    0.82
  -2  20  -3    0.51    0.52
  -2  20  -3   -0.50    0.66
   2 -20   3    1.12    0.87
   2 -20   3    0.17    0.57
   2 -20   3   -0.44    0.53
   9  19  -3   -0.55    0.53
   9  19  -3    0.47    0.43
  -9 -19   3    0.70    0.71
  -9 -19   3    1.92    0.50
  -9 -19   3    0.88    0.53
   7  19  -3   -0.40    0.51
   7  19  -3   -0.16    0.40
  -7 -19   3   -0.01    0.51
  -7 -19   3    0.00    0.42
  -7 -19   3   -0.36    0.65
   5  19  -3   -0.42    0.51
   5  19  -3    1.38    0.43
  -5 -19   3    3.19    0.50
  -5 -19   3    1.36    0.52
  -5 -19   3    1.17    0.66
   3  19  -3    1.29    0.43
  -3 -19   3    0.60    0.45
  -3 -19   3    0.28    0.44
  -3 -19   3    1.24    0.70
   1  19  -3    0.23    0.41
   1  19  -3   -0.19    0.58
  -1 -19   3    0.46    0.42
  -1 -19   3   -0.02    0.66
  -1 -19   3    0.18    0.43
  -1  19  -3    1.02    0.46
  -1  19  -3    0.38    0.66
   1 -19   3    1.39    0.76
   1 -19   3    1.01    0.46
   1 -19   3    1.42    0.51
  -3  19  -3    0.77    0.48
  -3  19  -3   -0.13    0.64
   3 -19   3    0.83    0.49
   3 -19   3    0.89    0.53
   3 -19   3    0.19    0.75
  -5  19  -3    0.11    0.51
  -5  19  -3    0.85    0.69
   5 -19   3    0.79    0.59
   5 -19   3    0.38    0.52
   5 -19   3    0.72    0.86
  12  18  -3    0.77    0.40
 -12 -18   3    0.55    0.71
 -12 -18   3    1.13    0.46
 -12 -18   3    0.50    0.55
  10  18  -3    0.06    0.34
 -10 -18   3    0.16    0.40
 -10 -18   3   -0.80    0.46
 -10 -18   3    0.05    0.61
   8  18  -3   -0.05    0.45
   8  18  -3   -0.05    0.35
  -8 -18   3   -0.20    0.43
  -8 -18   3    0.14    0.61
  -8 -18   3   -0.03    0.37
   6  18  -3    0.85    0.37
  -6 -18   3    0.56    0.61
  -6 -18   3    0.91    0.38
  -6 -18   3    1.05    0.47
   4  18  -3    0.91    0.50
   4  18  -3    0.31    0.34
  -4 -18   3    0.55    0.40
  -4 -18   3    0.17    0.57
  -4 -18   3    0.14    0.36
   2  18  -3   -0.13    0.47
   2  18  -3    0.26    0.35
  -2 -18   3    0.22    0.35
  -2 -18   3   -0.16    0.36
  -2 -18   3    0.16    0.63
   0  18  -3    1.26    0.76
   0  18  -3    0.28    0.38
   0  18  -3    0.10    0.50
   0 -18   3   -0.09    0.62
   0 -18   3   -0.18    0.35
   0 -18   3   -0.42    0.38
  -2  18  -3    0.83    0.41
  -2  18  -3    1.65    0.68
  -2  18  -3    1.01    0.54
   2 -18   3    0.99    0.69
   2 -18   3    1.05    0.44
   2 -18   3    1.58    0.47
  -4  18  -3    0.84    0.62
   4 -18   3    1.70    0.49
   4 -18   3    1.50    0.74
   4 -18   3    1.22    0.48
  -6  18  -3    0.72    0.50
  -6  18  -3    1.62    0.76
  -6  18  -3    0.99    0.61
   6 -18   3    1.88    0.77
   6 -18   3    1.19    0.53
   6 -18   3    1.11    0.51
  -8  18  -3    1.02    0.84
  -8  18  -3    1.21    0.55
  -8  18  -3    0.80    0.65
   8 -18   3    0.97    0.99
   8 -18   3    1.14    0.58
   8 -18   3   -0.31    0.74
  13  17  -3   -0.17    0.34
 -13 -17   3   -0.33    0.60
 -13 -17   3    0.70    0.55
 -13 -17   3   -0.36    0.63
 -13 -17   3    0.47    0.38
  11  17  -3    0.05    0.34
 -11 -17   3   -0.69    0.58
 -11 -17   3   -0.74    0.55
 -11 -17   3    0.42    0.47
 -11 -17   3   -0.32    0.37
   9  17  -3    0.05    0.40
   9  17  -3   -0.09    0.31
  -9 -17   3    0.02    0.52
  -9 -17   3    0.26    0.34
  -9 -17   3    0.00    0.42
  -9 -17   3    0.40    0.51
   7  17  -3    0.26    0.31
  -7 -17   3    0.29    0.33
  -7 -17   3   -0.09    0.51
  -7 -17   3    0.54    0.52
  -7 -17   3   -0.33    0.37
   5  17  -3    1.94    0.38
   5  17  -3    1.02    0.43
   5  17  -3    2.16    0.58
  -5 -17   3    2.23    0.58
  -5 -17   3    2.22    0.45
  -5 -17   3    1.50    0.36
  -5 -17   3    1.71    0.55
   3  17  -3    0.04    0.29
   3  17  -3    0.58    0.48
   3  17  -3    1.06    0.67
  -3 -17   3    0.00    0.34
  -3 -17   3    0.34    0.50
  -3 -17   3    0.19    0.33
  -3 -17   3   -0.09    0.55
   1  17  -3    0.29    0.41
   1  17  -3    1.01    0.59
   1  17  -3    0.16    0.66
   1  17  -3    0.12    0.31
  -1 -17   3    0.35    0.50
  -1 -17   3    0.21    0.34
  -1 -17   3   -0.09    0.32
  -1 -17   3    0.35    0.48
  -1  17  -3    0.26    0.54
  -1  17  -3    0.00    0.42
  -1  17  -3   -0.04    0.32
  -1  17  -3    0.62    0.68
   1 -17   3   -0.10    0.33
   1 -17   3   -0.14    0.60
   1 -17   3    0.07    0.35
   1 -17   3    0.33    0.59
  -3  17  -3    0.62    0.47
  -3  17  -3    0.32    0.35
  -3  17  -3    0.79    0.68
  -3  17  -3    0.69    0.57
   3 -17   3    0.63    0.37
   3 -17   3    0.88    0.40
   3 -17   3    0.94    0.62
  -5  17  -3    0.09    0.38
  -5  17  -3    1.29    0.55
  -5  17  -3   -0.39    0.55
   5 -17   3    0.25    0.40
   5 -17   3    0.12    0.41
   5 -17   3    0.45    0.66
  -7  17  -3   -0.32    0.53
  -7  17  -3   -0.09    0.40
  -7  17  -3    1.11    0.73
   7 -17   3   -0.32    0.43
   7 -17   3   -0.51    0.67
   7 -17   3   -0.10    0.48
  -9  17  -3    0.64    0.59
  -9  17  -3    0.44    0.47
  -9  17  -3    0.33    0.79
   9 -17   3   -0.19    0.52
   9 -17   3    0.07    0.66
   9 -17   3    0.08    0.72
 -11  17  -3    1.41    0.95
 -11  17  -3    0.06    0.63
 -11  17  -3    0.38    0.52
  11 -17   3    0.52    0.59
  11 -17   3   -0.31    0.72
  16  16  -3    0.58    0.43
 -16 -16   3    0.97    0.72
 -16 -16   3    0.20    0.56
 -16 -16   3    0.11    0.63
 -16 -16   3    0.52    0.41
  14  16  -3    0.06    0.33
 -14 -16   3    0.31    0.36
 -14 -16   3   -0.55    0.58
 -14 -16   3   -0.26    0.45
 -14 -16   3   -0.25    0.58
  12  16  -3    0.28    0.30
 -12 -16   3   -0.50    0.51
 -12 -16   3    0.06    0.33
 -12 -16   3    0.48    0.53
 -12 -16   3   -0.35    0.45
  10  16  -3    0.44    0.28
 -10 -16   3    0.80    0.40
 -10 -16   3    0.88    0.49
 -10 -16   3    0.58    0.29
 -10 -16   3   -0.54    0.48
   8  16  -3    0.15    0.33
   8  16  -3    0.55    0.28
   8  16  -3    0.51    0.51
  -8 -16   3    0.25    0.36
  -8 -16   3    0.57    0.30
  -8 -16   3    0.86    0.48
  -8 -16   3    0.51    0.44
   6  16  -3    0.58    0.27
   6  16  -3    0.18    0.46
   6  16  -3   -0.15    0.34
  -6 -16   3    0.05    0.26
  -6 -16   3   -0.46    0.44
  -6 -16   3    0.71    0.34
  -6 -16   3   -0.29    0.41
   4  16  -3    0.87    0.38
   4  16  -3    1.01    0.44
   4  16  -3    1.05    0.32
   4  16  -3    0.25    0.60
  -4 -16   3    0.53    0.44
  -4 -16   3    1.48    0.38
  -4 -16   3    0.90    0.29
  -4 -16   3    0.81    0.42
   2  16  -3    0.42    0.41
   2  16  -3    0.43    0.29
   2  16  -3    0.39    0.55
   2  16  -3    0.48    0.32
  -2 -16   3    0.36    0.30
  -2 -16   3    0.11    0.43
  -2 -16   3    0.56    0.50
  -2 -16   3    0.12    0.28
   0  16  -3   -0.17    0.28
   0  16  -3    0.24    0.45
   0  16  -3   -0.41    0.56
   0  16  -3   -0.01    0.31
   0 -16   3    0.07    0.43
   0 -16   3    0.10    0.30
   0 -16   3    0.01    0.29
   0 -16   3   -0.13    0.48
  -2  16  -3    1.52    0.36
  -2  16  -3    1.43    0.57
  -2  16  -3    1.27    0.42
  -2  16  -3    1.48    0.52
   2 -16   3    1.02    0.36
   2 -16   3    1.29    0.36
   2 -16   3    1.08    0.45
   2 -16   3    1.83    0.57
  -4  16  -3    1.89    0.45
  -4  16  -3    1.87    0.53
  -4  16  -3    2.58    0.45
  -4  16  -3    1.54    0.61
   4 -16   3    1.82    0.38
   4 -16   3    1.17    0.51
   4 -16   3    2.35    0.43
   4 -16   3    1.69    0.56
  -6  16  -3    1.06    0.56
  -6  16  -3    1.10    0.38
  -6  16  -3    0.88    0.49
  -6  16  -3    1.47    0.67
   6 -16   3    0.91    0.40
   6 -16   3    0.77    0.57
   6 -16   3    1.15    0.65
   6 -16   3    0.19    0.36
  -8  16  -3    0.12    0.46
  -8  16  -3    0.52    0.42
  -8  16  -3    0.60    0.66
   8 -16   3    0.01    0.57
   8 -16   3    0.13    0.41
   8 -16   3    0.20    0.42
 -10  16  -3    0.39    0.55
 -10  16  -3   -0.34    0.46
 -10  16  -3    0.88    0.73
  10 -16   3    2.01    0.60
  10 -16   3    0.88    0.68
  10 -16   3   -0.12    0.48
 -12  16  -3    2.13    0.87
 -12  16  -3    2.10    0.61
 -12  16  -3    2.84    0.61
  12 -16   3    0.67    0.59
  12 -16   3    1.39    0.63
 -17 -15   3    0.06    0.62
 -17 -15   3    0.80    0.65
 -17 -15   3    0.70    0.40
 -17 -15   3    0.24    0.50
  15  15  -3    0.25    0.36
 -15 -15   3    0.62    0.32
 -15 -15   3    0.39    0.45
 -15 -15   3    0.49    0.53
 -15 -15   3   -0.33    0.54
  13  15  -3    0.02    0.28
 -13 -15   3    0.00    0.29
 -13 -15   3   -0.16    0.51
 -13 -15   3    0.09    0.45
 -13 -15   3   -0.28    0.42
  11  15  -3    1.53    0.32
 -11 -15   3    1.99    0.48
 -11 -15   3    1.65    0.34
 -11 -15   3    1.30    0.45
 -11 -15   3    1.81    0.42
   9  15  -3   -0.03    0.44
   9  15  -3    0.43    0.25
   9  15  -3    0.10    0.29
  -9 -15   3    0.16    0.39
  -9 -15   3    0.72    0.35
  -9 -15   3    0.32    0.38
  -9 -15   3    0.14    0.26
   7  15  -3    5.73    0.86
   7  15  -3    8.23    0.79
   7  15  -3    8.91    0.81
  -7 -15   3    8.53    0.84
  -7 -15   3    8.22    0.78
  -7 -15   3    8.94    0.90
  -7 -15   3    7.36    0.91
   5  15  -3    0.30    0.38
   5  15  -3    0.13    0.31
   5  15  -3    0.65    0.26
  -5 -15   3    0.13    0.25
  -5 -15   3    0.35    0.37
  -5 -15   3   -0.02    0.42
  -5 -15   3    0.54    0.30
   3  15  -3    4.58    0.68
   3  15  -3    4.05    0.59
   3  15  -3    5.41    0.56
  -3 -15   3    4.82    0.67
  -3 -15   3    4.59    0.65
  -3 -15   3    5.13    0.54
  -3 -15   3    4.88    0.57
   1  15  -3    0.37    0.27
   1  15  -3    0.89    0.52
   1  15  -3    0.35    0.40
   1  15  -3   -0.17    0.27
  -1 -15   3   -0.13    0.26
  -1 -15   3    0.14    0.25
  -1 -15   3    0.07    0.37
  -1 -15   3    1.00    0.43
  -1  15  -3    0.69    0.47
  -1  15  -3    0.60    0.29
  -1  15  -3    0.91    0.40
  -1  15  -3    0.88    0.32
   1 -15   3    1.69    0.49
   1 -15   3    0.84    0.29
   1 -15   3    0.58    0.27
   1 -15   3    0.53    0.40
  -3  15  -3    1.13    0.50
  -3  15  -3    1.07    0.51
  -3  15  -3    0.80    0.35
  -3  15  -3    2.11    0.42
   3 -15   3    1.09    0.31
   3 -15   3    2.17    0.54
   3 -15   3    1.83    0.43
   3 -15   3    1.74    0.38
  -5  15  -3    1.17    0.55
  -5  15  -3    1.62    0.40
  -5  15  -3    0.73    0.33
  -5  15  -3    0.80    0.48
   5 -15   3    0.28    0.43
   5 -15   3    1.14    0.37
   5 -15   3    0.91    0.30
   5 -15   3    0.83    0.55
  -7  15  -3    1.58    0.54
  -7  15  -3    1.85    0.43
  -7  15  -3    1.63    0.46
  -7  15  -3    0.90    0.61
   7 -15   3    0.79    0.35
   7 -15   3    1.65    0.49
   7 -15   3    1.24    0.40
   7 -15   3    1.40    0.58
  -9  15  -3    0.08    0.59
  -9  15  -3    0.60    0.73
  -9  15  -3    0.31    0.36
  -9  15  -3    0.58    0.44
   9 -15   3    0.02    0.40
   9 -15   3    0.62    0.49
   9 -15   3    0.38    0.47
   9 -15   3   -0.05    0.38
 -11  15  -3    0.84    0.43
 -11  15  -3   -0.10    0.66
 -11  15  -3   -0.16    0.49
  11 -15   3    0.81    0.57
  11 -15   3    1.11    0.49
  11 -15   3    1.43    0.54
 -13  15  -3    0.07    0.51
 -13  15  -3    0.23    0.47
 -13  15  -3    1.25    0.79
  13 -15   3    0.01    0.54
  13 -15   3    0.20    0.62
 -18 -14   3    0.56    0.66
 -18 -14   3   -0.31    0.49
 -18 -14   3    0.10    0.54
 -18 -14   3    0.05    0.36
  16  14  -3    1.37    0.36
 -16 -14   3    1.26    0.50
 -16 -14   3    2.42    0.39
 -16 -14   3    1.59    0.62
 -16 -14   3    1.35    0.47
  14  14  -3    0.91    0.31
 -14 -14   3    0.68    0.29
 -14 -14   3    0.67    0.49
 -14 -14   3    0.45    0.41
 -14 -14   3    0.95    0.40
  12  14  -3    0.93    0.30
 -12 -14   3    1.36    0.29
 -12 -14   3    0.67    0.39
 -12 -14   3    1.46    0.49
 -12 -14   3    0.87    0.40
  10  14  -3    1.85    0.30
 -10 -14   3    0.98    0.43
 -10 -14   3    1.98    0.30
 -10 -14   3    2.22    0.41
 -10 -14   3    1.40    0.40
   8  14  -3    1.06    0.30
   8  14  -3    0.94    0.27
   8  14  -3    1.40    0.40
  -8 -14   3    1.27    0.27
  -8 -14   3    2.27    0.38
  -8 -14   3    1.27    0.38
  -8 -14   3    1.16    0.41
   6  14  -3    0.17    0.27
   6  14  -3    0.62    0.24
   6  14  -3    1.09    0.34
  -6 -14   3    0.71    0.40
  -6 -14   3    0.77    0.24
  -6 -14   3    0.55    0.32
  -6 -14   3    0.50    0.29
   4  14  -3    0.29    0.24
   4  14  -3    0.24    0.24
   4  14  -3    0.85    0.35
   4  14  -3   -0.88    0.41
  -4 -14   3   -0.22    0.37
  -4 -14   3    0.21    0.33
  -4 -14   3    0.18    0.21
  -4 -14   3    0.21    0.24
   2  14  -3    4.69    0.57
   2  14  -3    3.91    0.62
   2  14  -3    3.90    0.50
   2  14  -3    4.97    0.54
  -2 -14   3    4.44    0.65
  -2 -14   3    4.49    0.58
  -2 -14   3    4.91    0.53
  -2 -14   3    4.69    0.49
   0  14  -3    2.03    0.42
   0  14  -3    2.00    0.36
   0  14  -3    2.49    0.50
   0 -14   3    3.12    0.52
   0 -14   3    2.02    0.32
   0 -14   3    2.64    0.39
   0 -14   3    2.10    0.46
  -2  14  -3    7.31    0.86
  -2  14  -3    8.02    0.84
  -2  14  -3    7.61    0.77
  -2  14  -3    8.97    0.80
   2 -14   3    7.37    0.78
   2 -14   3    6.99    0.74
   2 -14   3    8.06    0.84
  -4  14  -3    0.54    0.44
  -4  14  -3    1.84    0.37
  -4  14  -3    0.60    0.31
  -4  14  -3    0.63    0.46
   4 -14   3    0.34    0.26
   4 -14   3    0.61    0.38
   4 -14   3    0.50    0.26
  -6  14  -3    1.29    0.38
  -6  14  -3    1.18    0.55
  -6  14  -3    1.27    0.47
  -6  14  -3    1.41    0.35
   6 -14   3    1.26    0.33
   6 -14   3    1.96    0.38
   6 -14   3    1.82    0.44
   6 -14   3    2.32    0.49
  -8  14  -3    0.03    0.30
  -8  14  -3    0.64    0.38
  -8  14  -3    0.14    0.45
  -8  14  -3    0.52    0.58
   8 -14   3    0.56    0.46
   8 -14   3    0.46    0.32
   8 -14   3    0.73    0.42
   8 -14   3    0.04    0.32
 -10  14  -3    2.00    0.73
 -10  14  -3    2.18    0.59
 -10  14  -3    1.68    0.46
 -10  14  -3    1.88    0.44
  10 -14   3    1.75    0.40
  10 -14   3    2.25    0.49
  10 -14   3    0.82    0.54
  10 -14   3    2.12    0.47
 -12  14  -3    1.46    0.66
 -12  14  -3   -0.36    0.43
 -12  14  -3   -0.16    0.41
  12 -14   3   -0.10    0.52
  12 -14   3   -0.07    0.43
  12 -14   3   -0.49    0.56
  12 -14   3    0.52    0.54
 -14  14  -3    1.17    0.74
 -14  14  -3    1.38    0.55
 -14  14  -3    1.44    0.53
  14 -14   3    1.49    0.62
  14 -14   3    0.11    0.52
 -19 -13   3    0.45    0.72
 -19 -13   3    0.87    0.38
 -19 -13   3    0.42    0.48
 -17 -13   3    1.96    0.53
 -17 -13   3    1.91    0.64
 -17 -13   3    2.13    0.49
 -17 -13   3    2.70    0.40
  15  13  -3    0.92    0.32
 -15 -13   3    0.91    0.38
 -15 -13   3    0.55    0.48
 -15 -13   3    0.65    0.39
 -15 -13   3    1.18    0.27
  13  13  -3    2.61    0.37
 -13 -13   3    2.57    0.44
 -13 -13   3    3.17    0.38
 -13 -13   3    2.21    0.51
 -13 -13   3    1.56    0.43
  11  13  -3    2.01    0.32
 -11 -13   3    1.81    0.47
 -11 -13   3    1.93    0.41
 -11 -13   3    2.05    0.30
 -11 -13   3    1.85    0.39
   9  13  -3   12.53    1.08
  -9 -13   3   10.70    1.13
  -9 -13   3   11.86    1.10
  -9 -13   3   11.83    1.06
  -9 -13   3   10.86    1.14
   7  13  -3   -0.10    0.24
   7  13  -3   -0.12    0.20
   7  13  -3    0.00    0.28
  -7 -13   3    0.06    0.27
  -7 -13   3    0.29    0.35
  -7 -13   3   -0.46    0.28
  -7 -13   3    0.12    0.19
   5  13  -3    4.16    0.50
   5  13  -3    4.45    0.64
   5  13  -3    5.71    0.54
   5  13  -3    4.00    0.54
  -5 -13   3    5.40    0.51
  -5 -13   3    5.21    0.61
  -5 -13   3    5.53    0.55
  -5 -13   3    4.73    0.63
   3  13  -3   10.14    0.97
   3  13  -3   11.16    0.96
   3  13  -3    8.04    1.03
  -3 -13   3    8.60    1.00
  -3 -13   3   10.51    0.93
  -3 -13   3    9.53    1.03
  -3 -13   3   11.29    0.96
   1  13  -3    2.38    0.41
   1  13  -3    2.34    0.47
  -1 -13   3    3.45    0.39
  -1 -13   3    2.26    0.42
  -1  13  -3    7.45    0.70
  -1  13  -3    6.80    0.66
  -1  13  -3    6.47    0.75
  -1  13  -3    5.97    0.72
   1 -13   3    5.95    0.74
   1 -13   3    7.10    0.65
   1 -13   3    7.14    0.74
   1 -13   3    5.69    0.66
  -3  13  -3    1.55    0.32
  -3  13  -3    1.92    0.44
  -3  13  -3    1.85    0.41
  -3  13  -3    2.66    0.36
   3 -13   3    1.86    0.29
   3 -13   3    2.35    0.41
   3 -13   3    2.42    0.48
   3 -13   3    1.34    0.33
  -5  13  -3    2.10    0.37
  -5  13  -3    1.38    0.44
  -5  13  -3    1.71    0.38
  -5  13  -3    2.22    0.51
   5 -13   3    2.36    0.33
   5 -13   3    1.77    0.40
   5 -13   3    2.42    0.51
   5 -13   3    2.43    0.39
  -7  13  -3    0.71    0.50
  -7  13  -3    0.39    0.35
  -7  13  -3    0.06    0.40
  -7  13  -3    0.59    0.30
   7 -13   3    0.33    0.27
   7 -13   3    1.26    0.46
   7 -13   3    0.52    0.31
   7 -13   3    0.33    0.34
  -9  13  -3    0.38    0.44
  -9  13  -3   -0.38    0.55
  -9  13  -3    0.10    0.33
  -9  13  -3    0.20    0.33
   9 -13   3    0.02    0.36
   9 -13   3   -0.03    0.27
   9 -13   3    0.13    0.33
   9 -13   3    0.01    0.37
 -11  13  -3    0.56    0.68
 -11  13  -3    0.85    0.39
 -11  13  -3    1.48    0.52
 -11  13  -3    1.13    0.40
  11 -13   3    0.82    0.41
  11 -13   3    0.56    0.35
  11 -13   3    0.65    0.45
  11 -13   3    1.21    0.43
 -13  13  -3    0.23    0.41
 -13  13  -3    0.02    0.57
 -13  13  -3   -0.03    0.41
  13 -13   3    0.37    0.47
  13 -13   3    0.37    0.45
  13 -13   3   -0.10    0.49
 -15  13  -3    0.48    0.46
 -15  13  -3    0.15    0.56
 -15  13  -3    0.23    0.66
  15 -13   3   -0.11    0.55
  15 -13   3    0.94    0.62
 -20 -12   3    0.56    0.62
 -18 -12   3    3.55    0.45
 -18 -12   3    2.80    0.55
 -18 -12   3    2.87    0.52
 -18 -12   3    2.83    0.74
 -16 -12   3    0.51    0.36
 -16 -12   3    0.63    0.24
 -16 -12   3    0.51    0.68
 -16 -12   3    0.07    0.52
 -16 -12   3    0.10    0.37
  14  12  -3    5.44    0.52
 -14 -12   3    5.13    0.56
 -14 -12   3    3.28    0.53
 -14 -12   3    3.80    0.61
 -14 -12   3    3.43    0.46
  12  12  -3    2.79    0.36
 -12 -12   3    2.68    0.34
 -12 -12   3    2.27    0.44
 -12 -12   3    2.38    0.48
 -12 -12   3    2.32    0.41
  10  12  -3    1.92    0.28
 -10 -12   3    1.51    0.38
 -10 -12   3    1.83    0.35
 -10 -12   3    2.41    0.37
 -10 -12   3    1.31    0.27
   8  12  -3   27.22    2.26
  -8 -12   3   24.73    2.29
  -8 -12   3   25.88    2.26
  -8 -12   3   26.19    2.24
  -8 -12   3   24.31    2.28
   6  12  -3   11.00    0.91
   6  12  -3    8.87    0.91
  -6 -12   3    9.67    0.95
  -6 -12   3    9.42    0.88
  -6 -12   3   10.83    0.92
  -6 -12   3    7.92    0.97
   4  12  -3   19.36    1.59
   4  12  -3   18.74    1.63
   4  12  -3   15.37    1.58
  -4 -12   3   16.31    1.62
  -4 -12   3   18.34    1.56
  -4 -12   3   17.37    1.58
  -4 -12   3   19.00    1.62
   2  12  -3    0.45    0.21
   2  12  -3    0.08    0.19
   2  12  -3    0.56    0.25
   2  12  -3    0.32    0.34
  -2 -12   3    0.18    0.29
  -2 -12   3    0.44    0.18
  -2 -12   3   -0.10    0.26
  -2 -12   3    0.76    0.23
   0  12  -3    2.95    0.37
   0  12  -3    2.89    0.44
   0  12  -3    3.44    0.40
   0  12  -3    3.42    0.45
   0 -12   3    3.03    0.39
   0 -12   3    3.13    0.36
   0 -12   3    2.35    0.42
   0 -12   3    3.40    0.48
  -2  12  -3    0.95    0.25
  -2  12  -3    1.06    0.36
  -2  12  -3    0.69    0.23
  -2  12  -3    0.36    0.31
   2 -12   3    1.20    0.32
   2 -12   3    0.69    0.25
   2 -12   3    1.04    0.22
   2 -12   3    0.95    0.38
  -4  12  -3    1.22    0.35
  -4  12  -3    1.21    0.40
  -4  12  -3    0.91    0.24
  -4  12  -3    0.47    0.24
   4 -12   3    1.00    0.36
   4 -12   3    0.75    0.25
   4 -12   3    0.97    0.25
   4 -12   3    1.48    0.33
  -6  12  -3    0.58    0.30
  -6  12  -3    0.09    0.26
  -6  12  -3    0.86    0.43
  -6  12  -3   -0.14    0.34
   6 -12   3    0.37    0.24
   6 -12   3    0.08    0.23
   6 -12   3    0.57    0.38
   6 -12   3    0.39    0.30
  -8  12  -3    0.80    0.33
  -8  12  -3    1.43    0.47
  -8  12  -3    1.50    0.33
  -8  12  -3    1.05    0.39
   8 -12   3    1.43    0.30
   8 -12   3    1.54    0.37
   8 -12   3    1.36    0.41
   8 -12   3    0.87    0.32
 -10  12  -3   -0.50    0.52
 -10  12  -3    0.19    0.32
 -10  12  -3    0.00    0.32
 -10  12  -3    0.23    0.38
  10 -12   3    0.30    0.40
  10 -12   3    0.23    0.27
  10 -12   3    0.41    0.32
 -12  12  -3    0.00    0.49
 -12  12  -3    0.02    0.35
 -12  12  -3    0.57    0.35
 -12  12  -3    0.45    0.72
  12 -12   3    0.28    0.34
  12 -12   3    0.24    0.39
  12 -12   3    0.15    0.45
  12 -12   3    0.81    0.32
 -14  12  -3   -0.03    0.41
 -14  12  -3   -0.01    0.41
 -14  12  -3    0.20    0.55
  14 -12   3    0.17    0.45
  14 -12   3    0.17    0.48
  14 -12   3   -0.20    0.42
 -16  12  -3   -0.49    0.43
 -16  12  -3   -0.30    0.65
 -16  12  -3   -0.11    0.55
  16 -12   3   -0.28    0.58
  16 -12   3    0.18    0.54
  16 -12   3    0.01    0.51
 -21 -11   3   -0.45    0.73
 -19 -11   3    0.41    0.60
 -17 -11   3   12.99    1.04
 -17 -11   3   10.95    1.19
 -17 -11   3    9.52    1.11
 -17 -11   3   10.12    1.28
 -15 -11   3    0.93    0.55
 -15 -11   3    1.94    0.27
 -15 -11   3    1.24    0.51
 -15 -11   3    1.78    0.37
 -15 -11   3    0.94    0.36
  13  11  -3    3.68    0.42
 -13 -11   3    2.28    0.44
 -13 -11   3    2.66    0.51
 -13 -11   3    4.17    0.38
 -13 -11   3    3.06    0.45
  11  11  -3    0.70    0.20
 -11 -11   3    0.47    0.26
 -11 -11   3    0.07    0.16
 -11 -11   3    0.03    0.33
 -11 -11   3    0.46    0.26
   9  11  -3   15.00    1.30
  -9 -11   3   14.24    1.31
  -9 -11   3   15.94    1.28
  -9 -11   3   12.52    1.33
  -9 -11   3   14.14    1.33
   7  11  -3    2.61    0.32
   7  11  -3    1.91    0.33
   7  11  -3    2.04    0.31
  -7 -11   3    3.06    0.38
  -7 -11   3    2.16    0.38
  -7 -11   3    2.79    0.35
  -7 -11   3    2.74    0.29
   5  11  -3    3.04    0.37
   5  11  -3    2.83    0.33
   5  11  -3    2.77    0.38
   5  11  -3    2.58    0.43
  -5 -11   3    3.67    0.45
  -5 -11   3    3.25    0.38
  -5 -11   3    3.18    0.43
  -5 -11   3    3.12    0.33
   3  11  -3    0.68    0.22
   3  11  -3    0.81    0.31
   3  11  -3    0.72    0.22
  -3 -11   3    0.29    0.29
  -3 -11   3    0.95    0.26
  -3 -11   3    0.82    0.18
  -3 -11   3    1.14    0.21
   1  11  -3    1.86    0.33
   1  11  -3    2.03    0.27
   1  11  -3    0.98    0.24
   1  11  -3    1.56    0.33
  -1 -11   3    2.06    0.28
  -1 -11   3    1.76    0.31
  -1 -11   3    1.91    0.38
  -1 -11   3    1.43    0.24
  -1  11  -3    3.30    0.38
  -1  11  -3    3.37    0.43
  -1  11  -3    3.74    0.48
  -1  11  -3    3.29    0.41
   1 -11   3    3.08    0.36
   1 -11   3    3.69    0.44
   1 -11   3    4.06    0.49
   1 -11   3    3.17    0.38
  -3  11  -3    1.64    0.31
  -3  11  -3    2.03    0.43
  -3  11  -3    2.34    0.34
  -3  11  -3    2.46    0.38
   3 -11   3    2.55    0.44
   3 -11   3    2.53    0.31
   3 -11   3    2.49    0.34
   3 -11   3    2.40    0.38
  -5  11  -3    3.66    0.44
  -5  11  -3    3.22    0.51
  -5  11  -3    3.02    0.46
  -5  11  -3    2.98    0.40
   5 -11   3    3.24    0.49
   5 -11   3    3.41    0.45
   5 -11   3    3.35    0.44
   5 -11   3    3.19    0.40
  -7  11  -3    0.09    0.24
  -7  11  -3    0.03    0.29
  -7  11  -3    0.10    0.38
  -7  11  -3   -0.14    0.25
   7 -11   3    0.20    0.27
   7 -11   3   -0.25    0.21
   7 -11   3   -0.02    0.23
   7 -11   3    0.40    0.31
  -9  11  -3    0.95    0.46
  -9  11  -3    1.03    0.34
  -9  11  -3    1.17    0.35
  -9  11  -3    1.11    0.29
   9 -11   3    1.27    0.32
   9 -11   3    0.77    0.40
   9 -11   3    1.17    0.34
   9 -11   3    0.75    0.28
 -11  11  -3    0.22    0.31
 -11  11  -3    0.32    0.36
 -11  11  -3    0.34    0.31
 -11  11  -3   -0.59    0.55
  11 -11   3    0.29    0.39
  11 -11   3    0.23    0.33
  11 -11   3   -0.14    0.31
  11 -11   3    0.24    0.30
 -13  11  -3   -0.11    0.37
 -13  11  -3   -0.51    0.65
 -13  11  -3    1.10    0.46
 -13  11  -3    0.42    0.36
  13 -11   3    0.02    0.36
  13 -11   3    0.16    0.43
  13 -11   3    0.63    0.35
  13 -11   3    0.15    0.34
 -15  11  -3   -0.41    0.37
 -15  11  -3   -0.11    0.50
 -15  11  -3   -0.46    0.43
  15 -11   3    0.43    0.44
  15 -11   3    0.24    0.51
  15 -11   3    0.17    0.49
 -17  11  -3    0.12    0.44
 -17  11  -3   -0.08    0.62
 -17  11  -3   -0.30    0.48
  17 -11   3    0.59    0.59
  17 -11   3    0.04    0.50
  17 -11   3    0.79    0.54
 -22 -10   3   -0.57    0.75
 -20 -10   3    0.18    0.62
 -18 -10   3    1.04    0.35
 -18 -10   3   -0.72    0.52
 -18 -10   3   -0.77    0.67
 -16 -10   3    1.70    0.50
 -16 -10   3    0.92    0.33
 -16 -10   3    0.25    0.58
  14  10  -3   23.20    1.80
 -14 -10   3   18.67    1.81
 -14 -10   3   18.32    1.84
 -14 -10   3   19.24    1.79
 -14 -10   3   21.38    1.77
  12  10  -3   18.69    1.55
 -12 -10   3   16.78    1.55
 -12 -10   3   17.51    1.52
 -12 -10   3   17.62    1.60
 -12 -10   3   16.25    1.56
  10  10  -3    0.05    0.15
 -10 -10   3    0.28    0.14
 -10 -10   3   -0.10    0.23
 -10 -10   3   -0.19    0.21
 -10 -10   3    0.12    0.26
   8  10  -3    0.91    0.19
   8  10  -3    0.50    0.23
  -8 -10   3    1.02    0.18
  -8 -10   3    0.84    0.26
  -8 -10   3    1.26    0.28
  -8 -10   3    1.11    0.25
   6  10  -3   -0.12    0.18
   6  10  -3    0.12    0.16
   6  10  -3    0.01    0.15
  -6 -10   3    0.12    0.12
  -6 -10   3    0.24    0.19
  -6 -10   3    0.02    0.20
  -6 -10   3   -0.43    0.24
   4  10  -3    0.47    0.30
   4  10  -3    1.28    0.22
   4  10  -3    0.98    0.18
  -4 -10   3    1.16    0.21
  -4 -10   3    0.32    0.28
  -4 -10   3    0.74    0.24
  -4 -10   3    0.90    0.18
   2  10  -3   31.90    2.86
   2  10  -3   31.65    2.87
   2  10  -3   33.34    2.86
  -2 -10   3   32.10    2.84
  -2 -10   3   34.70    2.88
  -2 -10   3   34.01    2.88
  -2 -10   3   32.70    2.86
   0  10  -3    0.79    0.23
   0  10  -3    0.34    0.17
   0  10  -3    0.50    0.17
   0  10  -3    0.44    0.27
   0 -10   3    0.49    0.15
   0 -10   3   -0.27    0.20
   0 -10   3    0.23    0.17
   0 -10   3    0.54    0.25
  -2  10  -3    4.91    0.57
  -2  10  -3    4.83    0.51
  -2  10  -3    4.78    0.52
  -2  10  -3    4.90    0.48
   2 -10   3    4.84    0.52
   2 -10   3    4.78    0.50
   2 -10   3    5.43    0.58
   2 -10   3    4.51    0.48
  -4  10  -3    9.69    0.89
  -4  10  -3    9.46    0.93
  -4  10  -3    9.82    0.87
  -4  10  -3    9.20    0.89
   4 -10   3    9.21    0.92
   4 -10   3    9.15    0.86
   4 -10   3    8.59    0.90
   4 -10   3    9.83    0.88
  -6  10  -3    3.61    0.48
  -6  10  -3    4.31    0.46
  -6  10  -3    4.35    0.52
  -6  10  -3    4.00    0.56
   6 -10   3    3.81    0.46
   6 -10   3    3.87    0.49
   6 -10   3    4.05    0.53
   6 -10   3    3.89    0.43
  -8  10  -3   11.43    1.22
  -8  10  -3   12.27    1.13
  -8  10  -3   10.92    1.13
  -8  10  -3   12.70    1.11
   8 -10   3   12.64    1.10
   8 -10   3   12.07    1.13
   8 -10   3   12.22    1.17
   8 -10   3   11.98    1.14
 -10  10  -3    0.35    0.26
 -10  10  -3    0.15    0.30
 -10  10  -3   -0.17    0.47
 -10  10  -3    0.42    0.28
  10 -10   3   -0.02    0.27
  10 -10   3    0.13    0.31
  10 -10   3    0.36    0.27
  10 -10   3    0.25    0.26
 -12  10  -3    0.41    0.35
 -12  10  -3    0.11    0.27
 -12  10  -3    0.48    0.30
 -12  10  -3    0.02    0.55
  12 -10   3   -0.21    0.28
  12 -10   3    0.08    0.28
  12 -10   3    0.25    0.29
  12 -10   3    0.05    0.37
 -14  10  -3    0.18    0.38
 -14  10  -3    0.45    0.39
 -14  10  -3    0.14    0.40
 -14  10  -3   -0.13    0.73
  14 -10   3    0.23    0.35
  14 -10   3    0.46    0.47
  14 -10   3    0.32    0.32
 -16  10  -3    1.40    0.44
 -16  10  -3    1.66    0.50
 -16  10  -3    2.64    0.55
  16 -10   3    2.14    0.49
  16 -10   3    2.16    0.49
  16 -10   3    2.29    0.55
 -18  10  -3    1.13    0.58
 -18  10  -3    0.79    0.45
 -18  10  -3    1.52    0.61
  18 -10   3    1.38    0.53
  18 -10   3    0.06    0.54
  18 -10   3    1.59    0.64
 -21  -9   3    0.49    0.66
 -19  -9   3   -0.46    0.51
 -19  -9   3   -0.75    0.64
 -17  -9   3    7.11    0.93
 -17  -9   3    7.36    0.89
 -17  -9   3    7.46    0.76
 -15  -9   3    0.58    0.24
 -15  -9   3   -0.89    0.44
 -15  -9   3   -1.03    0.43
  13   9  -3    0.35    0.19
 -13  -9   3    0.17    0.22
 -13  -9   3   -0.39    0.34
 -13  -9   3    0.13    0.21
  11   9  -3    3.34    0.36
 -11  -9   3    3.21    0.33
 -11  -9   3    2.72    0.38
 -11  -9   3    3.29    0.38
 -11  -9   3    3.16    0.47
   9   9  -3   21.34    1.77
  -9  -9   3   19.38    1.77
  -9  -9   3   19.29    1.78
  -9  -9   3   21.40    1.75
  -9  -9   3   19.01    1.79
   7   9  -3    5.28    0.53
   7   9  -3    4.74    0.55
   7   9  -3    6.22    0.56
  -7  -9   3    6.28    0.58
  -7  -9   3    6.30    0.53
  -7  -9   3    6.30    0.56
  -7  -9   3    6.00    0.60
   5   9  -3    2.62    0.30
   5   9  -3    2.41    0.35
   5   9  -3    2.42    0.30
  -5  -9   3    3.03    0.31
  -5  -9   3    2.29    0.35
  -5  -9   3    2.38    0.27
  -5  -9   3    2.29    0.34
   3   9  -3    0.43    0.16
   3   9  -3    0.60    0.24
   3   9  -3    0.82    0.18
  -3  -9   3    0.72    0.23
  -3  -9   3    0.83    0.17
  -3  -9   3    0.64    0.20
  -3  -9   3    0.58    0.14
   1   9  -3    3.84    0.42
   1   9  -3    3.41    0.36
  -1  -9   3    2.36    0.38
  -1  -9   3    4.49    0.42
  -1  -9   3    2.82    0.33
  -1  -9   3    3.48    0.35
  -1   9  -3    1.11    0.22
  -1   9  -3    0.22    0.18
  -1   9  -3    1.11    0.25
  -1   9  -3    0.75    0.17
   1  -9   3    0.58    0.22
   1  -9   3    0.66    0.17
   1  -9   3    0.44    0.17
  -3   9  -3    1.00    0.25
  -3   9  -3    0.45    0.23
  -3   9  -3    1.23    0.31
  -3   9  -3    2.15    0.24
   3  -9   3    0.41    0.24
   3  -9   3    1.34    0.31
   3  -9   3    1.48    0.23
   3  -9   3    0.81    0.19
  -5   9  -3    1.65    0.27
  -5   9  -3    1.39    0.28
  -5   9  -3    1.62    0.33
  -5   9  -3    1.38    0.27
   5  -9   3    1.61    0.24
   5  -9   3    1.80    0.33
   5  -9   3    1.16    0.25
   5  -9   3    1.27    0.27
  -7   9  -3    4.31    0.52
  -7   9  -3    4.68    0.60
  -7   9  -3    4.57    0.53
  -7   9  -3    5.22    0.50
   7  -9   3    5.42    0.48
   7  -9   3    4.98    0.53
   7  -9   3    3.75    0.50
   7  -9   3    4.26    0.56
  -9   9  -3    4.63    0.53
  -9   9  -3    4.16    0.53
  -9   9  -3    4.75    0.51
  -9   9  -3    4.72    0.64
   9  -9   3    4.57    0.54
   9  -9   3    4.58    0.52
   9  -9   3    5.11    0.49
   9  -9   3    4.32    0.57
 -11   9  -3    5.16    0.78
 -11   9  -3    5.56    0.62
 -11   9  -3    5.45    0.59
 -11   9  -3    5.23    0.62
  11  -9   3    5.13    0.66
  11  -9   3    6.44    0.63
  11  -9   3    6.06    0.58
  11  -9   3    5.38    0.61
 -13   9  -3    5.50    0.62
 -13   9  -3    4.82    0.81
 -13   9  -3    5.63    0.63
 -13   9  -3    4.67    0.64
  13  -9   3    5.59    0.70
  13  -9   3    5.71    0.59
  13  -9   3    6.08    0.63
 -15   9  -3    2.16    0.41
 -15   9  -3    0.97    0.78
 -15   9  -3    0.89    0.44
 -15   9  -3    1.38    0.43
  15  -9   3    0.99    0.47
  15  -9   3    2.22    0.41
  15  -9   3    1.86    0.35
  15  -9   3    2.21    0.43
 -17   9  -3    0.11    0.46
 -17   9  -3   -0.56    0.48
 -17   9  -3   -0.07    0.37
  17  -9   3   -0.07    0.48
  17  -9   3    0.09    0.45
  17  -9   3   -0.24    0.39
 -19   9  -3    0.41    0.43
 -19   9  -3    0.21    0.58
 -19   9  -3   -0.18    0.58
  19  -9   3    0.82    0.50
  19  -9   3    0.24    0.52
  19  -9   3    1.05    0.60
 -20  -8   3   -0.06    0.82
 -18  -8   3    0.04    0.26
 -18  -8   3   -0.66    0.50
 -16  -8   3    3.29    0.62
 -16  -8   3    4.82    0.52
 -16  -8   3    5.11    0.63
 -14  -8   3    0.32    0.35
 -14  -8   3    1.02    0.23
 -14  -8   3    0.51    0.38
  12   8  -3   -0.07    0.14
 -12  -8   3   -0.61    0.28
 -12  -8   3    0.26    0.18
  10   8  -3    5.31    0.45
 -10  -8   3    3.86    0.53
 -10  -8   3    3.75    0.46
 -10  -8   3    5.01    0.47
 -10  -8   3    4.50    0.42
   8   8  -3   13.62    1.16
  -8  -8   3   11.96    1.18
  -8  -8   3   12.34    1.15
  -8  -8   3   14.05    1.14
  -8  -8   3   12.70    1.16
   6   8  -3   14.32    1.32
   6   8  -3   16.15    1.30
   6   8  -3   15.08    1.31
  -6  -8   3   15.62    1.32
  -6  -8   3   14.21    1.34
  -6  -8   3   13.98    1.33
  -6  -8   3   14.86    1.30
   4   8  -3    2.94    0.39
   4   8  -3    3.23    0.36
   4   8  -3    4.29    0.36
  -4  -8   3    3.46    0.33
  -4  -8   3    3.62    0.36
  -4  -8   3    2.66    0.38
  -4  -8   3    3.33    0.42
   2   8  -3   14.51    1.33
   2   8  -3   15.48    1.32
   2   8  -3   15.28    1.34
  -2  -8   3   14.58    1.34
  -2  -8   3   15.14    1.34
  -2  -8   3   14.24    1.31
  -2  -8   3   15.67    1.32
   0   8  -3    4.13    0.39
   0   8  -3    3.35    0.36
   0  -8   3    3.56    0.38
   0  -8   3    2.62    0.33
   0  -8   3    2.97    0.32
  -2   8  -3    4.85    0.52
  -2   8  -3    4.99    0.55
   2  -8   3    6.12    0.57
  -4   8  -3    2.60    0.26
  -4   8  -3    1.59    0.26
  -4   8  -3    2.21    0.34
  -4   8  -3    0.98    0.26
   4  -8   3    2.22    0.32
   4  -8   3    1.35    0.27
   4  -8   3    1.75    0.22
   4  -8   3    0.82    0.22
  -6   8  -3   19.84    1.71
  -6   8  -3   21.74    1.70
  -6   8  -3   18.97    1.71
  -6   8  -3   17.47    1.74
   6  -8   3   19.57    1.72
   6  -8   3   20.08    1.69
   6  -8   3   17.83    1.73
   6  -8   3   18.52    1.71
  -8   8  -3    4.44    0.59
  -8   8  -3    4.03    0.44
  -8   8  -3    3.69    0.47
  -8   8  -3    3.40    0.47
   8  -8   3    4.15    0.43
   8  -8   3    3.59    0.51
   8  -8   3    4.13    0.46
   8  -8   3    4.58    0.48
 -10   8  -3    9.71    1.01
 -10   8  -3    9.58    1.10
 -10   8  -3   11.01    1.01
 -10   8  -3   11.62    1.00
  10  -8   3   10.91    1.01
  10  -8   3   10.30    1.03
  10  -8   3   10.38    1.00
  10  -8   3   11.55    0.98
 -12   8  -3    0.91    0.29
 -12   8  -3    0.51    0.51
 -12   8  -3    0.91    0.29
 -12   8  -3    0.69    0.27
  12  -8   3    0.68    0.25
  12  -8   3    0.53    0.25
  12  -8   3    0.39    0.33
 -14   8  -3    2.05    0.68
 -14   8  -3    2.48    0.43
 -14   8  -3    2.81    0.46
 -14   8  -3    2.56    0.45
  14  -8   3    3.50    0.41
  14  -8   3    2.79    0.49
  14  -8   3    2.95    0.46
  14  -8   3    2.99    0.42
 -16   8  -3   -0.22    0.38
 -16   8  -3    0.24    0.39
 -16   8  -3   -0.96    0.77
 -16   8  -3   -0.32    0.33
  16  -8   3    0.14    0.35
  16  -8   3    0.15    0.37
  16  -8   3    0.01    0.29
  16  -8   3    0.07    0.44
 -18   8  -3   -0.35    0.49
 -18   8  -3   -0.06    0.36
 -18   8  -3    0.08    0.47
  18  -8   3    0.13    0.52
  18  -8   3   -0.28    0.43
  18  -8   3   -0.08    0.38
 -20   8  -3    1.81    0.63
 -20   8  -3    0.26    0.65
  20  -8   3    1.15    0.60
  20  -8   3    1.35    0.56
 -19  -7   3   -0.45    0.50
 -17  -7   3    3.09    0.37
 -17  -7   3    2.50    0.53
 -15  -7   3    2.04    0.30
 -15  -7   3    1.70    0.44
 -13  -7   3   -0.26    0.29
 -13  -7   3    0.37    0.30
 -13  -7   3   -0.11    0.18
  11   7  -3    0.16    0.13
 -11  -7   3    0.27    0.15
 -11  -7   3   -0.32    0.24
   9   7  -3    1.13    0.17
  -9  -7   3    0.51    0.22
  -9  -7   3    1.10    0.17
  -9  -7   3    1.05    0.14
  -9  -7   3    1.01    0.19
   7   7  -3    0.90    0.16
  -7  -7   3    0.85    0.22
  -7  -7   3    0.69    0.18
  -7  -7   3    0.81    0.18
  -7  -7   3    1.00    0.14
   5   7  -3   10.02    0.89
   5   7  -3    9.51    0.85
   5   7  -3    9.53    0.87
   5   7  -3    9.69    0.85
  -5  -7   3    9.32    0.85
  -5  -7   3    9.43    0.87
  -5  -7   3    9.78    0.89
  -5  -7   3   10.02    0.86
   3   7  -3   97.89    8.19
   3   7  -3  102.39    8.20
   3   7  -3   88.28    8.18
   3   7  -3   95.62    8.19
  -3  -7   3   92.03    8.18
  -3  -7   3   91.17    8.19
  -3  -7   3   99.15    8.20
  -3  -7   3   97.15    8.20
   1   7  -3   70.69    5.70
   1   7  -3   64.84    5.70
   1   7  -3   64.75    5.69
   1   7  -3   66.08    5.70
  -1  -7   3   68.19    5.71
  -1  -7   3   66.41    5.70
  -1  -7   3   61.85    5.68
  -1  -7   3   67.02    5.69
  -1   7  -3   21.11    1.88
  -1   7  -3   21.01    1.87
  -1   7  -3   21.87    1.87
  -1   7  -3   22.02    1.86
   1  -7   3   21.05    1.85
   1  -7   3   22.23    1.88
   1  -7   3   19.83    1.88
   1  -7   3   21.78    1.87
  -3   7  -3    1.77    0.23
  -3   7  -3    1.69    0.25
  -3   7  -3    1.66    0.26
  -3   7  -3    1.27    0.29
   3  -7   3    1.70    0.23
   3  -7   3    1.36    0.27
   3  -7   3    1.79    0.30
   3  -7   3    1.62    0.21
  -5   7  -3   31.03    2.58
  -5   7  -3   30.05    2.59
  -5   7  -3   30.81    2.59
  -5   7  -3   27.32    2.60
   5  -7   3   31.07    2.59
   5  -7   3   29.61    2.57
   5  -7   3   28.55    2.59
   5  -7   3   29.18    2.60
  -7   7  -3    0.32    0.17
  -7   7  -3   -0.30    0.32
  -7   7  -3   -0.22    0.20
  -7   7  -3    0.12    0.18
   7  -7   3    0.53    0.18
   7  -7   3   -0.43    0.26
   7  -7   3    0.35    0.19
   7  -7   3    0.35    0.19
  -9   7  -3   17.48    1.61
  -9   7  -3   16.89    1.66
  -9   7  -3   19.48    1.60
  -9   7  -3   16.94    1.61
   9  -7   3   17.88    1.63
   9  -7   3   18.78    1.62
   9  -7   3   19.69    1.59
   9  -7   3   16.91    1.60
 -11   7  -3    0.00    0.23
 -11   7  -3   -0.13    0.22
 -11   7  -3    0.29    0.26
 -11   7  -3   -0.23    0.41
  11  -7   3   -0.13    0.21
  11  -7   3   -0.14    0.28
  11  -7   3   -0.13    0.21
 -13   7  -3    0.02    0.27
 -13   7  -3   -0.13    0.27
 -13   7  -3   -0.02    0.25
 -13   7  -3   -0.29    0.48
  13  -7   3    0.12    0.25
  13  -7   3    0.07    0.23
  13  -7   3    0.09    0.24
  13  -7   3    0.01    0.33
 -15   7  -3    5.48    0.63
 -15   7  -3    5.40    0.61
 -15   7  -3    5.12    0.84
 -15   7  -3    5.41    0.64
  15  -7   3    5.69    0.64
  15  -7   3    5.53    0.69
  15  -7   3    5.59    0.59
  15  -7   3    5.39    0.60
 -17   7  -3    0.27    0.38
 -17   7  -3    0.12    0.32
 -17   7  -3    0.19    0.39
 -17   7  -3    0.56    0.85
  17  -7   3    0.03    0.32
  17  -7   3    0.25    0.46
  17  -7   3    0.34    0.35
 -19   7  -3    0.40    0.53
 -19   7  -3    0.32    0.48
  19  -7   3    1.01    0.45
  19  -7   3    0.88    0.51
 -20  -6   3    1.41    0.59
 -18  -6   3    6.30    0.57
 -18  -6   3    4.06    0.68
 -16  -6   3    0.15    0.38
 -16  -6   3    1.04    0.22
 -14  -6   3    1.39    0.22
 -14  -6   3    0.91    0.36
 -12  -6   3    2.92    0.31
 -12  -6   3    2.36    0.41
  10   6  -3    2.07    0.25
 -10  -6   3    1.93    0.31
 -10  -6   3    2.14    0.25
   8   6  -3    1.28    0.19
  -8  -6   3    1.36    0.23
  -8  -6   3    1.83    0.21
  -8  -6   3    1.58    0.20
   6   6  -3    6.95    0.61
  -6  -6   3    6.63    0.62
  -6  -6   3    6.40    0.63
  -6  -6   3    6.96    0.61
  -6  -6   3    6.54    0.59
   4   6  -3   -0.01    0.16
   4   6  -3    0.21    0.11
   4   6  -3    0.30    0.11
   4   6  -3   -0.04    0.11
  -4  -6   3    0.33    0.12
  -4  -6   3    0.33    0.11
  -4  -6   3    0.27    0.10
  -4  -6   3   -0.20    0.18
   2   6  -3    0.54    0.14
   2   6  -3    0.41    0.12
   2   6  -3    0.36    0.18
  -2  -6   3    0.86    0.19
  -2  -6   3    0.31    0.14
  -2  -6   3    0.59    0.11
  -2  -6   3    0.51    0.12
   0   6  -3    3.88    0.41
   0   6  -3    4.24    0.39
   0   6  -3    4.65    0.41
   0   6  -3    3.79    0.43
   0  -6   3    4.17    0.42
   0  -6   3    3.74    0.39
   0  -6   3    4.72    0.40
   0  -6   3    3.81    0.44
  -2   6  -3   59.77    5.17
  -2   6  -3   57.74    5.18
  -2   6  -3   61.13    5.17
  -2   6  -3   60.46    5.16
   2  -6   3   56.25    5.18
   2  -6   3   61.41    5.18
   2  -6   3   61.20    5.16
   2  -6   3   62.54    5.17
  -4   6  -3   61.66    5.40
  -4   6  -3   61.10    5.40
  -4   6  -3   57.91    5.41
  -4   6  -3   65.56    5.40
   4  -6   3   65.41    5.39
   4  -6   3   61.15    5.40
   4  -6   3   61.85    5.41
   4  -6   3   67.05    5.41
  -6   6  -3    7.60    0.78
  -6   6  -3    9.22    0.77
  -6   6  -3    7.98    0.83
  -6   6  -3    8.05    0.78
   6  -6   3    9.77    0.77
   6  -6   3    7.91    0.78
   6  -6   3    8.19    0.79
   6  -6   3    8.62    0.81
  -8   6  -3   34.82    3.18
  -8   6  -3   37.41    3.18
  -8   6  -3   35.98    3.21
  -8   6  -3   34.53    3.18
   8  -6   3   38.72    3.17
   8  -6   3   36.71    3.20
   8  -6   3   37.68    3.18
   8  -6   3   37.32    3.19
 -10   6  -3    2.43    0.34
 -10   6  -3    1.99    0.32
 -10   6  -3    2.17    0.45
 -10   6  -3    2.49    0.33
  10  -6   3    2.14    0.37
  10  -6   3    2.62    0.30
  10  -6   3    2.63    0.47
  10  -6   3    1.89    0.30
 -12   6  -3    1.32    0.29
 -12   6  -3    1.32    0.49
 -12   6  -3    1.05    0.29
 -12   6  -3    1.41    0.32
  12  -6   3    1.36    0.30
  12  -6   3    1.18    0.26
  12  -6   3    2.21    0.35
 -14   6  -3    0.69    0.27
 -14   6  -3    0.11    0.30
 -14   6  -3    0.94    0.32
 -14   6  -3    1.07    0.54
  14  -6   3    1.06    0.25
  14  -6   3    1.25    0.27
  14  -6   3    0.65    0.30
  14  -6   3    0.89    0.37
 -16   6  -3    5.17    0.85
 -16   6  -3    5.06    0.61
 -16   6  -3    5.72    0.61
  16  -6   3    4.37    0.59
  16  -6   3    5.36    0.67
  16  -6   3    5.21    0.56
  16  -6   3    4.92    0.57
 -18   6  -3    0.18    0.44
 -18   6  -3   -0.01    0.38
  18  -6   3    0.27    0.43
  18  -6   3    0.03    0.37
 -20   6  -3    0.49    0.51
 -20   6  -3    0.61    0.56
  20  -6   3    1.02    0.62
 -21  -5   3   -0.57    0.61
 -19  -5   3   -0.06    0.44
 -17  -5   3    0.00    0.17
 -17  -5   3   -0.86    0.35
 -17  -5   3   -0.03    0.19
 -15  -5   3   21.77    1.99
 -15  -5   3   22.62    1.94
 -13  -5   3    6.18    0.63
 -13  -5   3    5.69    0.55
 -11  -5   3   10.00    0.89
   9   5  -3   21.78    1.95
  -9  -5   3   21.27    1.95
  -9  -5   3   24.48    1.97
   7   5  -3   27.50    2.42
  -7  -5   3   29.66    2.43
  -7  -5   3   26.84    2.42
   5   5  -3   52.70    4.66
   5   5  -3   54.97    4.65
   5   5  -3   58.53    4.67
  -5  -5   3   52.45    4.65
  -5  -5   3   53.10    4.66
  -5  -5   3   52.38    4.66
  -5  -5   3   55.68    4.67
   3   5  -3   39.34    3.42
   3   5  -3   39.66    3.42
   3   5  -3   41.84    3.43
  -3  -5   3   39.79    3.42
  -3  -5   3   37.84    3.42
  -3  -5   3   38.15    3.41
  -3  -5   3   41.45    3.43
   1   5  -3    5.63    0.53
   1   5  -3    5.57    0.52
   1   5  -3    6.30    0.53
   1   5  -3    5.93    0.55
  -1  -5   3    5.87    0.53
  -1  -5   3    6.09    0.56
  -1  -5   3    5.46    0.54
  -1  -5   3    5.80    0.52
  -1   5  -3    1.88    0.21
  -1   5  -3    1.73    0.20
  -1   5  -3    2.26    0.27
  -1   5  -3    1.79    0.22
   1  -5   3    1.86    0.23
   1  -5   3    1.76    0.20
   1  -5   3    1.57    0.21
   1  -5   3    2.28    0.27
  -3   5  -3   54.44    4.75
  -3   5  -3   52.66    4.75
  -3   5  -3   57.45    4.74
  -3   5  -3   54.37    4.74
   3  -5   3   55.43    4.75
   3  -5   3   55.52    4.74
   3  -5   3   55.15    4.74
   3  -5   3   55.96    4.75
  -5   5  -3   29.15    2.45
  -5   5  -3   26.90    2.46
  -5   5  -3   26.34    2.45
  -5   5  -3   29.48    2.44
   5  -5   3   29.73    2.46
   5  -5   3   26.82    2.45
   5  -5   3   27.78    2.45
   5  -5   3   29.31    2.44
  -7   5  -3    3.80    0.39
   7  -5   3    3.44    0.39
  -9   5  -3   37.38    3.38
  -9   5  -3   40.83    3.37
  -9   5  -3   39.37    3.37
  -9   5  -3   37.41    3.40
   9  -5   3   42.22    3.46
   9  -5   3   37.31    3.36
   9  -5   3   39.27    3.39
   9  -5   3   38.32    3.36
 -11   5  -3    0.58    0.22
 -11   5  -3    0.42    0.20
 -11   5  -3    0.39    0.20
 -11   5  -3    0.03    0.33
  11  -5   3    0.71    0.28
  11  -5   3    0.42    0.19
  11  -5   3    0.26    0.18
 -13   5  -3   10.08    0.94
 -13   5  -3    9.53    0.93
 -13   5  -3    8.64    0.93
 -13   5  -3    9.27    1.03
  13  -5   3   10.16    0.90
  13  -5   3    9.15    0.94
  13  -5   3   10.36    0.97
  13  -5   3   10.95    0.91
 -15   5  -3    1.34    0.57
 -15   5  -3    1.81    0.35
 -15   5  -3    1.64    0.38
  15  -5   3    2.01    0.32
  15  -5   3    1.70    0.29
  15  -5   3    2.19    0.41
  15  -5   3    2.20    0.36
 -17   5  -3   -1.02    0.66
 -17   5  -3    0.07    0.37
 -17   5  -3    0.01    0.34
  17  -5   3   -0.15    0.36
  17  -5   3    0.00    0.30
  17  -5   3    0.09    0.28
 -19   5  -3   -0.03    0.44
 -19   5  -3   -0.21    0.49
  19  -5   3    0.12    0.54
 -21   5  -3    1.11    0.61
 -21   5  -3    0.81    0.56
  21  -5   3    1.28    0.67
 -22  -4   3    0.46    0.71
 -20  -4   3    1.40    0.52
 -18  -4   3    0.71    0.38
 -18  -4   3    0.75    0.21
 -16  -4   3   -0.10    0.15
 -16  -4   3   -0.34    0.15
 -16  -4   3   -0.83    0.31
 -14  -4   3    1.10    0.18
 -14  -4   3    0.45    0.27
 -12  -4   3    6.27    0.63
 -12  -4   3    6.27    0.58
 -10  -4   3    0.80    0.14
   8   4  -3    2.36    0.25
  -8  -4   3    2.46    0.26
  -8  -4   3    2.64    0.30
   6   4  -3    0.07    0.07
  -6  -4   3   -0.04    0.13
  -6  -4   3    0.03    0.07
   4   4  -3    4.98    0.53
   4   4  -3    6.16    0.54
   4   4  -3    6.37    0.53
   4   4  -3    6.73    0.55
  -4  -4   3    6.58    0.55
  -4  -4   3    5.89    0.54
  -4  -4   3    6.25    0.53
  -4  -4   3    5.44    0.53
   2   4  -3    3.12    0.31
   2   4  -3    3.34    0.33
   2   4  -3    3.76    0.31
  -2  -4   3    3.55    0.31
  -2  -4   3    3.39    0.33
  -2  -4   3    2.89    0.31
  -2  -4   3    2.85    0.30
   0   4  -3   14.86    1.19
   0   4  -3   14.30    1.18
   0   4  -3   13.33    1.18
   0   4  -3   12.24    1.17
   0  -4   3   12.57    1.17
   0  -4   3   13.13    1.18
   0  -4   3   13.40    1.18
   0  -4   3   14.58    1.19
  -2   4  -3   72.81    6.35
  -2   4  -3   74.98    6.34
  -2   4  -3   73.26    6.34
  -2   4  -3   72.21    6.34
   2  -4   3   74.39    6.34
   2  -4   3   74.72    6.35
   2  -4   3   74.13    6.33
   2  -4   3   74.14    6.35
  -4   4  -3    8.16    0.79
  -4   4  -3    9.32    0.79
  -4   4  -3    8.26    0.79
  -4   4  -3    8.95    0.82
   4  -4   3    8.87    0.80
   4  -4   3    9.49    0.81
   4  -4   3    8.97    0.79
   4  -4   3    8.75    0.79
  -6   4  -3   12.94    1.18
  -6   4  -3   13.11    1.19
  -6   4  -3   13.92    1.21
  -6   4  -3   13.47    1.18
   6  -4   3   14.49    1.20
   6  -4   3   13.18    1.18
   6  -4   3   13.54    1.17
   6  -4   3   12.43    1.19
  -8   4  -3   59.13    5.09
  -8   4  -3   59.77    5.09
  -8   4  -3   56.03    5.11
  -8   4  -3   56.03    5.10
   8  -4   3   61.68    5.09
   8  -4   3   58.73    5.11
   8  -4   3   62.96    5.17
   8  -4   3   59.26    5.09
 -10   4  -3   14.58    1.17
 -10   4  -3   12.22    1.17
 -10   4  -3   12.68    1.16
 -10   4  -3   12.84    1.22
  10  -4   3   13.48    1.19
  10  -4   3   12.75    1.15
  10  -4   3   12.93    1.17
  10  -4   3   12.59    1.15
 -12   4  -3   10.22    0.97
 -12   4  -3    9.93    0.95
 -12   4  -3   11.16    0.97
 -12   4  -3   10.05    1.04
  12  -4   3   10.51    0.94
  12  -4   3    9.62    0.96
  12  -4   3   10.55    0.99
  12  -4   3   11.03    0.94
 -14   4  -3   17.27    1.58
 -14   4  -3   18.43    1.58
 -14   4  -3   16.41    1.65
  14  -4   3   16.90    1.56
  14  -4   3   18.64    1.61
  14  -4   3   17.25    1.54
 -16   4  -3    2.08    0.44
 -16   4  -3    2.33    0.65
 -16   4  -3    2.73    0.43
  16  -4   3    2.83    0.36
  16  -4   3    2.46    0.37
  16  -4   3    2.97    0.46
 -18   4  -3   -0.65    0.35
 -18   4  -3   -0.63    0.76
 -18   4  -3   -0.90    0.39
  18  -4   3    0.16    0.44
 -20   4  -3    0.51    0.50
 -20   4  -3    0.36    0.45
  20  -4   3    0.76    0.60
 -21  -3   3   -0.65    0.55
 -19  -3   3   -0.35    0.41
 -17  -3   3    3.73    0.61
 -17  -3   3    5.64    0.52
 -17  -3   3    5.30    0.52
 -15  -3   3    6.30    0.66
 -15  -3   3    6.65    0.61
 -15  -3   3    6.48    0.61
 -13  -3   3    5.52    0.56
 -13  -3   3    5.55    0.52
 -11  -3   3    8.42    0.75
 -11  -3   3    8.29    0.78
  -9  -3   3    0.71    0.12
  -7  -3   3   15.10    1.43
  -7  -3   3   17.83    1.44
   5   3  -3    1.75    0.18
  -5  -3   3    1.93    0.20
  -5  -3   3    1.57    0.18
   3   3  -3   91.71    7.54
   3   3  -3   86.32    7.55
   3   3  -3   78.77    7.54
   3   3  -3   95.56    7.55
  -3  -3   3   84.52    7.55
  -3  -3   3   88.43    7.54
  -3  -3   3   90.90    7.55
   1   3  -3  207.20   16.69
   1   3  -3  188.82   16.68
   1   3  -3  203.24   16.69
  -1  -3   3  199.39   16.69
  -1  -3   3  202.54   16.69
  -1  -3   3  175.76   16.68
  -1  -3   3  186.79   16.68
  -1   3  -3   17.87    1.49
  -1   3  -3   17.05    1.49
  -1   3  -3   17.12    1.50
  -1   3  -3   16.80    1.49
   1  -3   3   16.94    1.49
   1  -3   3   17.67    1.50
   1  -3   3   16.60    1.49
   1  -3   3   17.01    1.49
  -3   3  -3    1.05    0.15
  -3   3  -3    1.66    0.22
  -3   3  -3    1.16    0.18
   3  -3   3    1.43    0.21
   3  -3   3    1.50    0.18
   3  -3   3    1.32    0.18
  -5   3  -3   94.50    8.12
  -5   3  -3   88.43    8.13
  -5   3  -3   93.35    8.13
  -5   3  -3   97.56    8.13
   5  -3   3   96.25    8.12
   5  -3   3   99.43    8.12
   5  -3   3   92.24    8.13
   5  -3   3   95.70    8.14
  -7   3  -3    1.01    0.19
  -7   3  -3    0.77    0.19
  -7   3  -3    1.01    0.23
  -7   3  -3    1.16    0.16
   7  -3   3    0.95    0.22
   7  -3   3    0.76    0.17
   7  -3   3    1.05    0.18
   7  -3   3    0.88    0.30
  -9   3  -3    1.89    0.28
  -9   3  -3    2.30    0.33
  -9   3  -3    2.29    0.27
   9  -3   3    1.69    0.28
   9  -3   3    1.75    0.31
   9  -3   3    2.37    0.26
 -11   3  -3    1.80    0.36
 -11   3  -3    1.43    0.28
 -11   3  -3    2.00    0.29
  11  -3   3    2.28    0.27
  11  -3   3    1.71    0.31
  11  -3   3    1.74    0.27
 -13   3  -3    6.42    0.70
 -13   3  -3    5.58    0.60
 -13   3  -3    5.67    0.60
  13  -3   3    5.56    0.57
  13  -3   3    6.81    0.64
  13  -3   3    5.52    0.59
 -15   3  -3    4.56    0.54
 -15   3  -3    5.24    0.56
 -15   3  -3    3.88    0.68
  15  -3   3    4.40    0.49
  15  -3   3    5.65    0.52
  15  -3   3    4.61    0.59
 -17   3  -3    3.31    0.74
 -17   3  -3    3.30    0.53
 -17   3  -3    4.31    0.54
  17  -3   3    4.52    0.59
 -19   3  -3    3.57    0.59
 -19   3  -3    3.54    0.59
  19  -3   3    5.40    0.72
 -21   3  -3   -0.27    0.58
 -21   3  -3   -0.44    0.47
  21  -3   3    0.26    0.64
 -22  -2   3    0.22    0.68
 -20  -2   3    0.98    0.26
 -20  -2   3    1.16    0.27
 -20  -2   3    0.27    0.48
 -18  -2   3    2.53    0.31
 -18  -2   3    1.39    0.43
 -18  -2   3    1.94    0.29
 -16  -2   3    3.54    0.39
 -16  -2   3    3.32    0.39
 -16  -2   3    3.64    0.47
 -14  -2   3    0.77    0.23
 -14  -2   3    0.86    0.18
 -14  -2   3    0.96    0.18
 -12  -2   3    6.08    0.57
 -12  -2   3    6.32    0.60
 -10  -2   3    0.22    0.15
 -10  -2   3    0.28    0.10
  -8  -2   3    0.38    0.10
  -6  -2   3   26.14    2.38
  -6  -2   3   28.99    2.38
   4   2  -3    1.06    0.14
   4   2  -3    1.60    0.17
  -4  -2   3    1.43    0.16
  -4  -2   3    1.10    0.14
   2   2  -3  130.13   12.48
   2   2  -3  140.70   12.48
   2   2  -3  153.33   12.48
   2   2  -3  157.07   12.48
  -2  -2   3  154.60   12.48
  -2  -2   3  160.02   12.49
  -2  -2   3  139.55   12.48
  -2  -2   3  130.52   12.48
   0   2  -3   30.52    2.47
   0   2  -3   27.32    2.47
   0   2  -3   27.23    2.46
   0   2  -3   31.54    2.47
   0  -2   3   27.03    2.46
   0  -2   3   28.57    2.47
   0  -2   3   30.40    2.47
   0  -2   3   26.76    2.46
  -2   2  -3   13.20    1.14
  -2   2  -3   12.11    1.12
  -2   2  -3   12.71    1.13
  -2   2  -3   13.71    1.13
   2  -2   3   13.56    1.14
   2  -2   3   12.61    1.13
   2  -2   3   12.81    1.12
   2  -2   3   12.82    1.12
  -4   2  -3   63.93    5.74
  -4   2  -3   69.16    5.75
  -4   2  -3   66.55    5.76
  -4   2  -3   66.34    5.76
   4  -2   3   69.92    5.74
   4  -2   3   68.50    5.76
   4  -2   3   66.25    5.75
   4  -2   3   64.98    5.76
  -6   2  -3   24.48    2.14
  -6   2  -3   25.18    2.13
  -6   2  -3   24.15    2.14
   6  -2   3   23.91    2.14
   6  -2   3   24.39    2.12
   6  -2   3   25.49    2.20
  -8   2  -3   18.22    1.64
  -8   2  -3   18.93    1.63
  -8   2  -3   19.29    1.66
   8  -2   3   20.16    1.65
   8  -2   3   19.33    1.62
   8  -2   3   15.95    1.63
 -10   2  -3   14.94    1.35
 -10   2  -3   13.72    1.37
 -10   2  -3   16.20    1.35
  10  -2   3   14.41    1.33
  10  -2   3   15.42    1.35
  10  -2   3   16.32    1.36
 -12   2  -3    8.81    0.78
 -12   2  -3    7.91    0.84
 -12   2  -3    8.10    0.78
  12  -2   3    7.69    0.74
  12  -2   3    7.93    0.76
  12  -2   3    8.40    0.79
 -14   2  -3    1.61    0.31
 -14   2  -3    1.48    0.31
 -14   2  -3    1.90    0.47
  14  -2   3    1.64    0.26
  14  -2   3    1.35    0.35
 -16   2  -3    1.45    0.35
 -16   2  -3    1.10    0.33
 -16   2  -3    1.00    0.56
  16  -2   3    1.22    0.26
  16  -2   3    1.66    0.42
  16  -2   3    1.47    0.26
 -18   2  -3    0.30    0.35
 -18   2  -3   -0.16    0.30
 -18   2  -3   -0.63    0.72
  18  -2   3    0.29    0.44
 -20   2  -3    1.90    0.57
 -20   2  -3    2.69    0.52
  20  -2   3    2.71    0.63
 -23  -1   3    0.43    0.71
 -21  -1   3    0.62    0.58
 -19  -1   3    6.09    0.60
 -19  -1   3    6.45    0.61
 -19  -1   3    4.39    0.72
 -17  -1   3   13.28    1.18
 -17  -1   3   12.92    1.23
 -17  -1   3   12.92    1.18
 -15  -1   3    1.06    0.20
 -15  -1   3    0.86    0.27
 -13  -1   3    3.61    0.42
 -13  -1   3    3.81    0.37
 -11  -1   3    8.45    0.76
 -11  -1   3    8.55    0.78
  -9  -1   3   48.97    4.22
  -7  -1   3    9.44    0.84
  -5  -1   3   58.58    5.35
  -5  -1   3   66.06    5.35
   3   1  -3    4.53    0.39
   3   1  -3    4.19    0.39
   3   1  -3    4.52    0.38
  -3  -1   3    4.15    0.39
  -3  -1   3    4.21    0.38
  -3  -1   3    4.54    0.38
  -3  -1   3    3.75    0.39
   1   1  -3   16.94    1.60
   1   1  -3   20.49    1.61
   1   1  -3   18.84    1.61
  -1  -1   3   17.43    1.60
  -1  -1   3   20.96    1.61
  -1  -1   3   18.38    1.61
  -1  -1   3   16.94    1.60
  -1   1  -3   82.51    6.92
  -1   1  -3   80.22    6.93
  -1   1  -3   83.75    6.92
  -1   1  -3   73.28    6.91
   1  -1   3   84.53    6.92
   1  -1   3   79.46    6.92
   1  -1   3   81.91    6.93
   1  -1   3   80.14    6.92
  -3   1  -3    2.59    0.25
  -3   1  -3    2.75    0.26
  -3   1  -3    2.08    0.25
   3  -1   3    2.45    0.26
   3  -1   3    2.30    0.25
   3  -1   3    2.43    0.24
  -5   1  -3    3.40    0.35
  -5   1  -3    3.11    0.33
  -5   1  -3    3.44    0.33
   5  -1   3    2.71    0.34
   5  -1   3    3.45    0.34
   5  -1   3    3.32    0.31
  -7   1  -3    4.15    0.41
  -7   1  -3    3.98    0.39
  -7   1  -3    4.12    0.39
   7  -1   3    3.75    0.36
   7  -1   3    3.65    0.40
   7  -1   3    3.30    0.38
  -9   1  -3    5.76    0.52
  -9   1  -3    5.26    0.53
  -9   1  -3    5.73    0.57
   9  -1   3    5.28    0.50
   9  -1   3    5.33    0.54
   9  -1   3    5.31    0.52
 -11   1  -3    1.45    0.34
 -11   1  -3    1.33    0.24
 -11   1  -3    1.36    0.24
  11  -1   3    1.90    0.23
  11  -1   3    1.01    0.24
  11  -1   3    1.13    0.21
 -13   1  -3   -0.33    0.32
 -13   1  -3    0.02    0.18
 -13   1  -3   -0.19    0.23
  13  -1   3   -0.09    0.28
  13  -1   3   -0.02    0.17
 -15   1  -3    6.11    0.68
 -15   1  -3    6.27    0.80
 -15   1  -3    7.23    0.68
  15  -1   3    6.51    0.63
  15  -1   3    6.48    0.71
 -17   1  -3    3.20    0.71
 -17   1  -3    4.34    0.56
 -17   1  -3    3.74    0.52
  17  -1   3    3.57    0.57
 -19   1  -3    0.20    0.36
 -19   1  -3   -0.21    0.43
  19  -1   3    0.09    0.48
 -21   1  -3    1.30    0.59
 -21   1  -3    0.89    0.49
  21  -1   3    0.80    0.62
 -22   0   3   -0.76    0.60
 -20   0   3   -0.19    0.24
 -20   0   3   -0.19    0.48
 -18   0   3   -0.28    0.38
 -18   0   3   -0.39    0.20
 -16   0   3   -0.19    0.29
 -16   0   3   -0.33    0.19
 -14   0   3   -0.20    0.13
 -14   0   3   -0.12    0.21
 -12   0   3    0.04    0.17
 -12   0   3   -0.11    0.10
 -10   0   3    0.01    0.09
 -10   0   3   -0.08    0.13
  -8   0   3   -0.04    0.09
  -8   0   3   -0.08    0.07
   6   0  -3    0.24    0.42
  -6   0   3    0.15    0.54
  -4   0   3   -0.07    0.07
  -4   0   3   -0.01    0.05
   2   0  -3   -0.05    0.05
  -2   0   3   -0.05    0.05
  -2   0   3   -0.02    0.07
   0   0  -3    0.01    0.07
   0   0  -3    0.16    0.09
   0   0  -3    0.03    0.09
   0   0   3    0.02    0.06
   0   0   3    0.04    0.04
   0   0   3    0.24    0.08
   0   0   3   -0.02    0.08
  -2   0  -3   -0.12    0.09
  -2   0  -3    0.03    0.07
  -2   0  -3    0.02    0.09
   2   0   3   -0.02    0.07
   2   0   3    0.09    0.08
   2   0   3   -0.02    0.08
  -4   0  -3    0.06    0.11
  -4   0  -3    0.12    0.10
  -4   0  -3   -0.03    0.08
   4   0   3    0.03    0.08
   4   0   3   -0.08    0.09
   4   0   3    0.01    0.09
  -6   0  -3    0.10    0.11
  -6   0  -3   -0.04    0.15
  -6   0  -3   -0.07    0.11
   6   0   3    0.06    0.11
   6   0   3    0.16    0.13
   6   0   3    0.14    0.13
  -8   0  -3   -0.02    0.14
  -8   0  -3   -0.15    0.16
  -8   0  -3    0.15    0.14
   8   0   3    0.02    0.10
   8   0   3   -0.08    0.12
   8   0   3   -0.01    0.14
 -10   0  -3   -0.21    0.14
 -10   0  -3   -0.01    0.23
 -10   0  -3   -0.15    0.15
  10   0   3   -0.29    0.18
  10   0   3   -0.18    0.13
 -12   0  -3    0.08    0.18
 -12   0  -3    0.03    0.23
 -12   0  -3   -0.26    0.30
  12   0   3    0.40    0.23
  12   0   3    0.01    0.13
  12   0   3    0.24    0.16
 -14   0  -3   -0.52    0.37
 -14   0  -3   -0.43    0.25
 -14   0  -3   -0.17    0.22
  14   0   3   -0.20    0.15
  14   0   3   -0.10    0.29
  14   0   3    0.18    0.17
 -16   0  -3    0.07    0.25
 -16   0  -3   -0.26    0.49
 -16   0  -3   -0.25    0.32
  16   0   3    0.07    0.36
 -18   0  -3   -0.02    0.58
 -18   0  -3    0.00    0.38
 -18   0  -3   -0.23    0.32
  18   0   3   -0.21    0.45
 -20   0  -3    0.15    0.46
 -20   0  -3   -0.07    0.43
  20   0   3   -0.48    0.51
 -22   0  -3    0.09    0.66
 -22   0  -3   -0.30    0.55
 -23   1   3    0.82    0.78
 -21   1   3    0.26    0.28
 -21   1   3   -0.08    0.56
 -19   1   3    5.90    0.74
 -19   1   3    5.91    0.64
 -17   1   3   12.41    1.06
 -17   1   3    9.26    1.02
  15  -1  -3    1.15    0.28
 -15   1   3    1.52    0.32
 -15   1   3    1.15    0.23
  13  -1  -3    3.75    0.41
 -13   1   3    3.45    0.41
 -13   1   3    3.66    0.38
  11  -1  -3    7.79    0.74
 -11   1   3    8.29    0.74
 -11   1   3    8.06    0.73
   9  -1  -3   49.06    4.13
  -9   1   3   47.69    4.13
  -9   1   3   47.30    4.13
  -7   1   3    9.26    0.82
  -5   1   3   64.46    5.62
  -5   1   3   68.38    5.62
  -5   1   3   63.70    5.62
   3  -1  -3    4.71    0.40
   3  -1  -3    4.13    0.40
  -3   1   3    4.59    0.40
  -3   1   3    4.66    0.41
  -3   1   3    4.52    0.41
   1  -1  -3   19.97    1.70
   1  -1  -3   18.62    1.69
  -1   1   3   20.16    1.70
  -1  -1  -3   81.15    7.12
  -1  -1  -3   84.05    7.13
  -1  -1  -3   82.23    7.13
   1   1   3   86.10    7.13
   1   1   3   81.80    7.12
  -3  -1  -3    2.36    0.25
  -3  -1  -3    2.37    0.24
  -3  -1  -3    2.18    0.23
   3   1   3    2.49    0.24
   3   1   3    2.03    0.23
  -5  -1  -3    3.36    0.34
  -5  -1  -3    3.51    0.34
  -5  -1  -3    2.99    0.33
   5   1   3    3.32    0.34
   5   1   3    3.46    0.33
  -7  -1  -3    4.41    0.44
  -7  -1  -3    3.89    0.41
  -7  -1  -3    4.42    0.42
   7   1   3    3.88    0.39
   7   1   3    4.31    0.39
   7   1   3    4.08    0.43
  -9  -1  -3    5.06    0.51
  -9  -1  -3    6.12    0.52
  -9  -1  -3    4.65    0.55
   9   1   3    5.24    0.48
   9   1   3    5.12    0.53
   9   1   3    4.99    0.49
 -11  -1  -3    1.22    0.29
 -11  -1  -3    1.67    0.28
 -11  -1  -3    1.13    0.24
  11   1   3    1.40    0.31
  11   1   3    1.67    0.22
  11   1   3    1.25    0.20
 -13  -1  -3   -0.32    0.32
 -13  -1  -3   -0.28    0.24
 -13  -1  -3    0.09    0.18
  13   1   3   -0.16    0.25
  13   1   3   -0.01    0.13
 -15  -1  -3    6.55    0.67
 -15  -1  -3    6.05    0.64
 -15  -1  -3    5.52    0.75
  15   1   3    6.09    0.70
 -17  -1  -3    4.10    0.70
 -17  -1  -3    3.78    0.52
 -17  -1  -3    3.29    0.48
  17   1   3    2.83    0.53
 -19  -1  -3   -0.08    0.48
 -19  -1  -3    0.13    0.37
  19   1   3   -0.43    0.49
 -21  -1  -3    1.14    0.60
 -21  -1  -3    0.25    0.47
 -22   2   3    0.12    0.62
 -22   2   3   -0.05    0.34
 -20   2   3    0.26    0.46
 -20   2   3    1.24    0.30
  18  -2  -3    1.53    0.34
 -18   2   3    0.83    0.33
 -18   2   3    1.28    0.41
  16  -2  -3    3.59    0.46
 -16   2   3    2.88    0.46
 -16   2   3    3.68    0.42
  14  -2  -3    0.20    0.24
 -14   2   3   -0.13    0.21
 -14   2   3    0.45    0.26
  12  -2  -3    6.20    0.63
 -12   2   3    7.27    0.63
 -12   2   3    6.76    0.64
  10  -2  -3    0.25    0.13
 -10   2   3    0.36    0.13
 -10   2   3    0.36    0.16
 -10   2   3    0.38    0.09
   8  -2  -3    0.35    0.09
  -8   2   3   -0.03    0.07
  -8   2   3    0.04    0.09
  -8   2   3    0.41    0.11
   6  -2  -3   27.83    2.44
   6  -2  -3   29.38    2.44
   6  -2  -3   27.27    2.45
  -6   2   3   26.99    2.44
  -6   2   3   28.40    2.45
  -6   2   3   30.45    2.44
   4  -2  -3    1.11    0.14
   4  -2  -3    1.22    0.14
   4  -2  -3    1.23    0.13
  -4   2   3    1.30    0.15
  -4   2   3    1.59    0.14
  -4   2   3    1.08    0.13
   2  -2  -3  176.06   14.02
   2  -2  -3  161.03   14.02
   2  -2  -3  154.12   14.02
  -2   2   3  170.00   14.03
  -2   2   3  163.13   14.02
  -2   2   3  158.01   14.02
   0  -2  -3   29.65    2.64
   0  -2  -3   29.87    2.63
   0  -2  -3   30.97    2.63
   0  -2  -3   32.25    2.64
   0   2   3   29.73    2.63
   0   2   3   31.67    2.63
   0   2   3   29.58    2.64
   0   2   3   31.25    2.64
  -2  -2  -3   13.59    1.16
  -2  -2  -3   13.08    1.17
  -2  -2  -3   12.87    1.16
   2   2   3   13.02    1.16
   2   2   3   13.47    1.16
   2   2   3   13.78    1.17
  -4  -2  -3   68.52    5.81
  -4  -2  -3   62.96    5.81
  -4  -2  -3   69.40    5.81
   4   2   3   68.09    5.81
   4   2   3   69.14    5.81
  -6  -2  -3   26.26    2.20
  -6  -2  -3   23.79    2.19
  -6  -2  -3   25.84    2.19
   6   2   3   25.76    2.18
   6   2   3   25.98    2.20
   6   2   3   23.70    2.18
  -8  -2  -3   19.77    1.70
  -8  -2  -3   20.90    1.69
  -8  -2  -3   17.62    1.68
   8   2   3   19.62    1.67
   8   2   3   17.91    1.67
   8   2   3   19.48    1.69
 -10  -2  -3   13.79    1.33
 -10  -2  -3   16.18    1.32
 -10  -2  -3   14.41    1.31
  10   2   3   15.82    1.34
  10   2   3   13.83    1.29
  10   2   3   14.71    1.29
 -12  -2  -3    8.40    0.77
 -12  -2  -3    8.19    0.82
 -12  -2  -3    7.74    0.76
  12   2   3    7.36    0.73
  12   2   3    9.03    0.81
  12   2   3    8.03    0.73
 -14  -2  -3    1.36    0.28
 -14  -2  -3    1.09    0.36
 -14  -2  -3    0.47    0.44
  14   2   3    1.21    0.35
 -16  -2  -3    1.02    0.50
 -16  -2  -3    1.65    0.44
 -16  -2  -3    1.76    0.33
  16   2   3    0.57    0.38
 -18  -2  -3   -0.08    0.44
 -18  -2  -3    0.02    0.63
 -18  -2  -3   -0.03    0.34
 -20  -2  -3    2.00    0.49
 -20  -2  -3    2.94    0.59
 -25   3   3    0.03    0.50
 -25   3   3    0.41    0.48
 -23   3   3   -0.51    0.83
 -23   3   3   -0.49    0.36
 -23   3   3    0.50    0.37
 -23   3   3   -0.18    0.35
  21  -3  -3    0.12    0.37
 -21   3   3    0.14    0.28
 -21   3   3   -0.12    0.26
 -21   3   3    0.32    0.61
 -21   3   3    0.09    0.33
  19  -3  -3   -0.48    0.32
 -19   3   3    0.11    0.23
 -19   3   3   -0.38    0.27
 -19   3   3    0.09    0.22
 -19   3   3   -0.43    0.44
  17  -3  -3    4.90    0.56
 -17   3   3    6.19    0.63
 -17   3   3    4.48    0.49
 -17   3   3    4.33    0.48
 -17   3   3    4.63    0.56
  15  -3  -3    6.68    0.62
 -15   3   3    6.69    0.65
 -15   3   3    5.61    0.62
 -15   3   3    5.73    0.57
 -15   3   3    5.67    0.56
  13  -3  -3    5.93    0.50
 -13   3   3    3.96    0.46
 -13   3   3    4.57    0.46
 -13   3   3    5.71    0.51
 -13   3   3    5.19    0.50
  11  -3  -3    7.52    0.72
  11  -3  -3    8.08    0.72
 -11   3   3    7.70    0.70
 -11   3   3    8.23    0.73
 -11   3   3    8.05    0.73
 -11   3   3    7.76    0.71
   9  -3  -3    0.73    0.14
   9  -3  -3    0.51    0.12
  -9   3   3    0.49    0.14
  -9   3   3    1.03    0.12
   7  -3  -3   16.79    1.47
   7  -3  -3   16.15    1.48
   7  -3  -3   17.04    1.47
  -7   3   3   17.10    1.47
  -7   3   3   17.66    1.49
  -7   3   3   17.18    1.47
   5  -3  -3    1.77    0.18
   5  -3  -3    1.83    0.19
   5  -3  -3    2.05    0.19
  -5   3   3    1.76    0.18
  -5   3   3    1.78    0.19
  -5   3   3    1.85    0.20
   3  -3  -3   94.78    8.27
   3  -3  -3   94.07    8.27
  -3   3   3  101.51    8.27
  -3   3   3   97.23    8.27
  -3   3   3   94.99    8.27
[truncated: 6,000,296 more chars]
