# Supplementary material for: Syntheses, characterizations, crystal structures and Hirshfeld surface analyses of methyl 4-[4-(di­fluorometh­oxy)phen­yl]-2,7,7-trimethyl-5-oxo-1,4,5,6,7,8-hexa­hydro­quinoline-3-carboxyl­ate, isopropyl 4-[4-(di­fluoro­meth­oxy)phen­yl]-2,6,6-trimethyl-5-oxo-1,4,5,6,7,8-hexa­hydro­quinoline-3-carboxyl­ate and tert-butyl 4-[4-(di­fluoro­meth­oxy)phen­yl]-2,6,6-trimethyl-5-oxo-1,4,5,6,7,8-hexa­hydro­quinoline-3-carboxyl­ate
Source: Acta Crystallogr E Crystallogr Commun. 2024 Feb 8;80(Pt 3):281–8. doi: 10.1107/S2056989024001233 (PMC10915661; doi:10.1107/S2056989024001233)
Supplement: Supplementary file 2 [file e-80-00281-Isup2.hkl]

data_I                                                                          
_shelx_title ' (I) in C2/c'                                                     
_shelx_refln_list_code          4                                               
_shelx_F_calc_maximum      333.68                                               
_exptl_crystal_F_000      1648.00                                               
_reflns_d_resolution_high  0.7500                                               
                                                                                
loop_                                                                           
 _space_group_symop_operation_xyz                                               
 'x, y, z'                                                                      
 '-x, y, -z+1/2'                                                                
 'x+1/2, y+1/2, z'                                                              
 '-x+1/2, y+1/2, -z+1/2'                                                        
 '-x, -y, -z'                                                                   
 'x, -y, z-1/2'                                                                 
 '-x+1/2, -y+1/2, -z'                                                           
 'x+1/2, -y+1/2, z-1/2'                                                         
                                                                                
_cell_length_a    19.7046                                                       
_cell_length_b    15.3891                                                       
_cell_length_c    14.1279                                                       
_cell_angle_alpha  90.000                                                       
_cell_angle_beta  113.801                                                       
_cell_angle_gamma  90.000                                                       
                                                                                
_shelx_F_squared_multiplier     1.000                                           
                                                                                
loop_                                                                           
 _refln_index_h                                                                 
 _refln_index_k                                                                 
 _refln_index_l                                                                 
 _refln_F_squared_calc                                                          
 _refln_F_squared_meas                                                          
 _refln_F_squared_sigma                                                         
 _refln_observed_status                                                         
   4   0   0      97123.30      97471.99      4808.29 o                         
   6   0   0      21562.85      19677.74       751.88 o                         
   8   0   0      19077.91      19987.70       764.47 o                         
  10   0   0        846.95        952.21        43.35 o                         
  12   0   0       5275.24       5847.37       251.92 o                         
  14   0   0       3376.35       4100.11       178.20 o                         
  16   0   0        387.43        392.19        26.06 o                         
  18   0   0        539.66        541.47        33.78 o                         
  20   0   0        573.30        513.01        53.39 o                         
  22   0   0          6.91         22.19        33.24 o                         
  24   0   0        167.37        121.46        43.88 o                         
   1   1   0       3104.28       2020.24       122.69 o                         
   3   1   0      24531.06      24251.07       657.54 o                         
   5   1   0     111343.25     114014.23      3248.48 o                         
   7   1   0      13567.49      14466.64       356.61 o                         
   9   1   0       3524.07       3974.21       108.19 o                         
  11   1   0        151.02        283.55        11.52 o                         
  13   1   0        608.83        597.17        21.62 o                         
  15   1   0       1386.40       1371.63        45.13 o                         
  17   1   0         18.16          0.61        12.91 o                         
  19   1   0        116.08        126.84        16.15 o                         
  21   1   0         28.40         32.46        19.06 o                         
  23   1   0        138.33        116.24        28.01 o                         
   0   2   0      17946.88      18516.08       643.64 o                         
   2   2   0       6216.99       6284.20       149.32 o                         
   4   2   0        532.68        568.26        15.38 o                         
   6   2   0      48665.04      49063.09      1394.71 o                         
   8   2   0       6768.71       7356.32       210.11 o                         
  10   2   0      15067.61      15680.42       386.73 o                         
  12   2   0       2134.37       2057.51        60.25 o                         
  14   2   0       1217.16       1217.88        40.19 o                         
  16   2   0        278.66        234.13        15.34 o                         
  18   2   0        122.01         83.38        14.51 o                         
  20   2   0         65.95        105.34        18.26 o                         
  22   2   0          0.30        -14.17        22.83 o                         
   1   3   0         11.97         21.14         3.32 o                         
   3   3   0        293.75        239.61         7.98 o                         
   5   3   0        130.83        204.42         7.68 o                         
   7   3   0       1674.21       1596.45        42.12 o                         
   9   3   0       4225.64       4502.66       122.73 o                         
  11   3   0       6090.93       6083.90       165.56 o                         
  13   3   0         14.25          9.47         7.65 o                         
  15   3   0       1617.33       1931.74        61.26 o                         
  17   3   0        254.88        318.88        18.80 o                         
  19   3   0       1101.73       1216.36        46.48 o                         
  21   3   0         66.38         73.43        88.27 o                         
  23   3   0         72.25         77.36        27.29 o                         
   0   4   0       3621.82       3194.79        97.27 o                         
   2   4   0       1670.10       1789.31        41.34 o                         
   4   4   0       8772.18       8402.96       192.24 o                         
   6   4   0        988.67        764.21        21.81 o                         
   8   4   0        252.19        215.94         7.99 o                         
  10   4   0         47.27         69.76        11.88 o                         
  12   4   0        811.53        769.08        22.31 o                         
  14   4   0       2939.05       3138.27        82.79 o                         
  16   4   0        838.88        857.34        31.13 o                         
  18   4   0         72.31         75.09        18.25 o                         
  20   4   0         94.46         74.00        20.00 o                         
  22   4   0        191.47        141.56        37.54 o                         
   1   5   0       1385.48       1474.14        32.15 o                         
   3   5   0        705.19        869.26        20.04 o                         
   5   5   0        679.46        841.42        20.20 o                         
   7   5   0          8.76         16.34         4.52 o                         
   9   5   0        932.06        980.33        27.05 o                         
  11   5   0        685.69        657.72        19.51 o                         
  13   5   0       1115.67       1105.17        32.98 o                         
  15   5   0        178.10        255.52        12.69 o                         
  17   5   0         41.55         44.12        13.19 o                         
  19   5   0         34.90          0.36        15.30 o                         
  21   5   0         66.36         58.43        81.80 o                         
  23   5   0        110.22        192.93        42.10 o                         
   0   6   0       9841.94       9087.33       275.73 o                         
   2   6   0       6773.34       6487.80       143.70 o                         
   4   6   0        921.76       1145.74        26.37 o                         
   6   6   0       2925.93       2964.70        68.55 o                         
   8   6   0        125.02        163.30         7.29 o                         
  10   6   0       2296.60       2264.28        60.01 o                         
  12   6   0        461.24        438.75        15.19 o                         
  14   6   0        544.79        501.23        18.39 o                         
  16   6   0          0.04          9.01         9.53 o                         
  18   6   0         11.70         71.39        13.40 o                         
  20   6   0          0.22          8.74        22.46 o                         
  22   6   0          0.04         36.92       123.94 o                         
   1   7   0         48.93         45.85         6.88 o                         
   3   7   0       4121.66       4069.64        93.86 o                         
   5   7   0       1132.16       1239.07        28.67 o                         
   7   7   0        423.35        375.52        10.59 o                         
   9   7   0        248.62        252.65        10.78 o                         
  11   7   0        141.88        182.67         9.68 o                         
  13   7   0        124.38        117.32         9.40 o                         
  15   7   0        334.92        321.28        17.51 o                         
  17   7   0         17.34          2.04        10.65 o                         
  19   7   0         43.52         28.74        15.54 o                         
  21   7   0          7.50        -18.77        24.92 o                         
   0   8   0       9118.05       9921.20       301.15 o                         
   2   8   0       1748.64       1511.15        33.51 o                         
   4   8   0        949.84        980.71        23.25 o                         
   6   8   0        523.82        478.64        12.84 o                         
   8   8   0         98.24        107.49         6.21 o                         
  10   8   0          0.07         -6.39         6.39 o                         
  12   8   0          0.24         -7.80         7.80 o                         
  14   8   0        124.77         74.03        11.72 o                         
  16   8   0          9.01         -0.03        11.73 o                         
  18   8   0        104.14         70.31        13.52 o                         
  20   8   0         52.09         65.08        20.88 o                         
  22   8   0        188.61        129.46        31.98 o                         
   1   9   0        495.18        603.89        15.02 o                         
   3   9   0         14.31         -4.40         7.20 o                         
   5   9   0       1222.07       1340.33        31.21 o                         
   7   9   0        235.04        239.01         8.77 o                         
   9   9   0         92.24        111.64         7.81 o                         
  11   9   0       1357.05       1239.30        35.35 o                         
  13   9   0         30.16          2.24        12.80 o                         
  15   9   0        155.40        100.26        11.46 o                         
  17   9   0        349.97        306.08        17.92 o                         
  19   9   0        204.94        190.32        22.87 o                         
  21   9   0         76.59         67.56        23.87 o                         
   0  10   0       9267.21      10196.76       309.41 o                         
   2  10   0        941.90        954.11        34.12 o                         
   4  10   0       2847.49       2715.34        63.71 o                         
   6  10   0         49.38         55.92         6.18 o                         
   8  10   0        308.35        220.58         9.20 o                         
  10  10   0         42.15         26.05         8.81 o                         
  12  10   0        445.59        459.09        18.85 o                         
  14  10   0         29.53         20.81        13.20 o                         
  16  10   0         91.64        144.49        16.32 o                         
  18  10   0          5.86        -11.21        19.89 o                         
  20  10   0         24.72         33.10        22.07 o                         
   1  11   0         15.46         53.67         6.64 o                         
   3  11   0       2736.15       2523.99        57.27 o                         
   5  11   0        117.96        108.63        11.75 o                         
   7  11   0        855.50        745.73        19.70 o                         
   9  11   0         62.64         12.88        15.19 o                         
  11  11   0        697.10        677.76        20.20 o                         
  13  11   0         86.29         58.11        14.76 o                         
  15  11   0        137.93        104.18        16.11 o                         
  17  11   0         19.98         30.32        16.63 o                         
  19  11   0         16.29          9.24        20.45 o                         
   0  12   0      11724.10      11494.94       349.09 o                         
   2  12   0       1579.85       2013.63        49.87 o                         
   4  12   0        264.65        290.10        24.14 o                         
   6  12   0       1961.26       1785.73        41.92 o                         
   8  12   0        368.01        291.41        12.21 o                         
  10  12   0        567.43        639.48        20.37 o                         
  12  12   0        414.38        443.63        18.61 o                         
  14  12   0        179.47        181.80        15.54 o                         
  16  12   0         34.79         35.77        16.77 o                         
  18  12   0         20.53         27.42        23.92 o                         
   1  13   0         40.80         70.23        12.69 o                         
   3  13   0        503.69        599.52        70.49 o                         
   5  13   0       1316.23       1183.81        30.66 o                         
   7  13   0        477.77        485.75        23.10 o                         
   9  13   0        416.83        404.96        14.61 o                         
  11  13   0        412.29        393.71        19.95 o                         
  13  13   0        361.47        291.66        15.78 o                         
  15  13   0         13.29         16.04        17.03 o                         
  17  13   0         47.00         55.60        21.59 o                         
   0  14   0        491.51        413.65        20.34 o                         
   2  14   0         40.35         91.51        10.48 o                         
   4  14   0          6.37        -10.47        10.47 o                         
   6  14   0       1519.36       1755.79        45.56 o                         
   8  14   0         28.77          8.15         9.57 o                         
  10  14   0        240.18        244.35        13.05 o                         
  12  14   0        122.53        131.21        13.47 o                         
  14  14   0          7.22         38.86        18.21 o                         
  16  14   0        466.51        429.31        30.41 o                         
   1  15   0          7.96         28.83         9.77 o                         
   3  15   0         68.18         68.25        10.51 o                         
   5  15   0         12.53        -10.01        10.01 o                         
   7  15   0          9.81          1.27        10.45 o                         
   9  15   0          0.93         42.48        14.90 o                         
  11  15   0        331.22        356.17        17.66 o                         
  13  15   0          4.67          9.97        16.04 o                         
  15  15   0        103.86         79.50        23.57 o                         
   0  16   0         50.85        196.01        31.21 o                         
   2  16   0         17.31          2.81        12.68 o                         
   4  16   0         37.26         36.92        11.85 o                         
   6  16   0         54.23         66.64        12.18 o                         
   8  16   0         93.47         70.32        12.62 o                         
  10  16   0         24.29         47.91        14.08 o                         
  12  16   0          1.52         -4.62        17.16 o                         
  14  16   0         95.02        101.97        21.96 o                         
   1  17   0         17.79         81.59        12.46 o                         
   3  17   0        186.91        220.20        14.51 o                         
   5  17   0          4.59         -4.03        13.03 o                         
   7  17   0          4.07         -0.31        13.72 o                         
   9  17   0          6.12         -7.63        15.25 o                         
  11  17   0        166.64        147.25        21.19 o                         
  13  17   0        164.14        160.01        22.20 o                         
   0  18   0         22.23        116.57        22.33 o                         
   2  18   0         14.98          7.50        14.46 o                         
   4  18   0        470.77        502.12        24.62 o                         
   6  18   0        101.87        151.95        17.20 o                         
   8  18   0         15.74         24.10        17.52 o                         
  10  18   0          0.99         29.65        19.91 o                         
   1  19   0         18.49        -10.40        18.33 o                         
   3  19   0        173.05        189.68        20.02 o                         
   5  19   0         15.39        104.79        20.64 o                         
   7  19   0        117.90        167.89        30.50 o                         
   9  19   0          9.80          6.87        22.63 o                         
   0  20   0        180.73        156.28        47.83 o                         
   2  20   0         17.29         71.06        21.70 o                         
   4  20   0          2.13         29.25        21.85 o                         
 -23   1   1         88.31        161.53       110.36 o                         
 -21   1   1        169.08        189.74        26.84 o                         
 -19   1   1        705.96        842.20        41.39 o                         
 -17   1   1         37.89         43.61        18.94 o                         
 -15   1   1       5261.89       5553.69       196.16 o                         
 -13   1   1       3806.71       4254.93       139.18 o                         
 -11   1   1        142.22         98.71        11.47 o                         
  -9   1   1      47175.64      52404.56      1582.17 o                         
  -7   1   1        105.78        138.51         6.48 o                         
  -5   1   1      79877.68      78572.65      2538.23 o                         
  -3   1   1       1729.29       1778.19        53.73 o                         
  -1   1   1      14533.62      13310.43       507.16 o                         
   1   1   1       3738.75       3707.26        91.53 o                         
   3   1   1      19016.02      19074.60       491.73 o                         
   5   1   1      47802.55      47214.92      1119.29 o                         
   7   1   1       1012.64       1113.86        28.45 o                         
   9   1   1        506.45        675.32        19.96 o                         
  11   1   1       2567.74       2224.76        64.97 o                         
  13   1   1        201.07        203.63        12.10 o                         
  15   1   1         19.30          3.17        15.82 o                         
  17   1   1        545.41        600.87        25.40 o                         
  19   1   1         87.22         75.13        17.36 o                         
  21   1   1         22.62         -2.88        22.01 o                         
  23   1   1        103.42        103.20        31.68 o                         
 -24   2   1         18.54        -38.50        38.50 o                         
 -22   2   1          0.48        -22.04        26.04 o                         
 -20   2   1        176.92        129.09        22.11 o                         
 -18   2   1         59.73         61.54        14.77 o                         
 -16   2   1          7.69         -9.79        20.24 o                         
 -14   2   1       5894.79       6326.20       221.98 o                         
 -12   2   1        336.14        344.33        22.80 o                         
 -10   2   1       9228.53      10078.32       326.40 o                         
  -8   2   1        107.29        121.42         6.37 o                         
  -6   2   1      10541.86      10848.70       293.06 o                         
  -4   2   1      44529.97      40112.91      1082.74 o                         
  -2   2   1         60.96         56.57         2.50 o                         
   0   2   1      29387.51      28948.86       744.11 o                         
   2   2   1        255.36        271.39         8.35 o                         
   4   2   1      12742.51      12343.27       292.88 o                         
   6   2   1       4171.36       4505.97       107.45 o                         
   8   2   1      11318.58      12649.72       312.33 o                         
  10   2   1       8338.61       7844.81       203.22 o                         
  12   2   1         24.66         22.51         6.54 o                         
  14   2   1          2.89         -8.89         9.45 o                         
  16   2   1        515.01        553.66        24.68 o                         
  18   2   1        141.67        142.54        16.82 o                         
  20   2   1         26.82          1.78        19.08 o                         
  22   2   1        266.16        380.83        32.30 o                         
 -23   3   1         27.32         15.87        32.16 o                         
 -21   3   1         26.19         17.61        22.79 o                         
 -19   3   1       1023.86       1037.15        48.67 o                         
 -17   3   1         50.79         57.67        14.01 o                         
 -15   3   1        105.41        191.10        31.65 o                         
 -13   3   1        598.88        499.96        20.24 o                         
 -11   3   1       5299.28       5427.34       176.38 o                         
  -9   3   1       1755.51       1535.43        42.50 o                         
  -7   3   1        497.12        579.05        16.82 o                         
  -5   3   1         49.41         68.32         5.40 o                         
  -3   3   1      14555.17      13982.02       319.06 o                         
  -1   3   1      13748.38      13879.50       305.34 o                         
   1   3   1      53966.26      54695.18      1349.38 o                         
   3   3   1        705.28        650.85        16.92 o                         
   5   3   1        141.90        170.78         5.94 o                         
   7   3   1       5184.56       4902.96       117.02 o                         
   9   3   1        973.74       1128.72        32.14 o                         
  11   3   1       1739.73       1709.99        45.84 o                         
  13   3   1         25.37         63.37         7.26 o                         
  15   3   1        387.38        442.99        24.43 o                         
  17   3   1         14.79          0.68        14.29 o                         
  19   3   1         79.48        116.67        18.97 o                         
  21   3   1         35.20         36.77        23.06 o                         
  23   3   1         38.83         32.27        29.36 o                         
 -24   4   1        148.23        156.79        40.36 o                         
 -22   4   1         37.61          4.57        36.55 o                         
 -20   4   1        472.58        450.36        28.39 o                         
 -18   4   1         16.99          5.73        14.83 o                         
 -16   4   1       1918.89       1811.03        61.92 o                         
 -14   4   1       2541.71       2365.96        78.95 o                         
 -12   4   1          0.06         -5.71         5.71 o                         
 -10   4   1       1626.19       1690.19        46.92 o                         
  -8   4   1       1324.72       1231.23        32.83 o                         
  -6   4   1       3787.54       3488.34        86.57 o                         
  -4   4   1       3226.23       2953.10        65.49 o                         
  -2   4   1      56611.19      54973.59      1170.98 o                         
   0   4   1      48910.11      48378.46      1032.92 o                         
   2   4   1        606.92        596.82        15.25 o                         
   4   4   1       2416.32       2326.34        55.81 o                         
   6   4   1       2049.64       1960.08        49.38 o                         
   8   4   1       1339.88       1262.20        33.93 o                         
  10   4   1      13589.38      14075.74       381.71 o                         
  12   4   1         90.22        124.19         8.02 o                         
  14   4   1        244.23        229.43        11.86 o                         
  16   4   1       1718.19       1637.35        57.91 o                         
  18   4   1          9.79         -7.46        15.98 o                         
  20   4   1         26.74         13.95        20.69 o                         
  22   4   1         66.51         50.86        26.83 o                         
 -23   5   1          0.07         -0.34        28.56 o                         
 -21   5   1        246.48        189.53        46.81 o                         
 -19   5   1        729.78        658.65        33.24 o                         
 -17   5   1        172.83        158.89        15.18 o                         
 -15   5   1          0.00        -36.00        49.95 o                         
 -13   5   1          0.17         -7.04         7.04 o                         
 -11   5   1        931.83        904.80        28.14 o                         
  -9   5   1        565.18        523.79        15.52 o                         
  -7   5   1        168.78        196.21        10.03 o                         
  -5   5   1       5753.54       5328.78       118.25 o                         
  -3   5   1      20284.30      19789.23       422.89 o                         
  -1   5   1       6197.49       5563.92       119.18 o                         
   1   5   1       3852.42       3797.55        84.45 o                         
   3   5   1       4794.74       5164.65       123.00 o                         
   5   5   1       4612.96       4936.82       113.35 o                         
   7   5   1         23.56         40.19         4.52 o                         
   9   5   1        964.40        996.65        27.80 o                         
  11   5   1        969.30       1064.97        31.47 o                         
  13   5   1       2357.50       2252.24        60.13 o                         
  15   5   1        309.11        335.93        14.47 o                         
  17   5   1        210.85        242.11        15.81 o                         
  19   5   1        467.41        480.71        25.28 o                         
  21   5   1         47.09         54.60        25.29 o                         
 -22   6   1         15.16        -27.50        27.50 o                         
 -20   6   1        334.92        315.60        26.96 o                         
 -18   6   1        163.41        136.43        22.10 o                         
 -16   6   1        944.83        922.19        35.98 o                         
 -14   6   1       1417.00       1263.45        39.20 o                         
 -12   6   1        364.97        422.37        16.16 o                         
 -10   6   1       1176.83       1093.58        27.63 o                         
  -8   6   1         51.96         34.27         4.56 o                         
  -6   6   1        352.94        272.39         8.44 o                         
  -4   6   1         81.31         94.23         7.08 o                         
  -2   6   1          5.70         -2.89         5.52 o                         
   0   6   1          6.55          6.96         3.81 o                         
   2   6   1         23.97         82.69         7.38 o                         
   4   6   1       6226.58       6162.04       141.46 o                         
   6   6   1         62.59         79.48         5.75 o                         
   8   6   1       1394.50       1270.09        31.87 o                         
  10   6   1        526.76        524.86        16.82 o                         
  12   6   1        971.08       1078.76        32.43 o                         
  14   6   1        886.71        820.39        25.11 o                         
  16   6   1          3.13        -11.41        11.41 o                         
  18   6   1        200.80        145.11        15.94 o                         
  20   6   1         27.65         13.99        20.66 o                         
  22   6   1         29.04        195.35       142.38 o                         
 -23   7   1          5.51        -17.37        34.05 o                         
 -21   7   1        153.41        157.07        27.95 o                         
 -19   7   1        115.27         57.88        18.07 o                         
 -17   7   1         22.20          5.11        12.55 o                         
 -15   7   1        487.82        464.64        20.83 o                         
 -13   7   1        131.05        142.24        11.17 o                         
 -11   7   1         22.12          4.53         5.32 o                         
  -9   7   1       1949.95       1758.72        45.05 o                         
  -7   7   1          8.79          2.66         4.22 o                         
  -5   7   1        372.32        431.48        12.13 o                         
  -3   7   1        761.73        703.02        16.40 o                         
  -1   7   1       9055.81       9059.05       194.04 o                         
   1   7   1      11181.88      11482.36       254.00 o                         
   3   7   1        109.77        169.23         6.81 o                         
   5   7   1         65.14         93.05         5.30 o                         
   7   7   1        149.43        177.37         8.41 o                         
   9   7   1        317.22        322.95        12.22 o                         
  11   7   1        228.45        239.69        11.39 o                         
  13   7   1       1298.34       1171.45        35.30 o                         
  15   7   1         62.64         63.14        10.25 o                         
  17   7   1        236.03        235.39        15.49 o                         
  19   7   1          7.09        -17.52        17.52 o                         
  21   7   1          0.85          5.83        24.28 o                         
 -22   8   1         26.22        -29.82        32.04 o                         
 -20   8   1         21.22         21.49        26.52 o                         
 -18   8   1          1.42          9.56        13.67 o                         
 -16   8   1        289.26        305.21        14.60 o                         
 -14   8   1        556.74        443.03        16.50 o                         
 -12   8   1         62.56         72.44         9.37 o                         
 -10   8   1        631.55        544.16        16.45 o                         
  -8   8   1         98.05         38.09         5.57 o                         
  -6   8   1       1817.55       1619.17        36.96 o                         
  -4   8   1        328.50        285.28         8.75 o                         
  -2   8   1       6165.38       6076.72       130.75 o                         
   0   8   1       3271.97       3294.01        71.38 o                         
   2   8   1        484.03        488.15        12.89 o                         
   4   8   1        190.01        225.66        10.27 o                         
   6   8   1       2603.46       2486.50        56.24 o                         
   8   8   1       1289.88       1193.29        28.31 o                         
  10   8   1       1153.68       1078.44        30.99 o                         
  12   8   1        388.34        366.14        14.98 o                         
  14   8   1        423.73        413.58        18.23 o                         
  16   8   1          7.13         -6.81        11.38 o                         
  18   8   1          0.38          8.40        15.98 o                         
  20   8   1         66.02         68.81        21.53 o                         
 -21   9   1        154.81        177.16        28.22 o                         
 -19   9   1          3.16        -10.60        21.83 o                         
 -17   9   1         36.81         15.23        17.32 o                         
 -15   9   1        115.96         77.74        20.16 o                         
 -13   9   1        586.58        488.34        19.52 o                         
 -11   9   1          3.08         -6.98         6.98 o                         
  -9   9   1        527.11        426.73        13.53 o                         
  -7   9   1        660.98        581.16        15.28 o                         
  -5   9   1       2225.62       1788.04        40.80 o                         
  -3   9   1       1798.30       1627.31        37.42 o                         
  -1   9   1        323.14        259.77         8.59 o                         
   1   9   1         78.85         91.32         5.83 o                         
   3   9   1       3748.82       3591.92        83.34 o                         
   5   9   1        465.86        446.33        12.65 o                         
   7   9   1       1475.47       1284.45        30.43 o                         
   9   9   1        394.41        347.30        11.69 o                         
  11   9   1         29.08         11.51         8.75 o                         
  13   9   1          0.02         -9.64         9.64 o                         
  15   9   1         43.40         29.78        14.31 o                         
  17   9   1         10.29         -8.59        14.83 o                         
  19   9   1        233.52        273.73        22.25 o                         
  21   9   1          9.53         13.08        25.44 o                         
 -20  10   1         27.98         -5.71        22.08 o                         
 -18  10   1         78.89        182.96        19.49 o                         
 -16  10   1        478.23        504.98        23.57 o                         
 -14  10   1       1105.89       1044.13        32.11 o                         
 -12  10   1       1791.99       1640.62        42.05 o                         
 -10  10   1        462.04        391.71        14.91 o                         
  -8  10   1        161.80        113.29         7.22 o                         
  -6  10   1         37.87         30.82         8.89 o                         
  -4  10   1         45.84         13.44         5.52 o                         
  -2  10   1       2088.28       2115.96        46.77 o                         
   0  10   1       5788.18       6020.00       129.74 o                         
   2  10   1        596.57        566.14        19.37 o                         
   4  10   1         50.63         63.79         6.63 o                         
   6  10   1          0.00         -5.77         5.77 o                         
   8  10   1        591.18        539.43        15.41 o                         
  10  10   1         16.32         -8.37         8.37 o                         
  12  10   1          5.34         -2.01        10.01 o                         
  14  10   1        234.27        209.31        17.11 o                         
  16  10   1         54.16         91.25        16.00 o                         
  18  10   1          4.00         -6.39        18.15 o                         
  20  10   1         10.68         -8.25        23.22 o                         
 -19  11   1         16.89          4.46        22.24 o                         
 -17  11   1          1.75        -11.55        15.37 o                         
 -15  11   1       1103.95       1094.04        33.00 o                         
 -13  11   1        775.71        984.18        37.55 o                         
 -11  11   1        416.76        509.68        17.13 o                         
  -9  11   1       3831.68       3829.14        92.75 o                         
  -7  11   1        645.74        613.93        21.71 o                         
  -5  11   1       1353.10       1257.35        30.01 o                         
  -3  11   1       1195.31       1066.85        26.00 o                         
  -1  11   1         81.54        102.68         7.92 o                         
   1  11   1          0.07         26.44         6.24 o                         
   3  11   1        786.05        912.48        22.83 o                         
   5  11   1        735.40        732.14        19.26 o                         
   7  11   1         35.42         68.28         8.23 o                         
   9  11   1          0.55         -7.31         7.31 o                         
  11  11   1         18.62         19.01         9.60 o                         
  13  11   1          1.89         -6.46        11.83 o                         
  15  11   1         26.00         11.63        13.25 o                         
  17  11   1        119.20        103.71        20.03 o                         
  19  11   1         28.96         23.13        23.26 o                         
 -20  12   1          1.56        -14.70        27.01 o                         
 -18  12   1        276.10        260.12        22.46 o                         
 -16  12   1        171.12        212.60        18.05 o                         
 -14  12   1        189.30        165.02        12.80 o                         
 -12  12   1          4.71         36.25        16.15 o                         
 -10  12   1         86.18         94.31         9.76 o                         
  -8  12   1        441.95        378.12        28.11 o                         
  -6  12   1        397.42        368.14        19.22 o                         
  -4  12   1       1939.19       1887.50        49.68 o                         
  -2  12   1       1460.31       1570.49        37.26 o                         
   0  12   1        299.93        245.77        28.97 o                         
   2  12   1        281.61        200.35        13.08 o                         
   4  12   1         21.55         65.91        16.21 o                         
   6  12   1        446.89        394.13        18.32 o                         
   8  12   1          0.21         10.44         8.00 o                         
  10  12   1        164.65        150.46         9.92 o                         
  12  12   1         29.46         31.74        12.19 o                         
  14  12   1        109.12         71.65        15.41 o                         
  16  12   1         68.51         77.74        18.19 o                         
  18  12   1        147.14         67.32        25.27 o                         
 -19  13   1         59.61        112.89        25.18 o                         
 -17  13   1         54.44         95.98        20.12 o                         
 -15  13   1        204.82        232.03        18.78 o                         
 -13  13   1        259.53        327.86        23.42 o                         
 -11  13   1          5.36         27.60        10.42 o                         
  -9  13   1        140.78         94.43        10.30 o                         
  -7  13   1        268.70        343.60        13.41 o                         
  -5  13   1        167.86        283.68        20.08 o                         
  -3  13   1       6419.55       6272.28       145.06 o                         
  -1  13   1        114.39        105.06        18.90 o                         
   1  13   1       3737.89       4408.95       102.74 o                         
   3  13   1          0.13         35.64        10.54 o                         
   5  13   1       1348.03       1227.94        31.46 o                         
   7  13   1          0.72          2.92         8.57 o                         
   9  13   1        125.71        126.05        10.42 o                         
  11  13   1       1037.90        996.28        33.89 o                         
  13  13   1          1.28          7.31        15.82 o                         
  15  13   1         45.46         12.05        14.49 o                         
  17  13   1         45.66         62.33        23.19 o                         
 -18  14   1          1.58         12.37        26.28 o                         
 -16  14   1         19.87         59.82        20.99 o                         
 -14  14   1         21.54         20.31        15.23 o                         
 -12  14   1          0.35         -3.33        11.74 o                         
 -10  14   1         35.44         89.28        13.55 o                         
  -8  14   1        283.47        180.32        11.46 o                         
  -6  14   1         10.51         82.03        13.77 o                         
  -4  14   1        856.76        705.09        20.37 o                         
  -2  14   1         13.11         76.13         9.18 o                         
   0  14   1        172.10        166.41        10.47 o                         
   2  14   1        455.59        452.25        15.68 o                         
   4  14   1        674.31        680.94        35.73 o                         
   6  14   1       2324.66       2513.50        58.29 o                         
   8  14   1         64.18         62.35        10.22 o                         
  10  14   1       1239.27       1491.12        40.10 o                         
  12  14   1          9.73         21.22        13.57 o                         
  14  14   1        125.20        103.64        20.53 o                         
  16  14   1         46.10         65.77        24.34 o                         
 -15  15   1          1.28         32.05        18.69 o                         
 -13  15   1          4.67         29.16        15.48 o                         
 -11  15   1        373.86        321.32        16.62 o                         
  -9  15   1          4.28         -9.50        11.09 o                         
  -7  15   1         10.87        -10.16        10.16 o                         
  -5  15   1         22.73         -9.80         9.80 o                         
  -3  15   1         95.53        147.59        14.74 o                         
  -1  15   1         11.34         55.75        10.99 o                         
   1  15   1         87.96        196.49        15.19 o                         
   3  15   1         76.40        100.80        10.99 o                         
   5  15   1        318.18        400.98        15.56 o                         
   7  15   1        926.51        917.71        28.17 o                         
   9  15   1        175.61        253.38        14.30 o                         
  11  15   1        547.04        541.64        27.14 o                         
  13  15   1         26.47         88.96        21.14 o                         
  15  15   1        553.47        581.60        35.18 o                         
 -14  16   1          0.20          1.47        19.47 o                         
 -12  16   1          0.80          9.65        16.41 o                         
 -10  16   1          4.92         22.66        13.40 o                         
  -8  16   1          1.81          2.89        11.89 o                         
  -6  16   1         81.87         72.42        11.81 o                         
  -4  16   1        155.34        108.63        12.10 o                         
  -2  16   1       1485.35       1951.86        48.55 o                         
   0  16   1        584.11        584.74        19.64 o                         
   2  16   1        104.78         47.29        15.22 o                         
   4  16   1        131.69        225.89        14.35 o                         
   6  16   1        189.89        254.77        14.25 o                         
   8  16   1          1.82         23.30        13.14 o                         
  10  16   1          3.93         22.57        14.41 o                         
  12  16   1        621.10        702.92        30.16 o                         
  14  16   1          0.15         31.66        25.43 o                         
 -13  17   1        174.76        108.10        21.61 o                         
 -11  17   1        326.23        310.21        21.29 o                         
  -9  17   1        230.31        300.76        19.24 o                         
  -7  17   1        240.79        302.66        17.23 o                         
  -5  17   1        208.57        179.53        14.05 o                         
  -3  17   1         13.28         28.10        12.40 o                         
  -1  17   1         20.83         78.94        12.73 o                         
   1  17   1         13.12         14.81        12.20 o                         
   3  17   1         44.51        110.86        13.16 o                         
   5  17   1          0.07         16.15        13.46 o                         
   7  17   1        364.39        360.51        18.35 o                         
   9  17   1          4.17         32.39        16.20 o                         
  11  17   1        684.41        819.73        34.11 o                         
 -12  18   1        237.31        297.10        26.86 o                         
 -10  18   1         16.03         48.98        20.00 o                         
  -8  18   1        228.38        241.61        19.51 o                         
  -6  18   1          6.01         47.39        15.74 o                         
  -4  18   1        109.94        139.09        16.66 o                         
  -2  18   1          1.60         11.98        14.72 o                         
   0  18   1         32.27         39.63        14.39 o                         
   2  18   1         37.14         61.11        15.12 o                         
   4  18   1        107.44        166.79        17.58 o                         
   6  18   1        286.26        468.31        22.31 o                         
   8  18   1        413.03        520.13        25.49 o                         
  10  18   1         81.99        212.21        28.31 o                         
  -9  19   1         26.44         24.81        22.14 o                         
  -7  19   1         50.90         95.54        20.45 o                         
  -5  19   1          3.28         37.80        19.89 o                         
  -3  19   1          0.01          6.06        18.15 o                         
  -1  19   1         86.74         56.51        18.60 o                         
   1  19   1         67.37        107.22        19.18 o                         
   3  19   1        232.04        311.22        30.85 o                         
   5  19   1        176.91        241.39        27.35 o                         
   7  19   1        185.43        175.85        21.46 o                         
  -4  20   1        214.23        210.26        23.32 o                         
  -2  20   1        117.61        147.13        25.12 o                         
   0  20   1          0.03         34.44        21.35 o                         
   2  20   1        365.00        334.74        36.80 o                         
   4  20   1          7.13         -0.30        23.01 o                         
 -22   0   2         44.06         16.99        81.30 o                         
 -20   0   2        108.66         83.72        63.10 o                         
 -18   0   2        473.28        484.02        58.85 o                         
 -16   0   2         46.14        -46.71        46.71 o                         
 -14   0   2       1757.74       2194.02       112.31 o                         
 -12   0   2        327.37        353.59        23.74 o                         
 -10   0   2       5194.19       5678.79       282.08 o                         
  -8   0   2        811.33        758.82        39.69 o                         
  -6   0   2         33.81        132.75        11.56 o                         
  -4   0   2      43908.17      45082.51      2742.12 o                         
  -2   0   2      85788.80      79027.75      4775.55 o                         
   0   0   2      24173.19      21317.87       689.82 o                         
   2   0   2        296.02        197.97        22.92 o                         
   4   0   2        106.53        159.04         9.16 o                         
   6   0   2       3374.29       3389.57       119.63 o                         
   8   0   2       8810.54      10281.78       394.39 o                         
  10   0   2       3123.01       3158.48       122.74 o                         
  12   0   2        748.36        805.26        31.42 o                         
  14   0   2        521.07        512.63        30.12 o                         
  16   0   2        746.70        691.72        39.03 o                         
  18   0   2        504.12        487.17        35.27 o                         
  20   0   2         12.19         -6.58        28.92 o                         
  22   0   2        379.81        372.23        52.64 o                         
 -23   1   2        104.91        868.78       581.21 o                         
 -21   1   2         15.68         37.56        30.71 o                         
 -19   1   2          0.83        -14.63        14.63 o                         
 -17   1   2        252.37        204.80        26.18 o                         
 -15   1   2       3976.87       4246.05       165.16 o                         
 -13   1   2          0.88         -0.54         9.71 o                         
 -11   1   2        250.07        303.21        15.94 o                         
  -9   1   2          0.33         25.13         7.43 o                         
  -7   1   2        818.45       1000.44        44.38 o                         
  -5   1   2       3166.94       2315.50       141.57 o                         
  -3   1   2      42718.93      37589.24      1130.59 o                         
  -1   1   2       7191.76       6935.39       197.10 o                         
   1   1   2      18113.33      18047.48       445.63 o                         
   3   1   2       4716.00       4889.73       126.83 o                         
   5   1   2       8105.01       8128.67       210.25 o                         
   7   1   2       4414.32       4975.14       123.70 o                         
   9   1   2        348.47        443.66        13.02 o                         
  11   1   2        766.30        831.33        23.52 o                         
  13   1   2       1049.13       1121.49        35.21 o                         
  15   1   2        990.07        964.16        34.42 o                         
  17   1   2         33.99         17.16        15.45 o                         
  19   1   2          5.95         -5.57        17.24 o                         
  21   1   2         89.36         47.44        25.27 o                         
 -24   2   2         91.21        -33.97        49.75 o                         
 -22   2   2        206.51        236.78        30.26 o                         
 -20   2   2        862.92        904.87        40.06 o                         
 -18   2   2        166.15        198.22        16.95 o                         
 -16   2   2         89.75        127.11        23.38 o                         
 -14   2   2       4506.27       4914.13       149.44 o                         
 -12   2   2        272.65        241.81        10.72 o                         
 -10   2   2        534.75        676.11        22.06 o                         
  -8   2   2       3070.80       3192.41        97.11 o                         
  -6   2   2        979.40       1056.41        30.64 o                         
  -4   2   2       8550.75       7751.73       220.48 o                         
  -2   2   2      10568.68       9573.31       225.99 o                         
   0   2   2      11081.05      10674.74       235.42 o                         
   2   2   2        336.18        321.15        10.79 o                         
   4   2   2       5874.28       5914.54       140.90 o                         
   6   2   2        212.79        205.83         7.63 o                         
   8   2   2       1308.14       1306.84        33.47 o                         
  10   2   2       1291.96       1347.01        36.42 o                         
  12   2   2         25.32         23.97         8.76 o                         
  14   2   2        554.97        613.03        22.25 o                         
  16   2   2       1452.68       1338.36        46.01 o                         
  18   2   2        462.19        543.40        28.16 o                         
  20   2   2        455.78        667.87        38.19 o                         
  22   2   2         22.67         32.47        29.03 o                         
 -23   3   2         27.62         23.45        33.82 o                         
 -21   3   2         54.32         22.89        18.96 o                         
 -19   3   2        293.02        306.11        20.57 o                         
 -17   3   2        181.22        188.51        24.71 o                         
 -15   3   2        378.07        301.42        17.42 o                         
 -13   3   2         60.71         17.75         6.29 o                         
 -11   3   2        122.73        126.38         7.61 o                         
  -9   3   2       7204.95       7135.90       203.40 o                         
  -7   3   2        895.69        773.51        23.10 o                         
  -5   3   2       2321.00       2301.65        66.06 o                         
  -3   3   2       5928.04       5637.07       133.11 o                         
  -1   3   2        245.73        204.44         9.01 o                         
   1   3   2      13415.98      13260.42       303.23 o                         
   3   3   2         99.63        121.80         5.37 o                         
   5   3   2        732.71        607.24        15.63 o                         
   7   3   2        936.42       1153.64        29.72 o                         
   9   3   2        140.73        204.14         7.74 o                         
  11   3   2       1187.56       1278.51        35.19 o                         
  13   3   2       2490.10       2557.86        75.34 o                         
  15   3   2       1583.49       1530.87        47.28 o                         
  17   3   2          0.05        -15.21        15.21 o                         
  19   3   2         75.57         46.28        20.23 o                         
  21   3   2        172.41        134.76        27.79 o                         
 -24   4   2         23.81        -30.28        30.28 o                         
 -22   4   2        294.17        373.59        29.92 o                         
 -20   4   2          7.47         46.23        52.31 o                         
 -18   4   2         88.06         78.61        15.18 o                         
 -16   4   2        434.37        409.00        33.46 o                         
 -14   4   2        696.60        676.10        23.95 o                         
 -12   4   2        329.24        318.13        13.48 o                         
 -10   4   2         16.99         24.78         4.77 o                         
  -8   4   2        137.24        126.77         7.76 o                         
  -6   4   2       5976.88       5859.19       151.47 o                         
  -4   4   2        109.17        146.90         6.45 o                         
  -2   4   2       5652.40       5433.41       128.99 o                         
   0   4   2       2652.28       2601.03        57.99 o                         
   2   4   2       3149.68       2851.26        65.78 o                         
   4   4   2       1177.19       1336.97        32.76 o                         
   6   4   2         70.54        103.60         5.31 o                         
   8   4   2       1866.00       1844.49        48.95 o                         
  10   4   2        403.44        504.01        15.92 o                         
  12   4   2        527.57        603.42        19.07 o                         
  14   4   2        550.68        620.78        21.34 o                         
  16   4   2        103.72        119.24        12.66 o                         
  18   4   2        554.10        519.62        32.71 o                         
  20   4   2         16.17          2.93        24.78 o                         
  22   4   2         36.23         63.85        30.64 o                         
 -23   5   2        120.99        109.46        31.63 o                         
 -21   5   2         10.01          5.38        20.77 o                         
 -19   5   2        128.09        100.11        18.00 o                         
 -17   5   2       1763.16       1851.30        63.63 o                         
 -15   5   2       1820.77       1805.08        61.56 o                         
 -13   5   2         18.78         14.78         6.96 o                         
 -11   5   2       1144.11       1129.97        32.31 o                         
  -9   5   2          0.26          4.54         4.00 o                         
  -7   5   2        843.43        813.92        21.34 o                         
  -5   5   2       1643.54       1542.81        36.05 o                         
  -3   5   2        265.50        306.26         8.32 o                         
  -1   5   2        891.21        942.98        21.56 o                         
   1   5   2       4348.32       4217.32        93.70 o                         
   3   5   2        266.59        524.20        13.86 o                         
   5   5   2         52.25         84.89         7.56 o                         
   7   5   2        862.09        844.10        21.85 o                         
   9   5   2       3083.42       2551.96        64.55 o                         
  11   5   2         61.54         62.28         7.63 o                         
  13   5   2        301.36        293.96        13.25 o                         
  15   5   2        113.72         90.01        10.67 o                         
  17   5   2         79.73         39.45        13.38 o                         
  19   5   2         66.36         31.85        22.47 o                         
  21   5   2         88.81         55.12        28.15 o                         
 -22   6   2         44.45         34.05        26.10 o                         
 -20   6   2        114.46         64.45        25.91 o                         
 -18   6   2        129.43        115.04        15.83 o                         
 -16   6   2        207.88        146.16        16.80 o                         
 -14   6   2        418.77        418.48        15.90 o                         
 -12   6   2         76.24         55.29         7.04 o                         
 -10   6   2          2.48         12.33         5.63 o                         
  -8   6   2        408.99        460.29        12.81 o                         
  -6   6   2        587.15        561.52        15.55 o                         
  -4   6   2        433.54        538.61        12.81 o                         
  -2   6   2       9381.99       9668.32       213.83 o                         
   0   6   2      25268.37      26630.65       587.43 o                         
   2   6   2       5831.83       6194.10       137.33 o                         
   4   6   2      17840.25      19149.67       453.93 o                         
   6   6   2       1139.31       1185.57        29.78 o                         
   8   6   2       2387.61       2583.19        62.76 o                         
  10   6   2       1116.80        997.37        30.03 o                         
  12   6   2          8.79         -8.29        11.91 o                         
  14   6   2        187.52        193.22        12.30 o                         
  16   6   2        337.71        368.85        16.82 o                         
  18   6   2        191.80        213.40        16.50 o                         
  20   6   2         75.32         64.31        26.55 o                         
 -23   7   2        295.61        295.85        36.61 o                         
 -21   7   2         75.94         66.51        24.97 o                         
 -19   7   2        289.44        294.83        22.06 o                         
 -17   7   2       1840.85       1722.23        60.89 o                         
 -15   7   2        688.04        650.74        25.28 o                         
 -13   7   2        256.77        231.79        12.50 o                         
 -11   7   2         61.42         90.72         6.91 o                         
  -9   7   2       1798.29       1609.81        41.29 o                         
  -7   7   2          0.08         -4.17         4.17 o                         
  -5   7   2       1306.11       1341.52        30.78 o                         
  -3   7   2       5500.01       5433.87       120.62 o                         
  -1   7   2      13533.00      15173.57       335.11 o                         
   1   7   2        464.05        721.53        17.72 o                         
   3   7   2       4218.64       4344.75       100.28 o                         
   5   7   2         72.82         90.55         5.44 o                         
   7   7   2       1629.09       1784.61        43.96 o                         
   9   7   2          1.92         -0.22         5.96 o                         
  11   7   2       1191.07       1283.36        38.08 o                         
  13   7   2        615.53        558.46        20.65 o                         
  15   7   2        267.20        272.17        14.80 o                         
  17   7   2         89.09         97.64        13.70 o                         
  19   7   2         80.04         51.41        18.46 o                         
  21   7   2          0.06         -6.41        31.17 o                         
 -22   8   2        225.64        239.06        32.42 o                         
 -20   8   2        163.40        153.36        22.37 o                         
 -18   8   2          9.16        -15.99        15.99 o                         
 -16   8   2        136.15        164.21        13.58 o                         
 -14   8   2        303.54        326.09        14.96 o                         
 -12   8   2       2201.70       2069.90        51.01 o                         
 -10   8   2        497.06        506.09        16.16 o                         
  -8   8   2       1008.50        973.90        25.04 o                         
  -6   8   2       4521.41       4528.15       104.33 o                         
  -4   8   2        621.30        677.58        18.78 o                         
  -2   8   2         97.76        151.53         6.67 o                         
   0   8   2         90.69        169.88        25.49 o                         
   2   8   2        125.57         85.87         5.47 o                         
   4   8   2       1086.39       1100.28        26.86 o                         
   6   8   2       1479.10       1501.68        36.15 o                         
   8   8   2       1007.98       1033.53        27.25 o                         
  10   8   2        580.00        531.76        16.54 o                         
  12   8   2          0.04          3.13         9.47 o                         
  14   8   2         12.02         -9.63        11.65 o                         
  16   8   2         12.67         -1.72        12.58 o                         
  18   8   2          2.57        -17.21        17.21 o                         
  20   8   2         86.47         93.23        23.55 o                         
 -21   9   2         76.81         80.88        26.76 o                         
 -19   9   2       1141.87       1086.86        70.68 o                         
 -17   9   2        896.65        868.04        43.73 o                         
 -15   9   2        552.64        477.16        19.21 o                         
 -13   9   2        200.22        156.45        11.03 o                         
 -11   9   2        178.54        196.68        10.02 o                         
  -9   9   2        127.58        193.59        13.11 o                         
  -7   9   2         73.10         94.34         7.19 o                         
  -5   9   2        228.50        214.71         8.14 o                         
  -3   9   2       1343.24       1508.43        34.91 o                         
  -1   9   2        163.21        167.42         7.03 o                         
   1   9   2          0.02         21.45         5.68 o                         
   3   9   2        135.14        176.98         7.62 o                         
   5   9   2        110.37        136.00         7.04 o                         
   7   9   2        853.55        935.54        22.41 o                         
   9   9   2        112.36         83.40         8.21 o                         
  11   9   2          0.25         -9.20         9.20 o                         
  13   9   2        112.97        178.59        13.85 o                         
  15   9   2         15.41         43.09        13.71 o                         
  17   9   2         48.40         55.70        17.24 o                         
  19   9   2          4.04          7.05        20.45 o                         
 -20  10   2          2.14        -13.72        24.03 o                         
 -18  10   2        145.26        178.22        26.26 o                         
 -16  10   2        139.21        283.05        18.40 o                         
 -14  10   2        613.31        496.47        17.50 o                         
 -12  10   2         31.53         15.47        10.91 o                         
 -10  10   2       1306.95       1190.61        30.98 o                         
  -8  10   2        288.09        252.94         9.46 o                         
  -6  10   2        685.77        683.14        17.56 o                         
  -4  10   2       1785.97       1927.63        44.24 o                         
  -2  10   2        543.54        648.79        16.36 o                         
   0  10   2         71.75        118.02        10.84 o                         
   2  10   2        701.53        739.20        18.90 o                         
   4  10   2        132.73        120.96         7.62 o                         
   6  10   2        532.85        457.43        13.81 o                         
   8  10   2        204.86        248.41        10.66 o                         
  10  10   2         17.59         22.21         8.56 o                         
  12  10   2        113.20        134.96        15.88 o                         
  14  10   2          3.21          8.87        12.35 o                         
  16  10   2        116.96        112.58        17.69 o                         
  18  10   2        107.95        141.41        21.78 o                         
 -21  11   2          2.50         -6.89        31.09 o                         
 -19  11   2          0.75         15.98        21.63 o                         
 -17  11   2        386.89        455.97        21.53 o                         
 -15  11   2          2.85        -11.08        11.08 o                         
 -13  11   2       1347.85       1339.59        41.84 o                         
 -11  11   2         54.21         83.85         9.14 o                         
  -9  11   2       1682.53       1384.07        39.54 o                         
  -7  11   2        783.97        721.83        23.50 o                         
  -5  11   2       2225.51       2159.74        49.54 o                         
  -3  11   2        155.41        214.40        16.50 o                         
  -1  11   2         33.92        118.86        20.40 o                         
   1  11   2        166.94        207.22         9.11 o                         
   3  11   2          1.74         43.88         6.64 o                         
   5  11   2         71.40         23.21         7.08 o                         
   7  11   2        368.06        421.78        16.28 o                         
   9  11   2        728.75        597.11        17.60 o                         
  11  11   2        499.54        567.01        20.27 o                         
  13  11   2          1.26         21.47        12.53 o                         
  15  11   2         96.20         89.63        18.54 o                         
  17  11   2         56.61         66.29        20.90 o                         
  19  11   2         17.95         15.18        25.86 o                         
 -20  12   2        115.01        237.32        37.75 o                         
 -18  12   2         16.82          7.31        18.62 o                         
 -16  12   2          3.17         27.09        13.60 o                         
 -14  12   2         93.52        173.35        15.59 o                         
 -12  12   2        199.60        222.31        18.67 o                         
 -10  12   2         68.55         67.05         9.48 o                         
  -8  12   2       2467.25       2614.52        64.39 o                         
  -6  12   2        136.56        228.81        21.55 o                         
  -4  12   2      11720.18      11329.01       250.91 o                         
  -2  12   2        127.44        248.15        19.86 o                         
   0  12   2       1316.46       1376.94        32.98 o                         
   2  12   2        315.02        496.38        38.76 o                         
   4  12   2         14.64         88.94        14.77 o                         
   6  12   2        211.38        219.46        21.35 o                         
   8  12   2        707.39        762.39        23.12 o                         
  10  12   2         31.67         38.63        10.41 o                         
  12  12   2        183.67        106.21        20.27 o                         
  14  12   2         88.46        131.70        16.38 o                         
  16  12   2         71.22         48.48        21.24 o                         
  18  12   2         17.94         28.39        27.17 o                         
 -19  13   2        100.90         81.78        24.00 o                         
 -17  13   2        143.84        189.80        20.90 o                         
 -15  13   2         22.57         62.52        13.37 o                         
 -13  13   2         12.17        -12.73        13.00 o                         
 -11  13   2        545.99        512.47        18.36 o                         
  -9  13   2          0.14         -8.83         8.83 o                         
  -7  13   2        126.58        146.08         9.84 o                         
  -5  13   2         54.62         43.75         8.37 o                         
  -3  13   2       4314.08       4884.07       109.35 o                         
  -1  13   2        301.22        878.58        64.88 o                         
   1  13   2       6486.19       6681.80       154.17 o                         
   3  13   2       1028.13        815.69        22.18 o                         
   5  13   2       2339.91       2415.75        55.81 o                         
   7  13   2          4.25         25.26        10.06 o                         
   9  13   2        179.67        221.47        12.74 o                         
  11  13   2         67.31         24.67        12.50 o                         
  13  13   2          8.55         24.16        15.33 o                         
  15  13   2         19.61         48.92        21.34 o                         
  17  13   2          5.02         -9.99        27.48 o                         
 -18  14   2        166.20        150.05        29.90 o                         
 -16  14   2          6.42         11.91        18.38 o                         
 -14  14   2        267.57        291.70        17.05 o                         
 -12  14   2         44.32         81.52        12.30 o                         
 -10  14   2        190.52        161.53        12.78 o                         
  -8  14   2         99.25        200.69        11.41 o                         
  -6  14   2        341.80        351.74        14.85 o                         
  -4  14   2        104.22        150.69        10.25 o                         
  -2  14   2         81.58        117.22         9.81 o                         
   0  14   2         52.20         33.88        10.62 o                         
   2  14   2       3236.31       3621.77        82.15 o                         
   4  14   2          0.29        298.10        44.45 o                         
   6  14   2       2532.84       2486.50        59.85 o                         
   8  14   2         40.13         39.74        10.90 o                         
  10  14   2        864.38        686.82        29.17 o                         
  12  14   2         21.31         40.18        16.63 o                         
  14  14   2          2.36        -17.39        20.97 o                         
  16  14   2        174.13        105.27        28.20 o                         
 -17  15   2         11.85         20.71        22.65 o                         
 -15  15   2          8.90         30.53        18.37 o                         
 -13  15   2          6.50         -8.54        14.68 o                         
 -11  15   2          0.93         -7.32        12.45 o                         
  -9  15   2        379.84        487.03        18.91 o                         
  -7  15   2        179.31        283.97        13.56 o                         
  -5  15   2         10.30         32.59        10.11 o                         
  -3  15   2         70.84         38.41        10.19 o                         
  -1  15   2         43.46         64.69        10.17 o                         
   1  15   2         14.16         22.16        10.06 o                         
   3  15   2         92.64        146.06        11.48 o                         
   5  15   2        215.42        226.39        14.30 o                         
   7  15   2        518.83        544.36        20.61 o                         
   9  15   2          0.85          4.56        12.28 o                         
  11  15   2        102.72         75.09        15.18 o                         
  13  15   2         10.33          5.00        22.15 o                         
  15  15   2         64.13         50.28        26.29 o                         
 -14  16   2         93.00        114.90        20.89 o                         
 -12  16   2          9.67         40.46        16.49 o                         
 -10  16   2         13.13         37.18        13.49 o                         
  -8  16   2          0.20         -6.19        11.66 o                         
  -6  16   2        165.60        198.19        13.14 o                         
  -4  16   2         66.36         63.73        11.22 o                         
  -2  16   2         25.07         58.36        11.40 o                         
   0  16   2         74.24         15.53        12.38 o                         
   2  16   2         64.88         81.86        11.87 o                         
   4  16   2         11.32          7.95        12.17 o                         
   6  16   2          0.61          7.54        11.98 o                         
   8  16   2        145.18        143.83        14.98 o                         
  10  16   2          1.09         17.98        15.09 o                         
  12  16   2        114.94         44.80        23.84 o                         
 -13  17   2          5.24          0.43        19.29 o                         
 -11  17   2         60.76        165.11        19.43 o                         
  -9  17   2          1.47         12.70        14.35 o                         
  -7  17   2         95.13         92.24        14.41 o                         
  -5  17   2         50.22         61.72        13.04 o                         
  -3  17   2        142.88        146.20        14.04 o                         
  -1  17   2         37.44         40.45        13.25 o                         
   1  17   2         54.04         90.79        12.78 o                         
   3  17   2         10.08         26.91        13.38 o                         
   5  17   2          0.00         14.61        14.08 o                         
   7  17   2         58.67         80.93        15.60 o                         
   9  17   2        111.62         93.21        17.26 o                         
  11  17   2         72.92        168.93        20.17 o                         
 -12  18   2        122.16        159.09        25.97 o                         
 -10  18   2         18.97         36.02        20.15 o                         
  -8  18   2         14.93         13.62        16.99 o                         
  -6  18   2         11.63         -0.04        15.74 o                         
  -4  18   2          4.46         -0.95        15.54 o                         
  -2  18   2        160.93        244.73        18.06 o                         
   0  18   2        237.89        231.51        17.10 o                         
   2  18   2         97.12        138.38        16.11 o                         
   4  18   2          9.25         38.07        17.17 o                         
   6  18   2         55.46        167.80        18.28 o                         
   8  18   2          0.22         29.59        18.27 o                         
  10  18   2         35.55         58.10        21.27 o                         
  -9  19   2        112.52        136.55        22.80 o                         
  -7  19   2         56.98         60.37        19.30 o                         
  -5  19   2         88.93         80.61        18.36 o                         
  -3  19   2          6.77         -3.53        18.63 o                         
  -1  19   2         87.97        215.72        27.98 o                         
   1  19   2         73.30        134.05        19.62 o                         
   3  19   2         67.52        107.84        19.88 o                         
   5  19   2          9.03          4.64        19.94 o                         
   7  19   2         39.20         18.32        21.54 o                         
  -4  20   2        159.35        191.20        23.45 o                         
  -2  20   2         18.50         81.93        28.28 o                         
   0  20   2         52.77         85.25        23.36 o                         
   2  20   2          0.00        -21.90        21.90 o                         
 -23   1   3        147.25         74.72        63.71 o                         
 -21   1   3         18.97         31.78        27.90 o                         
 -19   1   3        749.30        716.08        35.53 o                         
 -17   1   3       1539.64       1478.48        69.35 o                         
 -15   1   3        122.03        139.11        13.55 o                         
 -13   1   3        437.75        444.98        21.52 o                         
 -11   1   3       1157.43        998.26        40.66 o                         
  -9   1   3       5272.51       5855.72       251.89 o                         
  -7   1   3       1180.47       1134.35        71.20 o                         
  -5   1   3       8732.31       7805.50       298.84 o                         
  -3   1   3        540.02        532.42        13.76 o                         
  -1   1   3       2069.86       2299.30        62.60 o                         
   1   1   3      10422.51       9913.76       235.50 o                         
   3   1   3        382.30        288.05         8.96 o                         
   5   1   3        368.67        399.80        12.22 o                         
   7   1   3        605.63        485.36        13.98 o                         
   9   1   3        741.85        648.11        18.21 o                         
  11   1   3         97.39        171.97         8.57 o                         
  13   1   3          0.04         -7.83         7.83 o                         
  15   1   3        753.01        771.72        27.93 o                         
  17   1   3        374.49        441.87        23.99 o                         
  19   1   3          0.64         -3.79        21.03 o                         
  21   1   3         81.49        102.74        29.48 o                         
 -22   2   3         12.00          7.45        33.13 o                         
 -20   2   3        132.87        113.19        23.26 o                         
 -18   2   3        225.65        222.62        28.12 o                         
 -16   2   3        443.83        420.55        21.19 o                         
 -14   2   3         89.36         76.01        18.72 o                         
 -12   2   3        694.22        792.46        33.23 o                         
 -10   2   3         22.41         38.58         5.88 o                         
  -8   2   3          0.23         27.60        10.95 o                         
  -6   2   3       3875.89       3426.07       104.12 o                         
  -4   2   3        293.88        155.43         6.80 o                         
  -2   2   3      20090.67      18635.97       424.06 o                         
   0   2   3       3908.56       3601.58        77.24 o                         
   2   2   3       1663.92       1590.04        37.07 o                         
   4   2   3       8567.89       8163.13       194.33 o                         
   6   2   3       3003.17       3025.00        75.90 o                         
   8   2   3       2023.47       2305.63        58.15 o                         
  10   2   3       2007.06       1823.32        46.65 o                         
  12   2   3        858.03        987.42        27.10 o                         
  14   2   3        121.25        172.74        13.39 o                         
  16   2   3        176.96        164.87        13.48 o                         
  18   2   3         13.21         -0.95        18.57 o                         
  20   2   3        158.45        301.39        30.02 o                         
 -25   3   3         50.05         27.16        42.02 o                         
 -23   3   3         10.60        -14.48        25.24 o                         
 -21   3   3         10.70         -0.16        17.15 o                         
 -19   3   3          8.11        -14.09        14.09 o                         
 -17   3   3        611.43        602.83        28.64 o                         
 -15   3   3        553.40        755.92        26.16 o                         
 -13   3   3        608.25        634.56        26.61 o                         
 -11   3   3       1107.82        971.12        31.27 o                         
  -9   3   3         65.35         92.29        10.58 o                         
  -7   3   3       1881.23       2049.21        62.83 o                         
  -5   3   3        144.09        219.89         7.58 o                         
  -3   3   3      11634.89      11112.64       274.04 o                         
  -1   3   3      26743.92      24841.05       587.66 o                         
   1   3   3       2303.39       2143.21        48.07 o                         
   3   3   3        111.54        162.53         7.19 o                         
   5   3   3      10980.49      11610.44       287.43 o                         
   7   3   3         35.48        111.12         6.04 o                         
   9   3   3        231.55        234.03         9.54 o                         
  11   3   3        141.15        202.04         9.48 o                         
  13   3   3        726.58        718.82        23.98 o                         
  15   3   3        445.52        577.91        22.68 o                         
  17   3   3        376.13        494.48        27.15 o                         
  19   3   3        420.21        531.27        56.04 o                         
  21   3   3         22.10         -5.63        30.11 o                         
 -24   4   3         27.16        -16.99        32.61 o                         
 -22   4   3         56.24          6.52        20.91 o                         
 -20   4   3        260.04        244.79        23.97 o                         
 -18   4   3        118.82         74.32        16.86 o                         
 -16   4   3          4.87         -9.87         9.87 o                         
 -14   4   3        153.76        105.60         9.57 o                         
 -12   4   3        755.91        718.96        24.52 o                         
 -10   4   3         96.77        109.37         6.30 o                         
  -8   4   3        326.00        316.66        10.99 o                         
  -6   4   3          4.17         -4.41         4.41 o                         
  -4   4   3        723.53        770.10        18.19 o                         
  -2   4   3        435.98        408.98        10.73 o                         
   0   4   3       1727.80       1671.34        38.83 o                         
   2   4   3       8848.89       9311.21       213.07 o                         
   4   4   3        912.64       1076.38        27.96 o                         
   6   4   3       1548.18       1610.27        41.20 o                         
   8   4   3       6405.90       7111.22       169.81 o                         
  10   4   3       1418.91       1568.22        39.01 o                         
  12   4   3       1132.64       1273.90        35.82 o                         
  14   4   3       1989.77       2140.20        64.71 o                         
  16   4   3        332.38        344.27        18.39 o                         
  18   4   3          8.02        -21.88        21.88 o                         
  20   4   3         68.47         65.92        27.95 o                         
 -23   5   3          2.54        -25.47        25.47 o                         
 -21   5   3          6.32        -19.46        19.46 o                         
 -19   5   3         25.18        -21.62        21.62 o                         
 -17   5   3          2.27        -13.87        13.87 o                         
 -15   5   3       2825.61       2854.26        88.26 o                         
 -13   5   3        801.43        730.23        25.21 o                         
 -11   5   3       1173.90       1157.24        34.72 o                         
  -9   5   3       2810.83       2772.55        79.72 o                         
  -7   5   3       3461.74       3506.32       101.00 o                         
  -5   5   3       6915.56       6806.29       161.90 o                         
  -3   5   3       5281.84       5068.39       120.59 o                         
  -1   5   3        705.24        728.42        17.12 o                         
   1   5   3        144.21        214.38         8.04 o                         
   3   5   3       6657.10       6876.37       163.95 o                         
   5   5   3       3068.43       3454.37        86.50 o                         
   7   5   3        416.46        484.87        20.22 o                         
   9   5   3       4934.99       4721.22       118.11 o                         
  11   5   3         50.34         36.14         7.20 o                         
  13   5   3       1326.23       1191.23        34.55 o                         
  15   5   3        240.42        228.71        14.46 o                         
  17   5   3          5.01        -10.05        14.89 o                         
  19   5   3          7.43         -7.63        26.11 o                         
  21   5   3        178.45        152.53        33.50 o                         
 -24   6   3          0.05         13.07        32.30 o                         
 -22   6   3        157.59        166.76        25.69 o                         
 -20   6   3        263.75        252.68        23.18 o                         
 -18   6   3        604.43        680.72        27.21 o                         
 -16   6   3        173.78        108.22        12.78 o                         
 -14   6   3        157.99        165.81         9.87 o                         
 -12   6   3        278.29        343.01        12.95 o                         
 -10   6   3        260.87        236.60         9.84 o                         
  -8   6   3        175.59        198.49         8.33 o                         
  -6   6   3        823.99        856.87        23.55 o                         
  -4   6   3         56.30         29.60         4.55 o                         
  -2   6   3         34.57         55.63         4.80 o                         
   0   6   3        505.30        520.66        13.05 o                         
   2   6   3       7145.93       7547.94       173.17 o                         
   4   6   3       7355.12       7735.74       191.94 o                         
   6   6   3        963.06       1015.83        26.11 o                         
   8   6   3       4616.64       4508.78       108.41 o                         
  10   6   3        308.98        266.71        11.49 o                         
  12   6   3        198.17        172.87        12.24 o                         
  14   6   3        111.63        100.51        11.47 o                         
  16   6   3        638.75        617.50        24.29 o                         
  18   6   3         14.68         10.10        20.25 o                         
  20   6   3         67.72         73.51        30.08 o                         
 -23   7   3          8.09        -32.21        42.41 o                         
 -21   7   3        190.40        165.85        27.08 o                         
 -19   7   3          0.26        -18.99        18.99 o                         
 -17   7   3        429.09        392.55        25.63 o                         
 -15   7   3        366.90        291.54        14.76 o                         
 -13   7   3          1.13         -7.74         7.74 o                         
 -11   7   3         50.71         18.03         6.68 o                         
  -9   7   3        151.79        135.60         7.97 o                         
  -7   7   3        133.08        116.97         6.57 o                         
  -5   7   3       1243.33       1220.50        29.15 o                         
  -3   7   3      13204.66      12158.75       259.88 o                         
  -1   7   3       7648.82       8247.02       182.77 o                         
   1   7   3       2231.05       2697.01        60.62 o                         
   3   7   3        245.44        213.49         8.29 o                         
   5   7   3       3475.60       3589.77        86.45 o                         
   7   7   3         28.85         20.70         8.43 o                         
   9   7   3       2179.43       2178.46        53.85 o                         
  11   7   3          0.48         -8.71         8.71 o                         
  13   7   3          2.76          0.41        11.61 o                         
  15   7   3        534.15        663.65        23.96 o                         
  17   7   3         30.67         25.64        15.64 o                         
  19   7   3         69.51         70.28        24.81 o                         
 -22   8   3         81.56         92.71        28.44 o                         
 -20   8   3         46.99         25.87        20.53 o                         
 -18   8   3         37.64         -0.49        14.44 o                         
 -16   8   3        518.50        565.01        20.27 o                         
 -14   8   3        121.21        111.03         9.95 o                         
 -12   8   3          8.14         -6.92         6.92 o                         
 -10   8   3        618.12        595.67        16.70 o                         
  -8   8   3       1682.92       1608.44        39.67 o                         
  -6   8   3       1833.10       1899.24        44.63 o                         
  -4   8   3        258.62        419.55        11.94 o                         
  -2   8   3       1724.79       1908.69        45.00 o                         
   0   8   3        212.16        364.41        14.15 o                         
   2   8   3         45.51        258.63       100.17 o                         
   4   8   3         41.85        173.64        20.89 o                         
   6   8   3       2404.91       2371.13        58.10 o                         
   8   8   3        525.95        488.16        15.53 o                         
  10   8   3       1321.39       1277.11        33.36 o                         
  12   8   3         38.62         67.58        12.13 o                         
  14   8   3        329.08        333.10        16.73 o                         
  16   8   3          2.95        -14.23        14.23 o                         
  18   8   3          7.66        -12.21        18.62 o                         
  20   8   3         88.61        147.55        30.64 o                         
 -21   9   3         71.04         68.77        24.33 o                         
 -19   9   3          0.72        -18.59        18.59 o                         
 -17   9   3       1107.35       1058.52        33.33 o                         
 -15   9   3          2.80          0.05        13.33 o                         
 -13   9   3         50.24         21.63         8.18 o                         
 -11   9   3        361.38        391.60        13.31 o                         
  -9   9   3       2860.32       2537.46        61.72 o                         
  -7   9   3        805.78        764.74        19.36 o                         
  -5   9   3        251.15        326.29        10.29 o                         
  -3   9   3         23.78         75.53         5.63 o                         
  -1   9   3        211.03        365.35        20.35 o                         
   1   9   3         13.81         66.04         9.18 o                         
   3   9   3          3.75        149.77        13.21 o                         
   5   9   3        147.93        167.75         8.29 o                         
   7   9   3        588.84        558.84        17.05 o                         
   9   9   3        659.10        545.61        17.37 o                         
  11   9   3        771.11        644.96        19.95 o                         
  13   9   3        671.69        630.97        28.07 o                         
  15   9   3        253.62        209.61        16.68 o                         
  17   9   3         15.18        -18.69        18.69 o                         
  19   9   3         57.87         64.98        29.82 o                         
 -22  10   3          3.91        -42.24        42.24 o                         
 -20  10   3        121.55        108.65        26.29 o                         
 -18  10   3         37.50         51.55        16.69 o                         
 -16  10   3        139.65        144.64        25.28 o                         
 -14  10   3       2626.75       2453.70        60.61 o                         
 -12  10   3       2228.01       2148.54        53.42 o                         
 -10  10   3          0.49         16.16         6.95 o                         
  -8  10   3         90.23        129.04         8.22 o                         
  -6  10   3          6.70          3.91         5.54 o                         
  -4  10   3        131.76        110.21         6.99 o                         
  -2  10   3       3811.65       4170.80        96.72 o                         
   0  10   3          9.58         35.76         7.60 o                         
   2  10   3        493.34        583.31        15.78 o                         
   4  10   3       1088.68       1158.00        27.99 o                         
   6  10   3        404.96        470.36        13.99 o                         
   8  10   3       1595.99       1425.83        37.12 o                         
  10  10   3         49.75         17.78         8.97 o                         
  12  10   3          1.32         16.96        11.26 o                         
  14  10   3         29.29         33.33        16.38 o                         
  16  10   3        335.35        257.90        21.00 o                         
  18  10   3        136.64        131.93        23.32 o                         
 -21  11   3          3.33          4.22        30.45 o                         
 -19  11   3         38.00         67.68        21.49 o                         
 -17  11   3       1473.62       1414.56        41.31 o                         
 -15  11   3        226.31        192.29        16.37 o                         
 -13  11   3        360.79        380.46        22.46 o                         
 -11  11   3         17.92         40.97         8.36 o                         
  -9  11   3       2288.82       1821.59        45.79 o                         
  -7  11   3        417.09        337.99        12.31 o                         
  -5  11   3        496.12        380.99        11.98 o                         
  -3  11   3        137.89         82.00         7.19 o                         
  -1  11   3        118.46        202.14         9.04 o                         
   1  11   3        352.45        402.12        12.68 o                         
   3  11   3        344.34        283.41        10.88 o                         
   5  11   3        382.95        366.06        13.39 o                         
   7  11   3          0.43         -1.83         7.28 o                         
   9  11   3        101.62        116.32        10.51 o                         
  11  11   3         19.03         25.96        10.74 o                         
  13  11   3         19.80         27.62        15.81 o                         
  15  11   3          0.11         -7.57        20.42 o                         
  17  11   3          0.10          7.44        21.37 o                         
 -20  12   3         58.97        148.77        27.99 o                         
 -18  12   3        389.44        385.50        22.08 o                         
 -16  12   3         13.63         35.37        13.00 o                         
 -14  12   3        333.83        507.45        22.40 o                         
 -12  12   3        364.38        304.37        15.54 o                         
 -10  12   3        256.84        224.67        11.49 o                         
  -8  12   3       3230.42       3270.73        79.84 o                         
  -6  12   3        982.87       1195.66        33.07 o                         
  -4  12   3       2299.76       2350.15        53.85 o                         
  -2  12   3          5.60         17.32        10.07 o                         
   0  12   3        367.44        377.84        13.84 o                         
   2  12   3         67.07         91.92         8.46 o                         
   4  12   3        117.54         88.59        11.93 o                         
   6  12   3          0.11          3.81        11.76 o                         
   8  12   3        161.89        136.93         9.63 o                         
  10  12   3         45.10          1.09        10.95 o                         
  12  12   3         17.12         19.76        13.65 o                         
  14  12   3          0.90          7.37        17.56 o                         
  16  12   3          0.00        -21.00        21.00 o                         
 -19  13   3        107.44         64.82        22.11 o                         
 -17  13   3        133.42        261.28        20.09 o                         
 -15  13   3         19.63         88.88        13.08 o                         
 -13  13   3        329.29        298.85        16.16 o                         
 -11  13   3        158.64        228.61        13.00 o                         
  -9  13   3       1318.15       1467.94        38.42 o                         
  -7  13   3          6.21         -5.42         8.02 o                         
  -5  13   3        630.80        627.09        17.61 o                         
  -3  13   3       1056.70       1208.16        30.26 o                         
  -1  13   3        100.08        255.02        30.45 o                         
   1  13   3        838.38        753.41        21.25 o                         
   3  13   3        170.90        199.25        17.86 o                         
   5  13   3        301.13        226.87        13.36 o                         
   7  13   3         13.15         13.63        15.45 o                         
   9  13   3         12.79          3.23        11.04 o                         
  11  13   3        139.71         75.50        13.36 o                         
  13  13   3         38.02         31.28        17.91 o                         
  15  13   3          7.49         23.33        25.36 o                         
 -18  14   3         11.15         -9.85        20.13 o                         
 -16  14   3         94.38        179.17        17.50 o                         
 -14  14   3         86.02         89.62        14.67 o                         
 -12  14   3        102.67        127.44        12.81 o                         
 -10  14   3        128.20        223.32        13.00 o                         
  -8  14   3        214.76        193.11        12.68 o                         
  -6  14   3         79.76         71.71         9.66 o                         
  -4  14   3          0.02         -8.60        11.47 o                         
  -2  14   3        550.25        554.29        17.51 o                         
   0  14   3        209.80        260.59        12.85 o                         
   2  14   3        807.85        910.40        25.34 o                         
   4  14   3          0.10         77.52        10.85 o                         
   6  14   3        145.87        178.81        11.79 o                         
   8  14   3          1.76         17.74        10.74 o                         
  10  14   3        266.30        210.11        15.80 o                         
  12  14   3          1.67         -9.51        17.91 o                         
  14  14   3        135.09        137.58        23.96 o                         
 -17  15   3         35.11         46.85        21.43 o                         
 -15  15   3         28.53         27.92        17.47 o                         
 -13  15   3         12.11          0.88        14.06 o                         
 -11  15   3        221.87        216.28        14.18 o                         
  -9  15   3         29.51         39.80        10.80 o                         
  -7  15   3        973.65       1033.97        27.57 o                         
  -5  15   3         61.37         45.42        10.42 o                         
  -3  15   3        478.60        618.92        20.27 o                         
  -1  15   3         27.05         21.79         9.99 o                         
   1  15   3         98.75         98.35        10.68 o                         
   3  15   3        122.26        181.14        13.31 o                         
   5  15   3         99.07        124.83        12.51 o                         
   7  15   3        169.41        154.75        13.02 o                         
   9  15   3          0.82         33.07        12.58 o                         
  11  15   3        113.64         97.89        20.73 o                         
  13  15   3          6.97         35.06        24.02 o                         
 -16  16   3          5.32         51.19        21.06 o                         
 -14  16   3          0.34          2.01        17.47 o                         
 -12  16   3          0.31         -2.36        15.89 o                         
 -10  16   3         63.55         49.24        13.92 o                         
  -8  16   3         60.22         63.42        12.25 o                         
  -6  16   3         45.29         18.74        11.53 o                         
  -4  16   3         76.50        124.70        12.21 o                         
  -2  16   3          3.70         27.26        11.27 o                         
   0  16   3          0.17         -4.01        11.02 o                         
   2  16   3         68.76        167.73        13.02 o                         
   4  16   3        139.45        246.24        14.54 o                         
   6  16   3         94.62        113.37        13.78 o                         
   8  16   3         25.25         25.01        14.43 o                         
  10  16   3         13.50         45.15        18.35 o                         
  12  16   3        382.12        270.16        28.70 o                         
 -13  17   3          7.01          1.07        18.78 o                         
 -11  17   3          0.25        -17.41        17.41 o                         
  -9  17   3          6.12         28.94        14.68 o                         
  -7  17   3         33.40         30.63        14.85 o                         
  -5  17   3        155.45        242.93        15.03 o                         
  -3  17   3          1.27         15.78        13.18 o                         
  -1  17   3         35.87         32.31        12.64 o                         
   1  17   3         29.71          9.04        12.87 o                         
   3  17   3         52.53         85.71        14.09 o                         
   5  17   3         35.78         33.21        15.53 o                         
   7  17   3          1.17          3.24        16.09 o                         
   9  17   3         19.50         14.65        17.99 o                         
  11  17   3          8.51         40.31        24.20 o                         
 -12  18   3         75.59         72.15        22.18 o                         
 -10  18   3          6.05        -18.86        18.86 o                         
  -8  18   3          0.01         -5.43        16.75 o                         
  -6  18   3         59.73         96.02        17.86 o                         
  -4  18   3          0.23         31.85        16.36 o                         
  -2  18   3          7.64          4.04        15.82 o                         
   0  18   3          0.45          6.95        15.40 o                         
   2  18   3         63.09        120.80        17.12 o                         
   4  18   3        125.16        139.79        20.44 o                         
   6  18   3         63.45        139.99        18.91 o                         
   8  18   3         64.73        103.93        20.58 o                         
  -9  19   3         84.18         90.64        21.21 o                         
  -7  19   3          1.05        -18.77        18.99 o                         
  -5  19   3        153.39        174.47        22.01 o                         
  -3  19   3        104.75         90.39        19.97 o                         
  -1  19   3         30.68         28.25        18.75 o                         
   1  19   3        105.13        113.59        20.26 o                         
   3  19   3         29.86         94.96        21.56 o                         
   5  19   3         53.60         78.91        22.12 o                         
  -4  20   3          1.49         -1.38        21.76 o                         
  -2  20   3          3.27        -10.11        21.18 o                         
   0  20   3         18.43        -22.09        22.79 o                         
   2  20   3         15.32         30.00        22.68 o                         
 -24   0   4        220.29        199.36        34.62 o                         
 -22   0   4         91.31         40.84        25.49 o                         
 -20   0   4        154.97        156.64        44.29 o                         
 -18   0   4         10.77        -20.92        20.92 o                         
 -16   0   4        467.46        427.67        44.89 o                         
 -14   0   4       1503.91       1474.84        93.95 o                         
 -12   0   4        664.33        569.62        39.89 o                         
 -10   0   4       2594.05       2623.35       161.30 o                         
  -8   0   4        954.35       1007.10       139.54 o                         
  -6   0   4       1757.49       1337.14       182.01 o                         
  -4   0   4       7515.27       8349.90       357.64 o                         
  -2   0   4      26412.58      25800.48      1101.14 o                         
   0   0   4      30041.59      28950.64       935.96 o                         
   2   0   4       8223.04       8614.92       302.09 o                         
   4   0   4        209.67        234.79        20.62 o                         
   6   0   4       4288.40       4505.48       174.40 o                         
   8   0   4       6042.11       6283.10       221.18 o                         
  10   0   4         17.67          8.50        11.10 o                         
  12   0   4       1987.08       1734.09        64.11 o                         
  14   0   4        508.85        519.05        25.25 o                         
  16   0   4        974.67        993.63        53.70 o                         
  18   0   4          2.07         -8.65        29.31 o                         
  20   0   4        455.98        559.06        52.27 o                         
 -25   1   4         34.14        110.86        42.46 o                         
 -23   1   4         29.35         15.24        19.72 o                         
 -21   1   4          1.29        -10.26        16.88 o                         
 -19   1   4         46.87         34.98        15.10 o                         
 -17   1   4       1085.74       1046.86        45.65 o                         
 -15   1   4        554.52        726.65        36.05 o                         
 -13   1   4        351.40        358.38        21.89 o                         
 -11   1   4          4.02         -2.52        10.92 o                         
  -9   1   4       4505.23       5107.46       311.00 o                         
  -7   1   4        176.44        196.44        15.86 o                         
  -5   1   4       8967.44       8065.80       244.28 o                         
  -3   1   4         64.95         95.44         4.92 o                         
  -1   1   4        796.22        701.21        19.02 o                         
   1   1   4       4439.51       4586.16       105.48 o                         
   3   1   4      13089.95      13390.98       346.33 o                         
   5   1   4      11463.37      12081.14       312.50 o                         
   7   1   4        329.03        374.19        12.79 o                         
   9   1   4         74.05         32.63         6.13 o                         
  11   1   4        743.19        705.01        20.71 o                         
  13   1   4        181.45        113.70        10.08 o                         
  15   1   4        460.57        484.78        18.83 o                         
  17   1   4         48.00         74.46        18.33 o                         
  19   1   4         11.29        -23.87        23.87 o                         
  21   1   4         22.58         80.49        33.21 o                         
 -24   2   4          0.30        -47.87        47.87 o                         
 -22   2   4         79.27         51.68        19.52 o                         
 -20   2   4        168.87        196.70        19.82 o                         
 -18   2   4         39.65         -1.98        21.43 o                         
 -16   2   4        106.53        181.81        14.81 o                         
 -14   2   4        156.72        112.97        10.18 o                         
 -12   2   4        363.13        434.41        20.59 o                         
 -10   2   4        549.52        586.11        32.39 o                         
  -8   2   4       4228.10       4318.19       166.37 o                         
  -6   2   4       1791.73       1510.45        53.84 o                         
  -4   2   4         71.97         81.43         3.94 o                         
  -2   2   4       1180.88       1038.35        27.54 o                         
   0   2   4       5310.50       4957.80       109.91 o                         
   2   2   4        699.70        745.37        18.16 o                         
   4   2   4          7.82         37.62         4.05 o                         
   6   2   4       2578.75       2639.40        69.57 o                         
   8   2   4         15.58         -5.24         8.56 o                         
  10   2   4        268.46        355.77        14.95 o                         
  12   2   4         61.90         87.89         8.62 o                         
  14   2   4        250.59        281.49        14.12 o                         
  16   2   4          5.03         -5.28        12.82 o                         
  18   2   4          4.69         -2.50        21.43 o                         
  20   2   4         35.57         54.15        29.32 o                         
 -25   3   4        104.72         98.28        58.24 o                         
 -23   3   4        279.56        256.35        42.60 o                         
 -21   3   4        343.13        318.89        53.00 o                         
 -19   3   4        117.46        133.85        14.33 o                         
 -17   3   4          5.61        -15.86        15.86 o                         
 -15   3   4        480.79        542.01        20.30 o                         
 -13   3   4        267.07        313.40        15.13 o                         
 -11   3   4        424.09        407.69        17.21 o                         
  -9   3   4        121.08        131.64         8.30 o                         
  -7   3   4         51.17         51.49         4.44 o                         
  -5   3   4        716.51        619.96        16.10 o                         
  -3   3   4       1158.75       1146.21        26.80 o                         
  -1   3   4         80.57        110.34         4.40 o                         
   1   3   4        737.47        733.84        17.76 o                         
   3   3   4        124.15        214.58         7.41 o                         
   5   3   4       1341.39       1567.65        38.49 o                         
   7   3   4        304.18        339.50        10.67 o                         
   9   3   4        953.30       1060.69        29.97 o                         
  11   3   4       1727.35       1636.53        42.97 o                         
  13   3   4        198.47        168.63        10.82 o                         
  15   3   4          7.23         22.36        13.40 o                         
  17   3   4          2.55          6.95        16.78 o                         
  19   3   4         27.99         48.94        27.49 o                         
 -24   4   4          3.08        -28.83        28.92 o                         
 -22   4   4         82.73         83.23        22.43 o                         
 -20   4   4         30.97         15.91        12.40 o                         
 -18   4   4        270.33        297.21        19.31 o                         
 -16   4   4        564.17        590.36        24.16 o                         
 -14   4   4        108.89         78.97         8.43 o                         
 -12   4   4         49.99         20.29         7.05 o                         
 -10   4   4       6796.93       6845.20       207.98 o                         
  -8   4   4        298.81        267.26         9.77 o                         
  -6   4   4       6032.98       5767.41       149.27 o                         
  -4   4   4        842.59        800.97        19.20 o                         
  -2   4   4       1297.27       1127.13        27.66 o                         
   0   4   4       7342.16       7689.72       170.17 o                         
   2   4   4          1.74          3.67         5.90 o                         
   4   4   4         20.43         14.29         9.66 o                         
   6   4   4        185.32        263.60        10.13 o                         
   8   4   4        615.57        626.73        16.91 o                         
  10   4   4          0.19         -3.38         7.23 o                         
  12   4   4        100.72        159.62        11.10 o                         
  14   4   4         75.12         92.36        13.17 o                         
  16   4   4         74.88         85.31        14.98 o                         
  18   4   4          1.45         17.24        24.09 o                         
  20   4   4         36.48         19.27        32.65 o                         
 -23   5   4        182.38        226.58        31.34 o                         
 -21   5   4        108.04         92.82        17.29 o                         
 -19   5   4        286.48        263.79        18.06 o                         
 -17   5   4         38.26         28.44        11.62 o                         
 -15   5   4        209.07        166.20        13.02 o                         
 -13   5   4        649.71        586.31        25.53 o                         
 -11   5   4        603.28        635.09        21.54 o                         
  -9   5   4         88.51         80.63         7.32 o                         
  -7   5   4       1321.54       1188.80        33.25 o                         
  -5   5   4       1020.99        947.63        22.73 o                         
  -3   5   4         70.47        138.96         5.72 o                         
  -1   5   4       5334.77       5555.62       127.26 o                         
   1   5   4       3468.43       3770.00        83.99 o                         
   3   5   4         52.81        179.03        58.36 o                         
   5   5   4         25.27        104.76        11.85 o                         
   7   5   4       1171.72       1065.53        28.56 o                         
   9   5   4         30.84         30.33        12.88 o                         
  11   5   4         23.03          6.53         7.61 o                         
  13   5   4        818.00        688.60        22.64 o                         
  15   5   4          7.28         -5.91        14.23 o                         
  17   5   4         42.93         13.47        19.74 o                         
  19   5   4        122.27        150.87        30.70 o                         
 -24   6   4        120.89        123.73        29.34 o                         
 -22   6   4         48.02          4.19        24.31 o                         
 -20   6   4        209.01        183.22        17.89 o                         
 -18   6   4        546.63        456.21        26.32 o                         
 -16   6   4        586.68        578.49        23.20 o                         
 -14   6   4         56.58         26.34         8.91 o                         
 -12   6   4         32.02         30.78         6.92 o                         
 -10   6   4        115.60        108.11         7.28 o                         
  -8   6   4        469.97        456.43        13.75 o                         
  -6   6   4        161.77        153.27         6.60 o                         
  -4   6   4      27021.39      27769.40       657.91 o                         
  -2   6   4         46.22         35.74         6.77 o                         
   0   6   4      28333.62      30446.91       695.30 o                         
   2   6   4       5987.74       6243.12       138.74 o                         
   4   6   4       7711.61       7942.58       189.39 o                         
   6   6   4        659.88        683.74        24.56 o                         
   8   6   4       3773.63       3576.50        90.09 o                         
  10   6   4       1019.80        980.81        26.49 o                         
  12   6   4        340.87        345.20        14.32 o                         
  14   6   4          5.50        -10.96        10.96 o                         
  16   6   4         17.87          6.08        16.41 o                         
  18   6   4        176.29        196.66        24.83 o                         
  20   6   4         10.52        -18.80        33.01 o                         
 -23   7   4        121.84         68.18        29.01 o                         
 -21   7   4        192.52        202.34        33.15 o                         
 -19   7   4        281.74        276.91        18.46 o                         
 -17   7   4        111.66         61.18        12.57 o                         
 -15   7   4          5.90         -9.04         9.04 o                         
 -13   7   4       1141.03       1206.24        39.20 o                         
 -11   7   4         48.67        106.69        13.62 o                         
  -9   7   4          0.55         -4.73         4.73 o                         
  -7   7   4        412.62        427.71        13.53 o                         
  -5   7   4        812.20        765.74        19.19 o                         
  -3   7   4        970.76        784.37        19.56 o                         
  -1   7   4       7201.85       7562.69       167.56 o                         
   1   7   4       4114.66       4612.52       106.41 o                         
   3   7   4        227.25        370.44        18.32 o                         
   5   7   4       8519.08       7898.25       196.07 o                         
   7   7   4         81.09         74.51         7.66 o                         
   9   7   4       1117.50       1142.46        31.37 o                         
  11   7   4        158.68        123.28         9.69 o                         
  13   7   4       1064.25        959.25        30.30 o                         
  15   7   4        143.60        139.93        14.33 o                         
  17   7   4          4.56         18.54        22.44 o                         
  19   7   4        367.32        397.17        33.01 o                         
 -22   8   4         30.88          0.04        24.45 o                         
 -20   8   4          8.53          1.64        16.62 o                         
 -18   8   4       1133.29       1147.35        41.83 o                         
 -16   8   4         84.36         31.62        10.40 o                         
 -14   8   4        193.06        190.80        12.05 o                         
 -12   8   4         35.99         29.24         7.99 o                         
 -10   8   4       6065.99       6086.79       158.00 o                         
  -8   8   4        513.09        405.23        14.08 o                         
  -6   8   4       2658.45       2385.47        55.78 o                         
  -4   8   4       1644.99       1573.12        37.39 o                         
  -2   8   4        188.14        196.99         7.62 o                         
   0   8   4        641.74        732.09        18.19 o                         
   2   8   4       2111.91       1993.80        45.55 o                         
   4   8   4        105.40        148.68         7.35 o                         
   6   8   4       1060.87       1012.01        26.87 o                         
   8   8   4        627.47        582.97        17.90 o                         
  10   8   4        732.72        721.44        22.30 o                         
  12   8   4        154.16        134.88        10.92 o                         
  14   8   4          1.54         -5.12        12.83 o                         
  16   8   4         39.88         13.63        16.80 o                         
  18   8   4        250.01        186.89        25.16 o                         
 -23   9   4         92.03         58.10        34.19 o                         
 -21   9   4         57.78         32.89        26.91 o                         
 -19   9   4         19.11          0.92        16.12 o                         
 -17   9   4          1.83        -12.38        12.38 o                         
 -15   9   4        324.24        274.33        23.83 o                         
 -13   9   4        287.07        273.31        14.58 o                         
 -11   9   4          0.61         -8.38         8.38 o                         
  -9   9   4          0.07          4.86         8.21 o                         
  -7   9   4        523.73        506.57        15.12 o                         
  -5   9   4       2402.53       2755.43        66.68 o                         
  -3   9   4         61.02         44.50         6.19 o                         
  -1   9   4        281.03        337.93        10.84 o                         
   1   9   4       3023.01       3231.23        72.70 o                         
   3   9   4        905.71       1021.67        24.86 o                         
   5   9   4        412.87        510.06        16.09 o                         
   7   9   4         55.83         87.92         8.77 o                         
   9   9   4          8.80         14.01         8.15 o                         
  11   9   4        606.64        464.57        17.81 o                         
  13   9   4         78.20         59.06        13.37 o                         
  15   9   4        280.27        282.93        20.46 o                         
  17   9   4         22.86          1.60        20.31 o                         
 -22  10   4         27.05         31.16        38.23 o                         
 -20  10   4          7.40         21.33        20.12 o                         
 -18  10   4        265.10        240.17        16.33 o                         
 -16  10   4         50.49         56.28        13.44 o                         
 -14  10   4         60.00         20.25         9.91 o                         
 -12  10   4        307.55        437.65        16.01 o                         
 -10  10   4        965.89        961.06        27.86 o                         
  -8  10   4         35.59         22.77         6.89 o                         
  -6  10   4       1765.74       1633.92        39.29 o                         
  -4  10   4        127.92        227.18        10.89 o                         
  -2  10   4       1322.50       1395.04        32.87 o                         
   0  10   4          4.61         33.44         6.03 o                         
   2  10   4        151.59         80.22         6.96 o                         
   4  10   4        678.07        759.77        19.33 o                         
   6  10   4         28.82         48.26         8.28 o                         
   8  10   4          4.86         23.76         8.57 o                         
  10  10   4          8.77          4.03         9.73 o                         
  12  10   4        138.35        160.09        12.94 o                         
  14  10   4        118.21        111.87        16.85 o                         
  16  10   4          1.58        -19.96        19.96 o                         
  18  10   4         30.39         70.22        36.43 o                         
 -21  11   4         56.78         20.14        28.84 o                         
 -19  11   4        456.76        550.61        30.90 o                         
 -17  11   4         28.48        -14.71        14.71 o                         
 -15  11   4         50.34         47.20        11.18 o                         
 -13  11   4         42.54         34.88        14.06 o                         
 -11  11   4        154.78        166.90        10.85 o                         
  -9  11   4        718.69        545.92        22.82 o                         
  -7  11   4         81.51        139.06        10.34 o                         
  -5  11   4         55.16         10.24         6.86 o                         
  -3  11   4         20.29         -5.41         6.37 o                         
  -1  11   4         20.24         14.03         6.44 o                         
   1  11   4        522.66        522.01        15.33 o                         
   3  11   4          4.14         58.61         8.44 o                         
   5  11   4         35.75         23.14         7.91 o                         
   7  11   4         36.81         52.09         9.53 o                         
   9  11   4          0.03         -6.46         9.67 o                         
  11  11   4         59.46         68.52        11.81 o                         
  13  11   4         79.86         59.67        16.40 o                         
  15  11   4          1.95         31.71        21.58 o                         
  17  11   4          3.71        -10.37        25.92 o                         
 -20  12   4         69.02         89.33        23.95 o                         
 -18  12   4        187.25        123.21        22.78 o                         
 -16  12   4        189.41        144.61        14.03 o                         
 -14  12   4         49.49         43.87        12.02 o                         
 -12  12   4        129.75        144.21        11.75 o                         
 -10  12   4        275.23        202.59        11.90 o                         
  -8  12   4          0.55          5.14         8.16 o                         
  -6  12   4        125.14        108.62        12.01 o                         
  -4  12   4       1058.68        757.69        21.31 o                         
  -2  12   4        683.05        496.41        15.89 o                         
   0  12   4          1.52         -0.57         8.51 o                         
   2  12   4         91.21         81.51         8.43 o                         
   4  12   4         13.43         10.06         8.18 o                         
   6  12   4         11.73         -1.34         8.31 o                         
   8  12   4        123.73        109.42        13.18 o                         
  10  12   4         12.86          1.76        11.56 o                         
  12  12   4          0.25         -8.71        15.10 o                         
  14  12   4        144.04        192.75        23.98 o                         
  16  12   4        127.92        150.78        25.68 o                         
 -19  13   4          0.17         10.19        26.79 o                         
 -17  13   4          1.72        -17.61        17.61 o                         
 -15  13   4          2.99         12.95        12.62 o                         
 -13  13   4        225.31        132.52        12.68 o                         
 -11  13   4         59.71          8.47        10.52 o                         
  -9  13   4        417.81        350.15        18.53 o                         
  -7  13   4        156.45        130.87         9.75 o                         
  -5  13   4          0.05         -4.65         7.52 o                         
  -3  13   4        284.73        369.15        14.07 o                         
  -1  13   4        238.13        253.18        11.61 o                         
   1  13   4        140.50        141.48        10.71 o                         
   3  13   4        126.04         93.92         9.77 o                         
   5  13   4        256.85        202.68        12.03 o                         
   7  13   4         39.97         20.47         9.84 o                         
   9  13   4        165.67        218.21        15.31 o                         
  11  13   4        393.67        365.27        18.15 o                         
  13  13   4         29.59         30.23        20.16 o                         
  15  13   4          3.19          0.10        26.87 o                         
 -18  14   4          1.27         -0.76        21.69 o                         
 -16  14   4         70.91         54.57        16.94 o                         
 -14  14   4        110.17        116.01        14.97 o                         
 -12  14   4         41.86         72.55        13.82 o                         
 -10  14   4        171.95        117.99        12.52 o                         
  -8  14   4         51.60         21.54         9.86 o                         
  -6  14   4        309.66        404.00        15.51 o                         
  -4  14   4        870.13       1027.71        27.89 o                         
  -2  14   4         86.72         43.17        10.12 o                         
   0  14   4        390.78        368.41        16.30 o                         
   2  14   4        752.53        761.82        21.96 o                         
   4  14   4         12.02          1.91         9.73 o                         
   6  14   4        828.66        726.05        23.06 o                         
   8  14   4        112.00        116.29        13.75 o                         
  10  14   4         61.42         48.35        14.94 o                         
  12  14   4          7.00         10.15        18.81 o                         
  14  14   4         42.50         27.32        27.95 o                         
 -17  15   4          2.11         -8.83        22.12 o                         
 -15  15   4         10.29          7.50        18.77 o                         
 -13  15   4         10.74         23.02        15.08 o                         
 -11  15   4        286.96        303.13        16.95 o                         
  -9  15   4         84.28         81.68        11.58 o                         
  -7  15   4         26.46         15.96        10.31 o                         
  -5  15   4          2.67         -5.44        10.30 o                         
  -3  15   4          0.42        -10.63        10.63 o                         
  -1  15   4         16.55         24.02        10.10 o                         
   1  15   4         24.16         94.01        11.03 o                         
   3  15   4        180.67        166.68        12.24 o                         
   5  15   4         32.06         81.01        12.89 o                         
   7  15   4         21.26         12.25        12.71 o                         
   9  15   4         96.64        139.33        17.89 o                         
  11  15   4          0.87        -15.49        19.83 o                         
  13  15   4          5.77        -25.89        25.89 o                         
 -16  16   4        139.35        146.59        31.95 o                         
 -14  16   4         49.35         36.71        18.59 o                         
 -12  16   4        130.31        138.37        18.05 o                         
 -10  16   4        186.09        268.71        19.70 o                         
  -8  16   4          9.04         13.15        11.65 o                         
  -6  16   4        436.94        426.16        17.18 o                         
  -4  16   4        101.76        130.29        12.53 o                         
  -2  16   4        133.86        141.18        12.56 o                         
   0  16   4          0.39         38.29        11.81 o                         
   2  16   4          1.64         22.09        11.95 o                         
   4  16   4         37.01         78.88        13.00 o                         
   6  16   4         51.34         55.32        14.10 o                         
   8  16   4         15.94         20.39        15.35 o                         
  10  16   4         57.28         71.59        21.53 o                         
 -13  17   4          0.30         11.74        20.55 o                         
 -11  17   4          9.38        -15.64        17.41 o                         
  -9  17   4         61.36          6.39        14.64 o                         
  -7  17   4          8.17        -13.94        13.94 o                         
  -5  17   4          9.10         26.20        13.62 o                         
  -3  17   4        213.84        218.85        15.83 o                         
  -1  17   4          9.44         15.34        13.35 o                         
   1  17   4         17.71         20.74        13.83 o                         
   3  17   4         46.06         43.79        15.00 o                         
   5  17   4        143.36        218.52        18.88 o                         
   7  17   4        166.81        169.35        18.08 o                         
   9  17   4         24.82         38.58        18.97 o                         
 -12  18   4         59.62         53.16        22.09 o                         
 -10  18   4          0.00         -4.99        19.30 o                         
  -8  18   4         23.41         16.33        16.69 o                         
  -6  18   4         87.05         79.25        16.91 o                         
  -4  18   4        173.68        243.97        20.58 o                         
  -2  18   4          2.73          0.07        16.08 o                         
   0  18   4          6.01         11.18        16.29 o                         
   2  18   4         32.02         82.88        17.44 o                         
   4  18   4         29.14         24.62        17.64 o                         
   6  18   4         27.29         28.94        18.56 o                         
   8  18   4        141.32        146.93        22.43 o                         
  -9  19   4         17.06          0.89        21.10 o                         
  -7  19   4         16.36          3.94        19.63 o                         
  -5  19   4          0.65        -18.92        18.92 o                         
  -3  19   4          3.71          9.78        19.42 o                         
  -1  19   4         21.05          9.29        19.59 o                         
   1  19   4          1.56         -5.71        19.55 o                         
   3  19   4        267.02        365.28        26.85 o                         
   5  19   4         69.51        136.63        27.98 o                         
  -2  20   4         18.54          2.23        22.46 o                         
 -25   1   5          3.76        -14.45        26.04 o                         
 -23   1   5          0.92          4.92        21.50 o                         
 -21   1   5         61.43         52.79        18.19 o                         
 -19   1   5        116.38        119.01        20.76 o                         
 -17   1   5         82.92         32.13        12.28 o                         
 -15   1   5        395.57        419.99        24.38 o                         
 -13   1   5       1008.49        942.32        43.51 o                         
 -11   1   5        939.90        986.72        63.71 o                         
  -9   1   5       1038.06       1173.23        74.03 o                         
  -7   1   5        184.10        182.40        10.70 o                         
  -5   1   5        938.87        886.70        27.87 o                         
  -3   1   5       4284.22       4311.42       131.15 o                         
  -1   1   5       1571.81       1557.26        37.71 o                         
   1   1   5       1326.46       1451.09        32.95 o                         
   3   1   5        583.41        799.54        21.15 o                         
   5   1   5       2407.27       2590.04        68.19 o                         
   7   1   5       4473.75       4661.44       121.88 o                         
   9   1   5          5.78          5.20         7.14 o                         
  11   1   5          0.25          4.15         8.23 o                         
  13   1   5         10.17          2.28         9.91 o                         
  15   1   5         75.95        104.66        12.56 o                         
  17   1   5        395.56        550.18        29.42 o                         
  19   1   5        158.97        172.99        28.88 o                         
 -24   2   5         27.63         37.34        25.23 o                         
 -22   2   5         63.56         35.27        22.20 o                         
 -20   2   5        162.07        105.83        25.26 o                         
 -18   2   5        569.82        692.21        50.17 o                         
 -16   2   5        287.91        279.08        32.05 o                         
 -14   2   5       1014.86        910.04        42.70 o                         
 -12   2   5          1.13         -9.46         9.46 o                         
 -10   2   5         17.80         -4.21         9.53 o                         
  -8   2   5       1755.16       1848.57        72.15 o                         
  -6   2   5      14539.05      14897.65       402.76 o                         
  -4   2   5       7500.44       7402.10       191.39 o                         
  -2   2   5      15061.48      14890.67       367.25 o                         
   0   2   5      12243.10      12459.00       275.45 o                         
   2   2   5       4246.28       4312.24        99.51 o                         
   4   2   5       1160.58       1154.28        27.74 o                         
   6   2   5        367.34        419.90        13.37 o                         
   8   2   5        924.69        992.54        26.96 o                         
  10   2   5        157.36        165.26        10.40 o                         
  12   2   5         23.01         24.65         8.64 o                         
  14   2   5         39.79         29.85        11.19 o                         
  16   2   5         29.51         11.86        14.65 o                         
  18   2   5         31.29         37.44        20.89 o                         
  20   2   5         78.28        156.68        34.74 o                         
 -25   3   5         22.77         25.12        49.28 o                         
 -23   3   5         46.76         60.56        29.72 o                         
 -21   3   5          1.01         -5.34        17.46 o                         
 -19   3   5        106.36         49.02        43.00 o                         
 -17   3   5         66.28         43.77        17.10 o                         
 -15   3   5       1373.53       1645.84        73.05 o                         
 -13   3   5          4.13          3.98         7.48 o                         
 -11   3   5       3527.31       3555.93       137.47 o                         
  -9   3   5       7367.05       7841.25       301.38 o                         
  -7   3   5       2057.97       1949.11        64.01 o                         
  -5   3   5        181.74        160.13         5.59 o                         
  -3   3   5        253.60        345.97        10.76 o                         
  -1   3   5        277.90        288.10         9.11 o                         
   1   3   5       1494.89       1580.86        35.91 o                         
   3   3   5        842.24        780.03        19.44 o                         
   5   3   5       1965.64       2105.30        49.44 o                         
   7   3   5         41.93         71.63         6.87 o                         
   9   3   5        352.70        406.10        16.32 o                         
  11   3   5          1.19         -8.60         8.60 o                         
  13   3   5        986.70        881.73        26.50 o                         
  15   3   5          0.29         18.17        12.82 o                         
  17   3   5          5.19          9.09        20.84 o                         
  19   3   5          0.20        -30.85        30.85 o                         
 -24   4   5         50.08         54.00        27.18 o                         
 -22   4   5          2.61        -16.02        17.83 o                         
 -20   4   5          7.22          6.18        13.21 o                         
 -18   4   5         15.66         -0.48        10.85 o                         
 -16   4   5        148.71         91.25        12.71 o                         
 -14   4   5       1863.82       1799.14        71.22 o                         
 -12   4   5        497.78        551.83        22.62 o                         
 -10   4   5         66.20         67.40         8.87 o                         
  -8   4   5         72.12         29.46         9.17 o                         
  -6   4   5        257.25        305.67         9.88 o                         
  -4   4   5        179.53        164.53         7.01 o                         
  -2   4   5       3689.24       4036.66        96.50 o                         
   0   4   5         24.93         12.21         3.96 o                         
   2   4   5        555.08        623.06        17.39 o                         
   4   4   5         70.98         85.85         6.13 o                         
   6   4   5       1135.23        977.72        25.37 o                         
   8   4   5         91.21        104.72         7.27 o                         
  10   4   5        476.26        489.59        16.91 o                         
  12   4   5        916.37        859.64        26.77 o                         
  14   4   5       1157.14       1141.81        34.26 o                         
  16   4   5        189.11        223.60        19.79 o                         
  18   4   5        431.26        492.08        37.26 o                         
 -25   5   5         72.80         39.50        31.15 o                         
 -23   5   5         15.45        -20.48        20.48 o                         
 -21   5   5          5.13        -14.53        14.53 o                         
 -19   5   5         15.46        -12.22        21.38 o                         
 -17   5   5         44.34         37.87        14.73 o                         
 -15   5   5        198.63        116.62        19.90 o                         
 -13   5   5        850.53        953.40        36.59 o                         
 -11   5   5         10.38          5.76         5.53 o                         
  -9   5   5       3348.63       3618.39       103.90 o                         
  -7   5   5       5778.30       5681.41       140.70 o                         
  -5   5   5       4817.13       4554.08       104.68 o                         
  -3   5   5        102.97         85.06         5.00 o                         
  -1   5   5        269.69        343.52        10.70 o                         
   1   5   5         41.66        138.89         6.17 o                         
   3   5   5         66.80         85.96         6.04 o                         
   5   5   5        565.49        482.27        14.92 o                         
   7   5   5         67.21         60.60         7.41 o                         
   9   5   5        137.11        188.11        10.01 o                         
  11   5   5       1287.69       1269.06        36.40 o                         
  13   5   5        964.38        885.43        28.26 o                         
  15   5   5         52.66         29.60        15.89 o                         
  17   5   5          1.49        -11.25        22.27 o                         
  19   5   5        263.48        245.28        34.21 o                         
 -24   6   5         29.82        -26.84        30.00 o                         
 -22   6   5          2.09         -9.42        17.38 o                         
 -20   6   5         40.03          4.77        14.28 o                         
 -18   6   5          5.73        -11.35        14.27 o                         
 -16   6   5        106.08        101.22        12.36 o                         
 -14   6   5        213.52        253.11        15.47 o                         
 -12   6   5         39.15         30.13         6.97 o                         
 -10   6   5        311.41        307.33        12.04 o                         
  -8   6   5        134.65        141.67         7.36 o                         
  -6   6   5        167.42        184.81         6.79 o                         
  -4   6   5       1884.94       2146.03        50.17 o                         
  -2   6   5        116.68         95.08         5.79 o                         
   0   6   5       1548.61       1845.67        41.89 o                         
   2   6   5         44.15         53.67         6.07 o                         
   4   6   5       1292.04       1165.06        29.83 o                         
   6   6   5          5.00         17.95         7.40 o                         
   8   6   5         12.04          0.44         7.36 o                         
  10   6   5        308.70        244.36        11.92 o                         
  12   6   5          3.03         -9.68         9.68 o                         
  14   6   5        536.67        470.85        20.26 o                         
  16   6   5        236.06        213.54        24.75 o                         
  18   6   5         14.70         -9.11        26.03 o                         
 -23   7   5         83.73         69.58        23.23 o                         
 -21   7   5         84.78         52.77        17.45 o                         
 -19   7   5        878.38        909.23        40.66 o                         
 -17   7   5        150.34        134.98        15.07 o                         
 -15   7   5        707.01        736.25        30.27 o                         
 -13   7   5       1211.08       1223.98        39.88 o                         
 -11   7   5        776.03        780.23        25.31 o                         
  -9   7   5       2018.91       1855.48        49.29 o                         
  -7   7   5       1025.72        854.52        23.03 o                         
  -5   7   5        979.11        860.47        21.39 o                         
  -3   7   5        384.00        451.70        13.22 o                         
  -1   7   5       5468.96       6033.28       143.95 o                         
   1   7   5       4109.80       4173.34        93.31 o                         
   3   7   5        418.52        472.45        18.44 o                         
   5   7   5         69.85         77.26         7.24 o                         
   7   7   5        737.97        525.90        17.92 o                         
   9   7   5        954.27        784.78        22.66 o                         
  11   7   5         92.83         57.65         9.86 o                         
  13   7   5         92.46         49.83        16.46 o                         
  15   7   5        153.39        154.49        18.44 o                         
  17   7   5          5.86         10.37        25.62 o                         
 -24   8   5          1.21        -30.35        30.35 o                         
 -22   8   5         16.55         -2.03        20.92 o                         
 -20   8   5          0.14        -19.12        19.95 o                         
 -18   8   5         12.73         -3.90        15.44 o                         
 -16   8   5        665.47        655.47        32.07 o                         
 -14   8   5         17.43        -12.10        12.10 o                         
 -12   8   5        137.10        143.51         9.97 o                         
 -10   8   5          0.43         19.07         6.05 o                         
  -8   8   5        613.91        534.18        16.56 o                         
  -6   8   5        993.20       1016.21        24.99 o                         
  -4   8   5        191.58        229.16         9.83 o                         
  -2   8   5         76.37         78.55         7.70 o                         
   0   8   5       1469.20       1513.14        35.05 o                         
   2   8   5       1164.44       1114.77        26.79 o                         
   4   8   5       1287.08       1177.25        30.61 o                         
   6   8   5       4377.15       3901.45        98.42 o                         
   8   8   5         16.12         17.23         8.69 o                         
  10   8   5        725.58        639.37        20.31 o                         
  12   8   5         95.45        114.61        11.48 o                         
  14   8   5        273.34        235.51        17.49 o                         
  16   8   5          0.29        -19.11        19.11 o                         
  18   8   5         59.37         51.25        30.03 o                         
 -23   9   5         21.90         33.69        25.51 o                         
 -21   9   5         40.87         50.96        24.56 o                         
 -19   9   5        121.58        115.47        19.35 o                         
 -17   9   5         32.50         -3.07        12.29 o                         
 -15   9   5         58.40         46.30        11.39 o                         
 -13   9   5         16.77          2.10         8.85 o                         
 -11   9   5        720.93        680.93        20.92 o                         
  -9   9   5        168.34        175.75         9.24 o                         
  -7   9   5         14.69          4.96         5.55 o                         
  -5   9   5        697.22        702.29        18.45 o                         
  -3   9   5       1318.34       1211.69        30.87 o                         
  -1   9   5        342.65        356.41        11.15 o                         
   1   9   5        476.47        485.38        13.92 o                         
   3   9   5        291.74        322.77        10.89 o                         
   5   9   5        396.62        398.48        14.17 o                         
   7   9   5        334.28        288.46        12.75 o                         
   9   9   5       1034.40        906.36        27.05 o                         
  11   9   5          0.88          1.74        10.50 o                         
  13   9   5         71.94         95.65        14.00 o                         
  15   9   5        543.16        578.61        29.04 o                         
  17   9   5          5.22         -6.04        22.90 o                         
 -22  10   5          1.45        -28.85        28.85 o                         
 -20  10   5        433.91        493.11        47.75 o                         
 -18  10   5          1.76         -9.59        14.18 o                         
 -16  10   5          7.39        -15.55        17.52 o                         
 -14  10   5         32.13        -10.05        22.68 o                         
 -12  10   5        464.56        361.20        14.95 o                         
 -10  10   5          0.19         -7.27         7.27 o                         
  -8  10   5         51.63         29.32         6.79 o                         
  -6  10   5        359.48        395.32        12.65 o                         
  -4  10   5        102.66        148.04        10.41 o                         
  -2  10   5       2293.16       2225.42        50.90 o                         
   0  10   5        478.33        473.46        14.38 o                         
   2  10   5        589.37        590.34        16.03 o                         
   4  10   5        872.81        818.06        20.73 o                         
   6  10   5        917.98        881.83        26.18 o                         
   8  10   5        914.09        832.92        24.51 o                         
  10  10   5          9.12         18.95        11.45 o                         
  12  10   5        114.59        189.62        14.34 o                         
  14  10   5        202.31        160.19        20.23 o                         
  16  10   5         73.98         58.63        23.38 o                         
 -21  11   5          0.67         17.60        29.95 o                         
 -19  11   5        228.94        234.64        44.00 o                         
 -17  11   5         41.86         20.35        16.86 o                         
 -15  11   5        721.16        819.31        30.58 o                         
 -13  11   5        123.09         57.60        10.22 o                         
 -11  11   5       1165.74       1121.53        32.47 o                         
  -9  11   5         72.63         87.68        14.92 o                         
  -7  11   5        135.71         94.08         7.88 o                         
  -5  11   5         41.20         27.46         7.18 o                         
  -3  11   5        641.20        558.77        17.23 o                         
  -1  11   5         92.70         58.23         7.63 o                         
   1  11   5        327.12        290.78        11.73 o                         
   3  11   5         77.30         86.75         8.00 o                         
   5  11   5        409.44        428.42        14.06 o                         
   7  11   5        338.31        471.09        22.90 o                         
   9  11   5         34.21          8.19        10.97 o                         
  11  11   5          0.95         -3.69        12.96 o                         
  13  11   5        133.56        148.47        21.89 o                         
  15  11   5          1.55          8.33        23.73 o                         
 -20  12   5        174.42        189.40        46.36 o                         
 -18  12   5         14.33         15.60        22.50 o                         
 -16  12   5        266.32        332.81        19.89 o                         
 -14  12   5        374.86        463.43        19.37 o                         
 -12  12   5         85.03         34.99        12.40 o                         
 -10  12   5          4.89         14.54         8.97 o                         
  -8  12   5         57.04         59.28        10.78 o                         
  -6  12   5        235.33        206.82        10.48 o                         
  -4  12   5        190.11        274.93        11.97 o                         
  -2  12   5          0.27         -7.62         7.62 o                         
   0  12   5         24.90         31.94         8.06 o                         
   2  12   5        114.75         28.45         8.26 o                         
   4  12   5         26.82         31.34         8.44 o                         
   6  12   5         57.82         19.58        11.04 o                         
   8  12   5         22.15         15.98        11.42 o                         
  10  12   5        109.67        154.28        15.21 o                         
  12  12   5          0.40         41.35        17.09 o                         
  14  12   5         12.01         34.39        22.24 o                         
 -19  13   5         88.68        105.25        31.56 o                         
 -17  13   5          5.49        -16.97        16.97 o                         
 -15  13   5         69.37         43.37        13.09 o                         
 -13  13   5        136.92         44.40        13.02 o                         
 -11  13   5        694.58        970.35        30.07 o                         
  -9  13   5        562.75        717.33        23.77 o                         
  -7  13   5          1.35         -8.47         8.47 o                         
  -5  13   5         40.77        107.08         9.46 o                         
  -3  13   5         84.77         32.17         8.80 o                         
  -1  13   5        723.38        488.18        15.86 o                         
   1  13   5        160.94         88.66         9.55 o                         
   3  13   5          2.15         -3.91         9.13 o                         
   5  13   5          2.25         17.09         9.47 o                         
   7  13   5          3.44          2.65        12.04 o                         
   9  13   5        111.08        130.53        14.21 o                         
  11  13   5         67.08         46.52        16.61 o                         
  13  13   5          0.13         44.77        21.23 o                         
 -18  14   5          0.31         13.02        20.39 o                         
 -16  14   5         63.97         86.99        17.60 o                         
 -14  14   5         20.00         42.91        18.06 o                         
 -12  14   5         59.38        123.96        13.23 o                         
 -10  14   5          9.46         41.84        11.65 o                         
  -8  14   5          5.16         -9.69         9.69 o                         
  -6  14   5        732.97        382.78        20.82 o                         
  -4  14   5        162.97         56.71         9.77 o                         
  -2  14   5        261.45        325.49        13.64 o                         
   0  14   5         86.20         88.35        10.36 o                         
   2  14   5        110.78         44.45        10.09 o                         
   4  14   5         85.90        163.68        11.51 o                         
   6  14   5          0.59          0.12        11.75 o                         
   8  14   5          8.31         51.35        14.45 o                         
  10  14   5         75.11        133.51        17.65 o                         
  12  14   5         75.82        116.16        22.01 o                         
 -17  15   5        109.57         84.77        26.18 o                         
 -15  15   5          0.25         13.76        19.01 o                         
 -13  15   5         10.55         35.27        15.52 o                         
 -11  15   5         50.57          8.25        13.38 o                         
  -9  15   5        240.80        169.51        13.25 o                         
  -7  15   5         95.19        123.45        12.16 o                         
  -5  15   5          5.47         90.88        11.81 o                         
  -3  15   5         92.34         30.08        11.01 o                         
  -1  15   5          0.03         33.75        10.67 o                         
   1  15   5          9.54         20.19        11.00 o                         
   3  15   5         49.26        130.90        12.61 o                         
   5  15   5         41.86         47.91        12.29 o                         
   7  15   5         32.11         14.73        14.02 o                         
   9  15   5         44.61         45.76        18.65 o                         
  11  15   5         35.24         28.77        22.05 o                         
 -16  16   5         19.49          5.75        21.96 o                         
 -14  16   5        313.01        233.13        30.44 o                         
 -12  16   5         67.83         35.84        16.74 o                         
 -10  16   5         45.19         66.46        15.01 o                         
  -8  16   5          0.82          6.62        12.71 o                         
  -6  16   5          6.43         15.13        11.96 o                         
  -4  16   5          6.25         13.17        11.56 o                         
  -2  16   5          8.11         27.20        11.89 o                         
   0  16   5         72.71         80.04        12.63 o                         
   2  16   5          3.13         28.64        12.82 o                         
   4  16   5         31.87          3.32        13.73 o                         
   6  16   5         70.62         81.08        15.75 o                         
   8  16   5         39.60         54.03        19.41 o                         
  10  16   5         19.29         33.38        23.64 o                         
 -13  17   5        100.01        143.89        34.16 o                         
 -11  17   5          3.26         -6.03        18.70 o                         
  -9  17   5        178.43        187.26        17.77 o                         
  -7  17   5         33.13         51.82        15.78 o                         
  -5  17   5         12.72         25.17        14.77 o                         
  -3  17   5         20.41         34.83        14.95 o                         
  -1  17   5        224.53        258.13        16.94 o                         
   1  17   5          0.89         50.08        14.70 o                         
   3  17   5          1.37         33.43        15.78 o                         
   5  17   5         42.77         59.76        17.22 o                         
   7  17   5         53.99         57.63        19.10 o                         
   9  17   5          0.09          3.11        25.36 o                         
 -12  18   5         12.28         -7.35        22.68 o                         
 -10  18   5         86.60         70.95        21.30 o                         
  -8  18   5         12.90        -18.12        18.12 o                         
  -6  18   5         48.09         60.48        17.74 o                         
  -4  18   5        126.74        127.87        17.86 o                         
  -2  18   5         27.35         30.35        19.43 o                         
   0  18   5          0.37          4.22        17.34 o                         
   2  18   5          9.47         34.02        17.74 o                         
   4  18   5          4.39         -3.11        18.77 o                         
   6  18   5         62.67         44.84        20.76 o                         
  -9  19   5          2.60        -22.28        22.28 o                         
  -7  19   5        182.37        223.69        23.09 o                         
  -5  19   5          7.66          0.66        19.66 o                         
  -3  19   5        247.84        331.46        24.93 o                         
  -1  19   5         25.66         28.42        20.30 o                         
   1  19   5         35.97         72.44        20.93 o                         
   3  19   5         13.93         12.25        21.96 o                         
 -26   0   6        122.48        246.25        90.40 o                         
 -24   0   6         66.41         96.79        34.25 o                         
 -22   0   6          0.08        -19.99        24.70 o                         
 -20   0   6        357.78        359.07        38.47 o                         
 -18   0   6        951.88        954.50        67.31 o                         
 -16   0   6        572.74        561.41        43.07 o                         
 -14   0   6          2.07        -16.99        16.99 o                         
 -12   0   6        115.48        364.01        40.04 o                         
 -10   0   6       1278.66       1619.86       236.61 o                         
  -8   0   6       2316.66       2489.84       215.98 o                         
  -6   0   6       3409.78       4216.72       181.85 o                         
  -4   0   6       4272.87       4419.64       170.28 o                         
  -2   0   6       1513.71       1676.62        60.10 o                         
   0   0   6         15.50        105.13         7.34 o                         
   2   0   6      14819.07      16186.38       524.72 o                         
   4   0   6       3197.83       3923.86       138.62 o                         
   6   0   6        327.16        407.30        19.14 o                         
   8   0   6         69.28         91.22        13.74 o                         
  10   0   6        715.70        711.13        34.38 o                         
  12   0   6       1583.03       1592.06        60.58 o                         
  14   0   6        220.87        275.49        21.53 o                         
  16   0   6         44.16         29.41        24.26 o                         
  18   0   6        288.98        269.42        45.82 o                         
 -25   1   6         82.38         52.57        26.24 o                         
 -23   1   6         67.88         63.76        22.67 o                         
 -21   1   6         21.89         33.16        18.06 o                         
 -19   1   6        104.97         84.82        17.02 o                         
 -17   1   6         86.91         61.73        12.89 o                         
 -15   1   6       1321.05       1344.56        60.75 o                         
 -13   1   6        198.40        221.05        30.37 o                         
 -11   1   6        440.19        471.46        74.77 o                         
  -9   1   6       3461.79       3678.32       159.02 o                         
  -7   1   6        743.62        797.26        25.73 o                         
  -5   1   6       2009.33       1710.33        52.98 o                         
  -3   1   6       1819.34       1666.76        46.23 o                         
  -1   1   6       1527.20       1760.16        42.81 o                         
   1   1   6       2234.18       2638.73        59.13 o                         
   3   1   6        117.15        140.53         7.28 o                         
   5   1   6        241.21        300.75        11.81 o                         
   7   1   6        370.05        460.13        15.02 o                         
   9   1   6        228.97        301.30        14.14 o                         
  11   1   6          0.00          3.41         9.71 o                         
  13   1   6       1346.46       1268.97        35.91 o                         
  15   1   6         78.84         72.25        13.16 o                         
  17   1   6         17.54         18.61        18.63 o                         
  19   1   6         71.61         49.35        32.10 o                         
 -26   2   6         35.95         66.52        30.87 o                         
 -24   2   6         13.04          8.97        25.05 o                         
 -22   2   6        139.66        118.02        23.02 o                         
 -20   2   6        200.62        182.29        24.90 o                         
 -18   2   6        684.81        831.30        42.45 o                         
 -16   2   6        131.32        111.83        15.94 o                         
 -14   2   6          0.74        -12.09        12.09 o                         
 -12   2   6        651.94        549.14        28.06 o                         
 -10   2   6        918.01        896.77        36.64 o                         
  -8   2   6       6721.53       6888.23       223.68 o                         
  -6   2   6        216.47        223.95         7.71 o                         
  -4   2   6      15332.03      16653.50       429.82 o                         
  -2   2   6       2822.83       2641.46        63.49 o                         
   0   2   6        370.58        328.48         9.41 o                         
   2   2   6       1062.90       1175.71        28.40 o                         
   4   2   6        109.15        135.51         7.07 o                         
   6   2   6        266.47        307.26        11.96 o                         
   8   2   6       2285.21       2333.01        62.62 o                         
  10   2   6        856.52        995.05        29.69 o                         
  12   2   6       1103.95       1051.18        30.52 o                         
  14   2   6          8.89         18.34        12.41 o                         
  16   2   6        214.78        268.77        21.90 o                         
  18   2   6        679.14        796.41        43.09 o                         
 -25   3   6          2.99        -18.24        30.15 o                         
 -23   3   6        145.48        156.86        30.61 o                         
 -21   3   6          0.89         19.66        17.87 o                         
 -19   3   6        111.04        121.75        24.92 o                         
 -17   3   6        422.52        422.09        27.29 o                         
 -15   3   6        288.26        256.98        20.97 o                         
 -13   3   6        525.99        506.90        21.55 o                         
 -11   3   6        889.52        929.91        38.17 o                         
  -9   3   6          0.20        115.15        10.11 o                         
  -7   3   6        531.94        608.90        18.01 o                         
  -5   3   6       3434.42       3357.61        83.80 o                         
  -3   3   6       4167.32       4398.32       114.16 o                         
  -1   3   6       1329.32       1301.86        32.23 o                         
   1   3   6       1689.71       1950.15        44.26 o                         
   3   3   6        369.21        365.27        11.09 o                         
   5   3   6       1722.62       1740.61        41.51 o                         
   7   3   6         62.83         88.20         8.24 o                         
   9   3   6         41.94         31.65         8.73 o                         
  11   3   6          0.04         -8.24         9.84 o                         
  13   3   6         67.62         76.01        11.85 o                         
  15   3   6        333.85        345.03        19.17 o                         
  17   3   6         66.25         38.26        24.05 o                         
  19   3   6         64.46         77.80        30.50 o                         
 -24   4   6          2.13         28.52        27.21 o                         
 -22   4   6          0.06        -20.18        20.18 o                         
 -20   4   6        114.43        107.55        14.84 o                         
 -18   4   6        136.92        100.68        14.28 o                         
 -16   4   6        277.33        289.59        20.17 o                         
 -14   4   6        276.33        214.38        13.93 o                         
 -12   4   6        220.00        235.83        14.28 o                         
 -10   4   6         10.22         14.99         6.67 o                         
  -8   4   6         63.08         74.31         6.68 o                         
  -6   4   6        920.37        807.47        20.49 o                         
  -4   4   6       2778.74       2491.77        60.04 o                         
  -2   4   6        743.55        822.51        21.88 o                         
   0   4   6          4.35         16.18         4.14 o                         
   2   4   6        771.25        759.94        19.32 o                         
   4   4   6        252.51        264.42         9.67 o                         
   6   4   6       1061.78       1072.55        26.95 o                         
   8   4   6        138.12        269.55        13.29 o                         
  10   4   6        682.70        660.53        21.45 o                         
  12   4   6          6.16         -0.86        11.17 o                         
  14   4   6         85.85         71.57        13.33 o                         
  16   4   6          7.83          3.50        26.15 o                         
  18   4   6         28.41          3.70        28.16 o                         
 -25   5   6          2.02         -6.69        32.78 o                         
 -23   5   6         59.53         78.68        20.25 o                         
 -21   5   6         54.34         75.54        16.37 o                         
 -19   5   6        310.49        314.87        21.24 o                         
 -17   5   6          0.28        -12.90        14.86 o                         
 -15   5   6         23.81        -17.27        17.27 o                         
 -13   5   6        111.37         82.70        11.24 o                         
 -11   5   6        118.78        117.36         8.85 o                         
  -9   5   6        637.97        834.61        25.95 o                         
  -7   5   6          0.00         -6.03         6.03 o                         
  -5   5   6        531.26        698.99        18.00 o                         
  -3   5   6       1141.61       1156.73        28.88 o                         
  -1   5   6          1.57         -5.01         5.49 o                         
   1   5   6          0.06         -2.26         5.28 o                         
   3   5   6        750.45        666.72        18.56 o                         
   5   5   6         56.42         30.76         6.29 o                         
   7   5   6          2.13         -4.00         7.57 o                         
   9   5   6       1446.29       1387.36        35.98 o                         
  11   5   6         85.81         83.48        11.24 o                         
  13   5   6         25.69         49.59        13.09 o                         
  15   5   6         16.30         -9.84        17.40 o                         
  17   5   6         64.75         92.08        31.40 o                         
 -24   6   6         92.93         66.72        23.83 o                         
 -22   6   6         45.51         54.37        18.60 o                         
 -20   6   6        159.14        124.38        18.67 o                         
 -18   6   6         98.75         83.34        15.08 o                         
 -16   6   6        349.34        251.45        17.28 o                         
 -14   6   6         87.49         55.43        10.30 o                         
 -12   6   6        122.22        136.19        10.12 o                         
 -10   6   6        228.67        280.95        11.75 o                         
  -8   6   6       2110.51       2094.11        52.86 o                         
  -6   6   6        175.03        138.71         8.35 o                         
  -4   6   6       3147.22       3269.09        79.32 o                         
  -2   6   6       3756.09       3788.45        87.64 o                         
   0   6   6       1644.03       1537.56        35.52 o                         
   2   6   6       3311.88       3551.08        82.62 o                         
   4   6   6       2855.09       2737.74        69.46 o                         
   6   6   6        920.25        755.34        21.57 o                         
   8   6   6       1975.42       2070.39        51.73 o                         
  10   6   6        159.00        199.25        11.41 o                         
  12   6   6        456.41        461.95        19.69 o                         
  14   6   6         67.08         56.65        14.64 o                         
  16   6   6          2.14         -0.27        23.99 o                         
  18   6   6          7.91         -8.57        33.54 o                         
 -23   7   6          0.09        -17.57        21.51 o                         
 -21   7   6          8.78        -18.81        18.81 o                         
 -19   7   6         15.96         -7.17        17.00 o                         
 -17   7   6         43.06          0.01        12.95 o                         
 -15   7   6        327.30        310.35        18.53 o                         
 -13   7   6        535.28        482.84        19.10 o                         
 -11   7   6        334.50        355.04        14.23 o                         
  -9   7   6        486.23        428.84        13.90 o                         
  -7   7   6        313.46        275.50         9.59 o                         
  -5   7   6         73.44        104.82         7.51 o                         
  -3   7   6       6353.05       6454.55       153.85 o                         
  -1   7   6       3681.79       3577.35        83.04 o                         
   1   7   6        376.29        455.86        12.92 o                         
   3   7   6        140.61        226.95         9.92 o                         
   5   7   6       2570.38       2658.76        67.96 o                         
   7   7   6        571.83        496.29        17.86 o                         
   9   7   6         85.12         78.01        10.07 o                         
  11   7   6        105.09         28.77        15.03 o                         
  13   7   6         52.08         36.77        13.98 o                         
  15   7   6         15.74        -23.70        23.70 o                         
  17   7   6        109.88        120.57        29.89 o                         
 -24   8   6          0.01          8.29        26.37 o                         
 -22   8   6          1.08         -3.63        21.17 o                         
 -20   8   6         21.01         37.48        19.80 o                         
 -18   8   6          2.71        -25.03        25.03 o                         
 -16   8   6        326.01        287.99        20.14 o                         
 -14   8   6         37.42         17.40         9.35 o                         
 -12   8   6        374.11        346.32        14.79 o                         
 -10   8   6         17.91         -6.09         6.09 o                         
  -8   8   6       1133.65        915.01        24.90 o                         
  -6   8   6        432.04        480.01        13.67 o                         
  -4   8   6         36.53         27.67         5.68 o                         
  -2   8   6       1177.52       1427.92        34.55 o                         
   0   8   6         86.26        146.08        10.17 o                         
   2   8   6       2476.85       2366.33        54.05 o                         
   4   8   6        181.41        246.77        11.09 o                         
   6   8   6        154.95        241.33        22.01 o                         
   8   8   6        136.68        115.73        10.51 o                         
  10   8   6        336.05        343.65        16.01 o                         
  12   8   6         21.53         41.80        12.11 o                         
  14   8   6        101.21        107.69        17.23 o                         
  16   8   6          0.51        -25.10        27.09 o                         
 -23   9   6          1.00        -18.79        25.22 o                         
 -21   9   6         84.99         41.99        24.43 o                         
 -19   9   6          3.83         -8.47        17.79 o                         
 -17   9   6         73.84          5.75        15.65 o                         
 -15   9   6         38.92         45.49        15.02 o                         
 -13   9   6        185.63        174.13        11.81 o                         
 -11   9   6        173.96        144.79         8.96 o                         
  -9   9   6        337.17        399.60        14.26 o                         
  -7   9   6         23.11         12.55         5.91 o                         
  -5   9   6         41.83         36.55         6.05 o                         
  -3   9   6         24.39         18.46         6.19 o                         
  -1   9   6        150.31        182.49         8.19 o                         
   1   9   6        363.06        489.00        13.88 o                         
   3   9   6         93.65         92.62         8.45 o                         
   5   9   6        443.19        433.33        15.62 o                         
   7   9   6          1.07          9.41        10.78 o                         
   9   9   6        827.78        731.31        23.06 o                         
  11   9   6         11.84        -11.80        11.80 o                         
  13   9   6         81.74         92.84        15.14 o                         
  15   9   6         58.02         38.31        22.28 o                         
 -22  10   6         40.67         31.45        30.14 o                         
 -20  10   6        259.96        338.45        32.75 o                         
 -18  10   6          1.44        -16.76        18.25 o                         
 -16  10   6          0.08         -5.03        13.10 o                         
 -14  10   6         47.92          9.09        18.19 o                         
 -12  10   6         18.94         18.63         8.79 o                         
 -10  10   6         84.08        126.11         9.19 o                         
  -8  10   6        485.35        392.96        15.87 o                         
  -6  10   6        205.53        224.63        13.61 o                         
  -4  10   6         31.77         -0.67         6.47 o                         
  -2  10   6        911.57        842.39        22.31 o                         
   0  10   6         60.86         96.23         7.97 o                         
   2  10   6        374.02        365.02        12.29 o                         
   4  10   6        211.53        205.69        10.85 o                         
   6  10   6         26.78         -2.72         9.54 o                         
   8  10   6          0.01          6.41        11.12 o                         
  10  10   6        676.75        716.34        23.77 o                         
  12  10   6         66.00         54.16        15.08 o                         
  14  10   6         20.87         37.30        18.55 o                         
  16  10   6        126.76         79.99        27.56 o                         
 -21  11   6         28.17         10.64        29.35 o                         
 -19  11   6         97.81         46.41        32.55 o                         
 -17  11   6        169.84        248.74        23.56 o                         
 -15  11   6          0.23        -11.98        11.98 o                         
 -13  11   6         67.71        131.29        10.72 o                         
 -11  11   6       1051.52       1280.37        38.09 o                         
  -9  11   6         23.20         -8.89         8.89 o                         
  -7  11   6         55.30         78.86         8.00 o                         
  -5  11   6        381.79        453.37        14.72 o                         
  -3  11   6        106.81        119.65         9.16 o                         
  -1  11   6         36.91         61.49         8.14 o                         
   1  11   6        396.84        474.89        16.57 o                         
   3  11   6        574.73        501.74        15.53 o                         
   5  11   6        383.77        342.27        15.84 o                         
   7  11   6          5.95         45.82        14.16 o                         
   9  11   6         62.59         62.50        13.33 o                         
  11  11   6         33.97         46.63        14.84 o                         
  13  11   6          9.14         17.94        18.70 o                         
  15  11   6         21.12         33.91        25.50 o                         
 -20  12   6         40.80         75.57        33.52 o                         
 -18  12   6          2.04        -15.35        22.54 o                         
 -16  12   6        136.23         74.22        13.67 o                         
 -14  12   6          2.32         11.04        12.28 o                         
 -12  12   6        258.83        287.97        14.74 o                         
 -10  12   6          2.86         28.31         9.50 o                         
  -8  12   6         10.34         -8.03         8.03 o                         
  -6  12   6         55.88         77.26         8.88 o                         
  -4  12   6          0.15         -8.01         8.01 o                         
  -2  12   6        446.05        507.38        15.85 o                         
   0  12   6        247.44        246.64        11.41 o                         
   2  12   6        266.65        343.81        13.05 o                         
   4  12   6       1054.98        814.47        22.01 o                         
   6  12   6        138.93        139.27        13.21 o                         
   8  12   6        820.02        732.06        24.34 o                         
  10  12   6         53.08         88.02        16.85 o                         
  12  12   6        349.59        329.38        22.54 o                         
  14  12   6        167.58        107.25        26.54 o                         
 -19  13   6         96.10         80.64        27.94 o                         
 -17  13   6         17.07         -0.75        17.17 o                         
 -15  13   6         89.24         56.67        14.83 o                         
 -13  13   6         46.00         43.06        12.04 o                         
 -11  13   6         50.94         14.12        10.55 o                         
  -9  13   6         14.20          2.49         9.80 o                         
  -7  13   6         94.29         69.36         9.69 o                         
  -5  13   6        150.52         97.79         9.96 o                         
  -3  13   6         26.53         12.93         9.64 o                         
  -1  13   6        301.24        268.03        14.36 o                         
   1  13   6        111.03        102.90        10.30 o                         
   3  13   6         93.81         57.77        10.21 o                         
   5  13   6         19.76         33.46        10.44 o                         
   7  13   6         46.04         60.02        13.59 o                         
   9  13   6         17.26         17.44        14.97 o                         
  11  13   6          0.31        -13.68        19.27 o                         
  13  13   6        424.13        398.56        29.04 o                         
 -18  14   6        111.46         80.12        24.06 o                         
 -16  14   6          0.03        -11.56        15.96 o                         
 -14  14   6          0.00         29.35        18.14 o                         
 -12  14   6        371.11        349.84        17.57 o                         
 -10  14   6         28.12         27.71        11.29 o                         
  -8  14   6        157.31        235.72        15.03 o                         
  -6  14   6        572.60        579.02        19.27 o                         
  -4  14   6       1094.22       1178.34        35.53 o                         
  -2  14   6        131.96         59.82        10.61 o                         
   0  14   6        132.49         89.72        10.89 o                         
   2  14   6          1.69         20.00        10.02 o                         
   4  14   6          4.09         15.82        12.26 o                         
   6  14   6         81.79         88.92        15.22 o                         
   8  14   6         91.97        106.73        16.25 o                         
  10  14   6          0.86          1.59        19.19 o                         
  12  14   6        104.67         73.30        25.15 o                         
 -17  15   6          6.30         -6.74        22.44 o                         
 -15  15   6          8.99         -9.44        17.08 o                         
 -13  15   6         10.63         11.42        15.55 o                         
 -11  15   6        840.96        969.85        33.56 o                         
  -9  15   6         88.81        126.01        16.52 o                         
  -7  15   6         42.28         21.47        11.34 o                         
  -5  15   6        117.95        152.38        12.77 o                         
  -3  15   6         40.56          6.98        11.32 o                         
  -1  15   6          2.93          8.51        11.15 o                         
   1  15   6        176.45        224.54        13.83 o                         
   3  15   6         17.87         16.04        11.96 o                         
   5  15   6        138.81        134.94        13.89 o                         
   7  15   6          0.66         13.28        17.23 o                         
   9  15   6        122.44        111.77        21.00 o                         
  11  15   6          0.13         21.76        26.09 o                         
 -16  16   6         78.64        114.32        26.17 o                         
 -14  16   6          1.42        -19.20        19.20 o                         
 -12  16   6         68.79         48.44        17.29 o                         
 -10  16   6          8.68        -15.30        15.30 o                         
  -8  16   6         49.36         48.27        15.09 o                         
  -6  16   6        306.71        285.84        15.95 o                         
  -4  16   6          0.25         17.18        12.75 o                         
  -2  16   6          1.68         54.88        13.07 o                         
   0  16   6          2.43        -11.58        13.61 o                         
   2  16   6        135.78        138.18        14.75 o                         
   4  16   6          3.56         21.20        14.88 o                         
   6  16   6        155.96        149.12        18.38 o                         
   8  16   6          0.02         13.63        21.07 o                         
 -13  17   6          1.78         -2.88        24.02 o                         
 -11  17   6         51.71         55.64        19.20 o                         
  -9  17   6         32.81          0.47        17.15 o                         
  -7  17   6         23.65         31.26        16.39 o                         
  -5  17   6         56.29         70.57        16.32 o                         
  -3  17   6          4.39          0.24        15.57 o                         
  -1  17   6         13.64         29.15        15.28 o                         
   1  17   6          0.95        -12.57        15.34 o                         
   3  17   6          1.15         18.25        16.59 o                         
   5  17   6         51.62         80.92        20.38 o                         
   7  17   6          0.20        -11.38        19.02 o                         
 -12  18   6         11.02          1.35        22.99 o                         
 -10  18   6          6.26         -1.75        21.33 o                         
  -8  18   6        146.52        138.64        20.87 o                         
  -6  18   6         25.59         64.14        19.37 o                         
  -4  18   6        253.41        260.35        20.95 o                         
  -2  18   6          0.04          3.82        18.34 o                         
   0  18   6          0.80         -8.36        17.89 o                         
   2  18   6         22.35         25.93        18.60 o                         
   4  18   6         23.70         22.01        20.39 o                         
  -7  19   6          1.26         30.46        22.84 o                         
  -5  19   6          7.53         10.97        22.05 o                         
  -3  19   6        225.16        257.43        25.37 o                         
  -1  19   6         87.46        132.19        23.74 o                         
   1  19   6        474.67        605.78        35.08 o                         
 -25   1   7          7.35         41.49        25.84 o                         
 -23   1   7          2.11         24.14        20.05 o                         
 -21   1   7         41.42         60.03        19.10 o                         
 -19   1   7         40.18         51.47        16.88 o                         
 -17   1   7        256.19        241.97        19.23 o                         
 -15   1   7        137.24         50.47        37.27 o                         
 -13   1   7       1111.92       1089.36        75.23 o                         
 -11   1   7          3.50         -0.70         6.74 o                         
  -9   1   7        992.50       1115.24        40.86 o                         
  -7   1   7       5193.01       5386.65       163.98 o                         
  -5   1   7       4321.17       4658.60       142.05 o                         
  -3   1   7       4280.53       4924.43       127.88 o                         
  -1   1   7       2204.99       2347.27        54.80 o                         
   1   1   7        271.55        313.88         9.73 o                         
   3   1   7       1671.18       1819.72        48.95 o                         
   5   1   7       2437.19       2564.92        68.34 o                         
   7   1   7         58.57        106.34        14.03 o                         
   9   1   7          1.81         57.58        11.52 o                         
  11   1   7         81.81        110.77        12.30 o                         
  13   1   7          0.04          2.40        12.41 o                         
  15   1   7        383.63        396.46        24.19 o                         
  17   1   7         24.31         30.22        21.46 o                         
 -26   2   7          5.57          1.07        31.39 o                         
 -24   2   7        145.97        175.11        36.76 o                         
 -22   2   7          2.19          2.70        19.93 o                         
 -20   2   7         32.56         42.33        17.72 o                         
 -18   2   7        147.94        137.11        21.02 o                         
 -16   2   7        305.72        274.91        18.03 o                         
 -14   2   7       1079.57       1041.64        49.91 o                         
 -12   2   7        569.12        651.28        31.52 o                         
 -10   2   7       2915.03       3508.46       152.34 o                         
  -8   2   7        657.11        646.06        23.85 o                         
  -6   2   7       2769.17       2994.27        74.87 o                         
  -4   2   7        108.30        174.10         7.97 o                         
  -2   2   7       1791.49       1925.80        46.94 o                         
   0   2   7        197.63        117.45         5.46 o                         
   2   2   7        143.22        177.99         9.00 o                         
   4   2   7        149.11        199.46        10.78 o                         
   6   2   7       1922.80       1794.45        46.93 o                         
   8   2   7       1904.54       1882.78        49.45 o                         
  10   2   7        150.68        146.17        11.86 o                         
  12   2   7         63.35         83.25        13.01 o                         
  14   2   7         57.47         67.97        15.56 o                         
  16   2   7          6.97          0.24        19.08 o                         
  18   2   7          0.50         44.81        28.70 o                         
 -25   3   7         19.70          8.87        31.04 o                         
 -23   3   7         58.51         55.28        25.12 o                         
 -21   3   7         24.10         17.30        20.01 o                         
 -19   3   7         52.39         50.79        29.83 o                         
 -17   3   7        722.43        711.71        33.79 o                         
 -15   3   7        586.47        751.13        30.39 o                         
 -13   3   7       1947.42       2180.54        95.51 o                         
 -11   3   7        805.88        898.08        36.99 o                         
  -9   3   7       5445.38       5250.35       159.06 o                         
  -7   3   7         81.36         68.87        10.62 o                         
  -5   3   7       1044.28       1230.97        31.80 o                         
  -3   3   7        722.80        711.70        19.33 o                         
  -1   3   7        108.45        158.71         7.05 o                         
   1   3   7         48.17        179.60         8.68 o                         
   3   3   7        320.34        385.32        12.03 o                         
   5   3   7       1227.18       1187.42        29.42 o                         
   7   3   7         68.34         87.95         9.68 o                         
   9   3   7        190.50        245.47        13.96 o                         
  11   3   7        603.15        586.24        21.07 o                         
  13   3   7        158.68        168.30        14.56 o                         
  15   3   7         15.76         14.50        19.82 o                         
  17   3   7         13.43         22.50        23.51 o                         
 -24   4   7          8.04         17.47        26.52 o                         
 -22   4   7         28.84         13.48        21.61 o                         
 -20   4   7         13.07         13.70        19.21 o                         
 -18   4   7        936.76       1075.71        42.58 o                         
 -16   4   7         32.92         31.60        15.83 o                         
 -14   4   7        498.26        519.10        25.07 o                         
 -12   4   7        801.13        876.47        37.66 o                         
 -10   4   7        278.43        272.19        12.43 o                         
  -8   4   7         74.77         59.46         8.53 o                         
  -6   4   7        630.80        566.81        16.65 o                         
  -4   4   7        756.10        665.12        17.63 o                         
  -2   4   7       2567.54       2754.10        66.57 o                         
   0   4   7        557.29        701.14        17.99 o                         
   2   4   7        457.17        399.13        12.22 o                         
   4   4   7        263.87        270.02        10.48 o                         
   6   4   7        732.36        783.68        21.20 o                         
   8   4   7        862.56        770.12        25.09 o                         
  10   4   7        285.56        290.24        14.71 o                         
  12   4   7         55.74         88.32        14.08 o                         
  14   4   7        195.59        201.69        18.92 o                         
  16   4   7         29.32         87.83        29.94 o                         
 -25   5   7        119.52        164.03        33.94 o                         
 -23   5   7         40.83         25.89        19.32 o                         
 -21   5   7         12.87         22.09        15.52 o                         
 -19   5   7         21.81         -6.80        14.57 o                         
 -17   5   7        232.88        202.09        17.74 o                         
 -15   5   7          3.09        -13.54        13.54 o                         
 -13   5   7        212.19        242.58        19.04 o                         
 -11   5   7        167.43        147.21        11.17 o                         
  -9   5   7         46.14         70.27         8.02 o                         
  -7   5   7        574.55        658.80        18.27 o                         
  -5   5   7        536.27        501.25        15.31 o                         
  -3   5   7        182.33        212.44         9.29 o                         
  -1   5   7        208.36        281.47        13.93 o                         
   1   5   7        524.28        551.68        15.28 o                         
   3   5   7          0.82         -6.75         7.53 o                         
   5   5   7       1384.27       1165.41        30.63 o                         
   7   5   7        627.42        519.74        17.25 o                         
   9   5   7         60.52         62.94        12.45 o                         
  11   5   7          4.28         -7.08        12.12 o                         
  13   5   7          2.73         -4.27        15.17 o                         
  15   5   7         25.36         30.15        20.39 o                         
  17   5   7        250.01        282.79        38.91 o                         
 -24   6   7         95.87        110.79        24.48 o                         
 -22   6   7         23.49         27.87        18.01 o                         
 -20   6   7        355.18        359.22        23.33 o                         
 -18   6   7         57.28         17.13        14.11 o                         
 -16   6   7          2.76        -12.18        12.18 o                         
 -14   6   7         43.12         36.62        11.52 o                         
 -12   6   7        243.29        331.84        14.54 o                         
 -10   6   7        250.13        265.88        12.00 o                         
  -8   6   7         21.27          5.24         5.88 o                         
  -6   6   7        247.72        125.37        11.13 o                         
  -4   6   7        507.04        583.31        18.06 o                         
  -2   6   7        568.37        608.17        16.89 o                         
   0   6   7        217.21        219.82         9.94 o                         
   2   6   7        323.26        396.30        13.78 o                         
   4   6   7        926.77        965.22        25.93 o                         
   6   6   7        877.69        904.61        26.27 o                         
   8   6   7         88.34         91.86        10.93 o                         
  10   6   7          0.36          7.83        12.96 o                         
  12   6   7         94.25        115.36        14.87 o                         
  14   6   7          6.33         14.52        19.85 o                         
  16   6   7         78.70         94.02        24.45 o                         
 -23   7   7         24.85         36.77        22.28 o                         
 -21   7   7          7.42        -19.37        19.37 o                         
 -19   7   7         49.55         -2.99        26.86 o                         
 -17   7   7        121.74         67.53        15.68 o                         
 -15   7   7         41.18         -3.15        11.44 o                         
 -13   7   7         80.07        155.66        10.93 o                         
 -11   7   7        325.41        284.68        11.97 o                         
  -9   7   7         60.94         77.58         6.69 o                         
  -7   7   7        497.17        645.82        19.94 o                         
  -5   7   7        182.83        143.54        13.85 o                         
  -3   7   7        479.10        525.88        15.99 o                         
  -1   7   7       1802.63       2081.42        49.43 o                         
   1   7   7        223.97        323.11        11.22 o                         
   3   7   7        155.89        176.31        10.42 o                         
   5   7   7         78.88         69.88        17.49 o                         
   7   7   7          0.33        -12.62        12.62 o                         
   9   7   7        408.69        474.85        19.57 o                         
  11   7   7          1.08          1.97        13.84 o                         
  13   7   7        122.36         83.09        18.31 o                         
  15   7   7        115.50        102.52        24.87 o                         
 -24   8   7          9.03         -2.95        29.48 o                         
 -22   8   7         10.38         25.32        25.59 o                         
 -20   8   7        163.15        169.89        22.35 o                         
 -18   8   7          8.23        -23.66        27.14 o                         
 -16   8   7         16.33        -13.01        13.01 o                         
 -14   8   7         29.68         50.02        10.06 o                         
 -12   8   7        136.23         91.03         9.36 o                         
 -10   8   7         97.44         73.21         7.44 o                         
  -8   8   7         71.00         43.07         6.90 o                         
  -6   8   7         58.57         48.37         7.28 o                         
  -4   8   7       1942.06       2174.42        51.41 o                         
  -2   8   7       1218.55       1116.07        27.85 o                         
   0   8   7         62.87         51.57        11.18 o                         
   2   8   7          4.04         13.00        11.56 o                         
   4   8   7         29.89         49.19        10.71 o                         
   6   8   7        808.97        605.74        19.92 o                         
   8   8   7        445.56        424.87        27.81 o                         
  10   8   7        105.94         59.41        12.34 o                         
  12   8   7         50.17         36.77        14.26 o                         
  14   8   7        122.23         43.22        19.88 o                         
  16   8   7         74.82         59.40        32.33 o                         
 -23   9   7          2.08         -6.94        29.97 o                         
 -21   9   7         11.97        -20.90        24.51 o                         
 -19   9   7          2.44        -14.56        19.83 o                         
 -17   9   7        257.66        201.45        23.24 o                         
 -15   9   7        111.08         58.15        12.15 o                         
 -13   9   7         24.42         15.48         9.46 o                         
 -11   9   7         31.19          5.24         8.41 o                         
  -9   9   7         30.62         -9.58         9.58 o                         
  -7   9   7         73.97         84.64         7.92 o                         
  -5   9   7        299.14        274.84        11.95 o                         
  -3   9   7        118.07         41.03         7.96 o                         
  -1   9   7        109.21        133.39         8.49 o                         
   1   9   7        549.01        582.13        16.62 o                         
   3   9   7          0.03          6.61         7.71 o                         
   5   9   7          0.01         65.36        20.75 o                         
   7   9   7         39.44         61.07        14.66 o                         
   9   9   7        674.59        622.05        21.84 o                         
  11   9   7        241.59        235.02        15.88 o                         
  13   9   7          0.78         19.84        17.12 o                         
  15   9   7         16.93         -3.00        21.62 o                         
 -22  10   7          0.76         -9.71        28.81 o                         
 -20  10   7         64.72         13.18        35.29 o                         
 -18  10   7          2.17        -18.84        18.84 o                         
 -16  10   7         28.27          3.86        12.85 o                         
 -14  10   7         27.65         -7.68         9.95 o                         
 -12  10   7       1414.61       1294.58        36.66 o                         
 -10  10   7        115.50        113.15         9.63 o                         
  -8  10   7         17.97         25.52         7.13 o                         
  -6  10   7        627.30        535.69        16.24 o                         
  -4  10   7          1.83         -6.87         6.87 o                         
  -2  10   7        265.67        322.34        13.22 o                         
   0  10   7        299.96        514.10        22.68 o                         
   2  10   7        803.01        820.60        21.22 o                         
   4  10   7          0.19          5.89         9.33 o                         
   6  10   7       1376.74       1305.26        37.05 o                         
   8  10   7         14.02         39.08        13.21 o                         
  10  10   7          0.02         -9.70        13.33 o                         
  12  10   7         64.65         38.62        17.72 o                         
  14  10   7         55.75         42.59        20.63 o                         
 -21  11   7         61.66         69.04        29.13 o                         
 -19  11   7          5.73        -29.52        29.52 o                         
 -17  11   7         13.13         11.46        16.28 o                         
 -15  11   7          2.78        -11.64        11.64 o                         
 -13  11   7        239.17        112.20        10.95 o                         
 -11  11   7          2.02        -11.38        11.38 o                         
  -9  11   7        486.44        338.14        15.17 o                         
  -7  11   7        666.23        462.55        18.15 o                         
  -5  11   7       2296.58       2164.71        51.94 o                         
  -3  11   7        349.77        349.49        13.91 o                         
  -1  11   7       1403.60       1154.78        29.97 o                         
   1  11   7         28.06         39.78         8.32 o                         
   3  11   7        472.64        539.11        17.02 o                         
   5  11   7        916.98        906.19        26.06 o                         
   7  11   7         36.05         27.44        14.00 o                         
   9  11   7         59.10         62.93        13.95 o                         
  11  11   7         98.20        123.97        17.60 o                         
  13  11   7         14.81         26.93        20.63 o                         
 -20  12   7          2.56         -0.29        29.50 o                         
 -18  12   7          0.02        -20.75        20.75 o                         
 -16  12   7         52.54         13.62        16.12 o                         
 -14  12   7        194.85        140.09        12.53 o                         
 -12  12   7          8.16         10.55        10.52 o                         
 -10  12   7        369.22        439.25        21.14 o                         
  -8  12   7          4.18         52.75         8.98 o                         
  -6  12   7        327.87        368.86        18.36 o                         
  -4  12   7         20.56         43.06         9.16 o                         
  -2  12   7        449.74        314.71        13.73 o                         
   0  12   7        101.07        132.28        10.24 o                         
   2  12   7        438.26        348.41        13.69 o                         
   4  12   7        388.69        430.19        16.30 o                         
   6  12   7        137.62        114.67        12.57 o                         
   8  12   7        669.78        631.53        31.28 o                         
  10  12   7         50.06         56.35        17.38 o                         
  12  12   7         72.84         74.14        21.11 o                         
 -19  13   7         30.35         21.51        27.80 o                         
 -17  13   7          5.97         20.28        19.74 o                         
 -15  13   7         31.85         50.91        14.61 o                         
 -13  13   7          5.28          1.80        11.81 o                         
 -11  13   7          3.12         -5.33        10.82 o                         
  -9  13   7         22.68          4.94         9.81 o                         
  -7  13   7         26.22         44.98         9.85 o                         
  -5  13   7         43.92         61.75        10.09 o                         
  -3  13   7        229.34        228.47        13.00 o                         
  -1  13   7       1104.95       1144.73        28.75 o                         
   1  13   7         27.91         25.54         9.89 o                         
   3  13   7        131.27        114.73        11.32 o                         
   5  13   7        106.51         89.50        13.26 o                         
   7  13   7          5.02          2.66        15.80 o                         
   9  13   7          6.10         -1.19        17.29 o                         
  11  13   7         11.66          4.10        21.16 o                         
 -18  14   7         68.89         39.85        21.32 o                         
 -16  14   7          5.44         18.07        16.37 o                         
 -14  14   7         10.90         10.84        15.18 o                         
 -12  14   7         10.78          5.53        12.36 o                         
 -10  14   7        162.89        110.49        13.07 o                         
  -8  14   7         56.92         27.57        10.80 o                         
  -6  14   7        792.17        784.12        28.22 o                         
  -4  14   7        109.11        110.66        11.89 o                         
  -2  14   7         33.09         59.10        11.87 o                         
   0  14   7         75.90         51.15        10.89 o                         
   2  14   7        185.47        158.57        12.93 o                         
   4  14   7          6.48         32.37        12.33 o                         
   6  14   7          4.95         10.46        15.69 o                         
   8  14   7        232.53        273.12        20.36 o                         
  10  14   7         46.94         52.04        23.21 o                         
 -17  15   7          4.81         -8.38        22.08 o                         
 -15  15   7        144.88        152.09        25.78 o                         
 -13  15   7        174.52        197.34        18.99 o                         
 -11  15   7        208.51        244.81        17.32 o                         
  -9  15   7        110.32        117.66        13.67 o                         
  -7  15   7         71.29         78.18        12.49 o                         
  -5  15   7          1.09          2.42        11.87 o                         
  -3  15   7         46.68         17.21        12.36 o                         
  -1  15   7          4.12          6.41        11.80 o                         
   1  15   7         96.42        114.52        12.93 o                         
   3  15   7        108.52        149.20        14.46 o                         
   5  15   7          0.01         24.11        14.52 o                         
   7  15   7         55.58         56.68        19.32 o                         
   9  15   7        132.54        103.08        23.46 o                         
 -16  16   7         22.70         15.25        21.89 o                         
 -14  16   7         13.23          3.86        19.17 o                         
 -12  16   7          5.68        -18.58        18.58 o                         
 -10  16   7        131.93        129.58        17.50 o                         
  -8  16   7         25.87         52.24        15.35 o                         
  -6  16   7          3.22         38.93        20.21 o                         
  -4  16   7        121.29        222.46        16.48 o                         
  -2  16   7          9.56         -3.78        14.15 o                         
   0  16   7         70.91        127.91        15.06 o                         
   2  16   7        138.20        120.69        16.68 o                         
   4  16   7         11.25         62.73        16.30 o                         
   6  16   7        165.69        215.82        24.91 o                         
   8  16   7        113.68        108.42        25.26 o                         
 -13  17   7         25.81         24.03        21.41 o                         
 -11  17   7          1.80        -16.40        20.19 o                         
  -9  17   7         40.12         73.03        23.02 o                         
  -7  17   7         39.71         23.10        17.11 o                         
  -5  17   7        108.57         87.93        17.80 o                         
  -3  17   7         30.85         52.25        17.30 o                         
  -1  17   7         39.33         17.40        16.87 o                         
   1  17   7         88.37         95.41        17.89 o                         
   3  17   7        243.70        341.51        23.04 o                         
   5  17   7        254.42        330.38        32.78 o                         
 -10  18   7          9.55         47.63        22.81 o                         
  -8  18   7         36.80         49.74        21.71 o                         
  -6  18   7          0.70        -17.23        19.78 o                         
  -4  18   7          7.26         20.42        19.79 o                         
  -2  18   7          0.41          7.54        20.83 o                         
   0  18   7         42.48         34.75        19.88 o                         
   2  18   7        107.32        151.28        21.56 o                         
  -5  19   7         13.66         -2.75        24.51 o                         
  -3  19   7          3.41         17.43        24.06 o                         
 -26   0   8         45.27         64.16        53.80 o                         
 -24   0   8         85.41         80.33        42.96 o                         
 -22   0   8          6.63         12.38        28.83 o                         
 -20   0   8          3.63          6.46        22.26 o                         
 -18   0   8         30.01         37.61        25.48 o                         
 -16   0   8          1.36        -21.84        21.84 o                         
 -14   0   8       1185.63       1286.18       117.70 o                         
 -12   0   8        800.95        869.99        82.51 o                         
 -10   0   8         29.21         38.83        25.48 o                         
  -8   0   8       1788.25       1870.42        73.58 o                         
  -6   0   8       4951.50       5293.56       204.36 o                         
  -4   0   8       1394.17       1348.08        54.67 o                         
  -2   0   8       2041.73       2115.10        70.43 o                         
   0   0   8       3323.99       4425.04       144.98 o                         
   2   0   8        343.20        371.94        16.62 o                         
   4   0   8       1724.29       1856.41        68.36 o                         
   6   0   8       3156.36       3306.94       130.34 o                         
   8   0   8       3387.28       3186.68       126.54 o                         
  10   0   8        115.18         77.71        16.81 o                         
  12   0   8        579.08        601.78        43.23 o                         
  14   0   8        460.91        507.27        38.61 o                         
  16   0   8         21.85         41.49        32.39 o                         
 -25   1   8          1.24         12.62        26.82 o                         
 -23   1   8         67.20         76.83        22.30 o                         
 -21   1   8          0.02          3.68        18.83 o                         
 -19   1   8        985.82       1083.38        61.88 o                         
 -17   1   8        168.82        204.90        24.84 o                         
 -15   1   8          5.87          3.01        12.36 o                         
 -13   1   8        124.81        118.64        17.96 o                         
 -11   1   8          1.62         -8.61         9.70 o                         
  -9   1   8       1853.54       1864.87        67.28 o                         
  -7   1   8        593.16        516.71        18.39 o                         
  -5   1   8       1378.00       1668.00        55.88 o                         
  -3   1   8        335.72        323.41        11.44 o                         
  -1   1   8       1641.58       1667.37        39.62 o                         
   1   1   8       1246.83       1135.62        28.88 o                         
   3   1   8        742.41        835.24        23.56 o                         
   5   1   8        607.28        542.07        18.79 o                         
   7   1   8        224.31        232.76        12.89 o                         
   9   1   8       1274.15       1245.99        36.68 o                         
  11   1   8         80.43         47.58        14.54 o                         
  13   1   8        590.84        560.48        23.49 o                         
  15   1   8        215.28        277.45        23.94 o                         
  17   1   8        289.84        186.62        40.29 o                         
 -26   2   8         17.30         10.44        32.11 o                         
 -24   2   8         44.88         32.23        27.18 o                         
 -22   2   8         86.04         83.79        21.17 o                         
 -20   2   8          4.68         -1.02        16.49 o                         
 -18   2   8          0.76        -10.83        13.47 o                         
 -16   2   8         48.56         55.55        14.21 o                         
 -14   2   8         14.62        -10.28        10.28 o                         
 -12   2   8         17.99         -1.03         8.22 o                         
 -10   2   8       1395.28       1507.32        54.71 o                         
  -8   2   8        479.48        478.23        17.17 o                         
  -6   2   8       1198.91       1410.87        37.90 o                         
  -4   2   8         14.14         12.74         6.82 o                         
  -2   2   8        289.37        289.76        10.39 o                         
   0   2   8        128.72        204.62         8.14 o                         
   2   2   8         15.37          9.66         5.54 o                         
   4   2   8         28.38         58.49         6.89 o                         
   6   2   8       3798.28       4039.04       102.18 o                         
   8   2   8        365.96        467.71        18.12 o                         
  10   2   8        384.57        439.13        19.51 o                         
  12   2   8        311.69        342.05        18.95 o                         
  14   2   8        444.21        435.62        29.58 o                         
  16   2   8        433.49        444.61        43.97 o                         
 -25   3   8          4.65         18.33        29.13 o                         
 -23   3   8         35.81         44.08        23.24 o                         
 -21   3   8          2.05        -19.16        19.16 o                         
 -19   3   8         65.20         28.66        16.06 o                         
 -17   3   8          2.50        -13.23        15.24 o                         
 -15   3   8       1637.19       1846.35        66.94 o                         
 -13   3   8        302.15        342.91        23.13 o                         
 -11   3   8        277.48        300.67        16.96 o                         
  -9   3   8          0.49         24.62        11.89 o                         
  -7   3   8          8.63          7.58         5.29 o                         
  -5   3   8        121.62        115.49         6.77 o                         
  -3   3   8        282.06        273.15         9.56 o                         
  -1   3   8        393.94        412.22        12.64 o                         
   1   3   8         61.48         80.62         6.09 o                         
   3   3   8        579.64        687.11        18.65 o                         
   5   3   8          1.53         -4.65         7.12 o                         
   7   3   8         19.06         43.46        10.60 o                         
   9   3   8         51.31         41.31        11.53 o                         
  11   3   8        175.02        213.62        15.38 o                         
  13   3   8        132.26        102.24        17.79 o                         
  15   3   8        127.08        139.43        24.65 o                         
 -24   4   8         25.63         25.05        26.59 o                         
 -22   4   8         55.78         39.06        21.64 o                         
 -20   4   8        294.16        364.31        22.31 o                         
 -18   4   8        224.78        248.25        17.46 o                         
 -16   4   8         82.04        106.65        12.71 o                         
 -14   4   8        411.96        450.72        22.91 o                         
 -12   4   8        482.26        554.67        25.76 o                         
 -10   4   8        494.96        449.49        15.82 o                         
  -8   4   8          5.76         -0.63         6.71 o                         
  -6   4   8         44.09         63.06         6.77 o                         
  -4   4   8       1636.75       1796.12        45.89 o                         
  -2   4   8        182.39        190.96         8.42 o                         
   0   4   8        323.43        282.27         9.84 o                         
   2   4   8        535.52        516.22        15.25 o                         
   4   4   8       2289.80       2360.55        56.15 o                         
   6   4   8        993.56        954.85        25.43 o                         
   8   4   8         14.92         56.03        10.79 o                         
  10   4   8         40.28         35.37        13.09 o                         
  12   4   8          6.05         -2.14        14.57 o                         
  14   4   8        288.44        314.41        25.49 o                         
  16   4   8        167.43        110.00        29.16 o                         
 -25   5   8          6.20         86.54        39.23 o                         
 -23   5   8        102.88         94.40        20.82 o                         
 -21   5   8          1.29        -14.95        14.98 o                         
 -19   5   8        271.65        283.62        20.33 o                         
 -17   5   8         39.86         32.08        18.18 o                         
 -15   5   8         28.99         22.36        11.22 o                         
 -13   5   8        166.24        117.15        12.78 o                         
 -11   5   8        185.75        212.19        13.51 o                         
  -9   5   8         59.39         72.14         7.40 o                         
  -7   5   8        185.12        205.48        15.55 o                         
  -5   5   8        643.96        695.64        18.80 o                         
  -3   5   8       1415.30       1337.57        33.92 o                         
  -1   5   8       2544.30       2612.31        63.57 o                         
   1   5   8         35.54         11.11         9.02 o                         
   3   5   8         90.60         73.43         7.95 o                         
   5   5   8        868.79       1082.19        29.31 o                         
   7   5   8        902.66        830.22        25.56 o                         
   9   5   8        817.90        814.80        29.25 o                         
  11   5   8        119.41        144.62        17.54 o                         
  13   5   8         27.29         11.56        20.70 o                         
  15   5   8        101.40        166.42        24.64 o                         
 -24   6   8         36.60         52.39        23.81 o                         
 -22   6   8         38.79         41.96        19.14 o                         
 -20   6   8         99.88         73.01        17.88 o                         
 -18   6   8         20.02        -10.07        14.41 o                         
 -16   6   8          1.12          5.85        35.05 o                         
 -14   6   8          8.08        -13.40        13.40 o                         
 -12   6   8          3.37          5.87         9.70 o                         
 -10   6   8         44.93         98.64        11.62 o                         
  -8   6   8         44.28         22.93         7.05 o                         
  -6   6   8        620.38        428.91        19.02 o                         
  -4   6   8       1311.71       1168.68        30.98 o                         
  -2   6   8        894.66       1026.09        27.76 o                         
   0   6   8         38.83         47.84         7.00 o                         
   2   6   8         24.97        -11.15        11.15 o                         
   4   6   8      10287.64       9786.15       242.95 o                         
   6   6   8          1.71         30.76        17.16 o                         
   8   6   8        458.01        525.15        21.73 o                         
  10   6   8          0.02        -12.58        13.49 o                         
  12   6   8       1185.82       1106.28        40.11 o                         
  14   6   8        125.79        193.49        26.75 o                         
  16   6   8          4.77         -7.94        27.69 o                         
 -23   7   8        126.58        141.76        23.74 o                         
 -21   7   8         40.49         11.85        20.09 o                         
 -19   7   8         83.86         49.54        22.43 o                         
 -17   7   8         89.55         87.66        16.94 o                         
 -15   7   8         17.53         -1.81        18.38 o                         
 -13   7   8          4.35         -3.98        10.60 o                         
 -11   7   8          9.50         -7.04         7.04 o                         
  -9   7   8        449.39        441.40        15.65 o                         
  -7   7   8        151.67        232.04        10.84 o                         
  -5   7   8        132.59        126.10         9.58 o                         
  -3   7   8        138.55         98.42         9.34 o                         
  -1   7   8       4380.51       3949.94        99.32 o                         
   1   7   8       2565.52       2514.16        61.58 o                         
   3   7   8         50.70         32.36        11.52 o                         
   5   7   8       3601.12       3359.43        82.15 o                         
   7   7   8        387.73        415.11        25.14 o                         
   9   7   8         69.47         84.81        17.43 o                         
  11   7   8         15.82        -13.16        13.16 o                         
  13   7   8          6.54        -15.04        21.66 o                         
  15   7   8        187.95        126.16        31.07 o                         
 -24   8   8          3.20         -3.63        25.64 o                         
 -22   8   8          0.43         -8.00        24.81 o                         
 -20   8   8          0.57        -17.32        20.16 o                         
 -18   8   8        151.10         91.11        19.01 o                         
 -16   8   8         32.39         14.49        20.27 o                         
 -14   8   8          2.45         22.97        10.07 o                         
 -12   8   8        125.34        114.49         9.14 o                         
 -10   8   8        286.49        328.09        14.08 o                         
  -8   8   8        240.19        362.13        19.17 o                         
  -6   8   8        399.01        349.56        18.99 o                         
  -4   8   8       2186.43       1912.33        53.87 o                         
  -2   8   8       1063.23       1163.80        38.03 o                         
   0   8   8       1212.65       1218.43        30.79 o                         
   2   8   8        680.72        517.66        18.09 o                         
   4   8   8         72.78         50.76        25.25 o                         
   6   8   8       1708.58       1599.24        42.01 o                         
   8   8   8        619.45        596.24        22.61 o                         
  10   8   8        129.47        159.25        14.71 o                         
  12   8   8        178.64        187.64        18.29 o                         
  14   8   8        182.30        160.65        28.36 o                         
 -23   9   8          5.48         -5.64        29.07 o                         
 -21   9   8        143.23        189.64        27.34 o                         
 -19   9   8         18.53        -10.70        20.11 o                         
 -17   9   8        306.98        315.35        22.33 o                         
 -15   9   8        401.65        377.27        23.22 o                         
 -13   9   8       1441.20       1497.47        41.58 o                         
 -11   9   8        365.04        310.25        13.41 o                         
  -9   9   8         36.92          2.07         7.51 o                         
  -7   9   8       1783.74       1857.95        56.93 o                         
  -5   9   8        444.10        572.59        18.50 o                         
  -3   9   8          0.84         10.05         8.10 o                         
  -1   9   8         91.44        107.33        14.86 o                         
   1   9   8         98.25         58.80        10.29 o                         
   3   9   8        675.19        559.05        26.26 o                         
   5   9   8         66.71         56.30        14.59 o                         
   7   9   8        942.49        905.50        27.56 o                         
   9   9   8         57.90         72.97        13.86 o                         
  11   9   8        173.05        169.83        17.43 o                         
  13   9   8         99.06         84.84        19.55 o                         
 -22  10   8         50.14         13.33        30.04 o                         
 -20  10   8          3.03        -24.24        24.24 o                         
 -18  10   8        248.35        346.94        37.70 o                         
 -16  10   8         15.25         12.51        13.80 o                         
 -14  10   8        307.65        229.48        12.80 o                         
 -12  10   8         35.04         -8.97         8.97 o                         
 -10  10   8       1688.91       1594.85        62.66 o                         
  -8  10   8        650.86        522.44        21.80 o                         
  -6  10   8        120.27         35.39        10.92 o                         
  -4  10   8        841.90        816.58        26.85 o                         
  -2  10   8         26.83          2.93         8.18 o                         
   0  10   8        331.07        170.61        10.67 o                         
   2  10   8          0.52          7.74         8.49 o                         
   4  10   8        915.60        845.70        26.90 o                         
   6  10   8        326.61        314.09        15.95 o                         
   8  10   8          3.14        -15.18        15.18 o                         
  10  10   8        191.25        205.66        17.85 o                         
  12  10   8          1.29         -4.88        19.36 o                         
 -21  11   8        236.44        242.99        36.49 o                         
 -19  11   8         20.85        -25.22        25.22 o                         
 -17  11   8        142.50        161.80        20.27 o                         
 -15  11   8         31.73         12.93        13.03 o                         
 -13  11   8         24.87         36.14        10.30 o                         
 -11  11   8        540.20        619.76        28.37 o                         
  -9  11   8         67.05          4.80         9.32 o                         
  -7  11   8        756.81        528.30        17.19 o                         
  -5  11   8          2.10         -7.47         8.10 o                         
  -3  11   8        366.77        364.67        14.66 o                         
  -1  11   8         13.95          2.64         8.64 o                         
   1  11   8        107.49         68.26         9.31 o                         
   3  11   8        284.21        266.23        15.93 o                         
   5  11   8          9.40         69.55        17.60 o                         
   7  11   8          0.16         37.53        13.80 o                         
   9  11   8         73.07         66.46        16.35 o                         
  11  11   8         13.36        -16.53        19.50 o                         
  13  11   8         11.82          7.63        23.22 o                         
 -20  12   8          5.33        -26.62        32.76 o                         
 -18  12   8          7.13        -10.83        22.06 o                         
 -16  12   8        143.77        115.29        16.20 o                         
 -14  12   8         68.20         84.33        12.33 o                         
 -12  12   8          9.00        -10.72        10.72 o                         
 -10  12   8        115.84         71.36        10.86 o                         
  -8  12   8         72.20         62.06         9.85 o                         
  -6  12   8         41.17         49.48         9.68 o                         
  -4  12   8         52.06        190.05        11.76 o                         
  -2  12   8        768.71        609.48        19.66 o                         
   0  12   8        115.19        133.78        11.40 o                         
   2  12   8          5.98         23.94         9.90 o                         
   4  12   8         31.82         44.87        12.49 o                         
   6  12   8        272.81        245.25        17.12 o                         
   8  12   8        557.63        525.90        24.22 o                         
  10  12   8         32.80         64.02        24.35 o                         
  12  12   8         22.96         -8.65        23.49 o                         
 -19  13   8         84.77         88.89        28.70 o                         
 -17  13   8         12.40         -6.21        17.61 o                         
 -15  13   8         14.72         -6.36        14.20 o                         
 -13  13   8         11.88         -9.00        12.55 o                         
 -11  13   8          0.22        -11.21        11.21 o                         
  -9  13   8        119.24         35.15        10.89 o                         
  -7  13   8          4.01          6.67        10.46 o                         
  -5  13   8         64.78        118.69        11.45 o                         
  -3  13   8        190.47        293.00        14.69 o                         
  -1  13   8        141.30        275.82        13.99 o                         
   1  13   8         53.45         38.52        11.10 o                         
   3  13   8         66.11        110.30        12.18 o                         
   5  13   8         24.72         78.21        14.54 o                         
   7  13   8        105.33         95.21        19.65 o                         
   9  13   8        215.02        178.98        29.04 o                         
  11  13   8         63.75         64.14        24.87 o                         
 -18  14   8         11.80         39.94        30.00 o                         
 -16  14   8          0.95        -16.54        17.66 o                         
 -14  14   8          2.69          3.08        15.60 o                         
 -12  14   8          1.70         12.07        14.00 o                         
 -10  14   8          4.89        -11.32        12.80 o                         
  -8  14   8          5.37         11.13        11.55 o                         
  -6  14   8         12.82         11.53        11.36 o                         
  -4  14   8          4.91         28.48        11.65 o                         
  -2  14   8          6.63         12.60        11.68 o                         
   0  14   8          2.15         13.75        11.92 o                         
   2  14   8         12.72         26.80        12.32 o                         
   4  14   8        489.62        498.04        23.55 o                         
   6  14   8        160.51        134.65        19.52 o                         
   8  14   8         30.69         19.15        21.66 o                         
 -17  15   8          6.01         -8.51        22.86 o                         
 -15  15   8         56.88         15.44        19.06 o                         
 -13  15   8         45.10          5.39        17.41 o                         
 -11  15   8          0.22        -12.32        15.44 o                         
  -9  15   8         27.35         58.61        14.69 o                         
  -7  15   8        194.97        112.44        13.95 o                         
  -5  15   8          6.10          5.10        12.67 o                         
  -3  15   8        393.62        481.54        20.56 o                         
  -1  15   8          0.00         15.92        14.39 o                         
   1  15   8         50.91         38.84        14.05 o                         
   3  15   8        222.40        240.23        17.07 o                         
   5  15   8         45.65         61.61        19.09 o                         
   7  15   8         74.28         79.01        24.69 o                         
 -14  16   8          5.91        -20.85        20.85 o                         
 -12  16   8          8.44         -6.81        18.52 o                         
 -10  16   8         50.98         80.22        18.81 o                         
  -8  16   8         86.65         54.47        17.08 o                         
  -6  16   8        205.71        223.91        17.85 o                         
  -4  16   8          1.98        -11.78        15.25 o                         
  -2  16   8         15.73         14.72        15.94 o                         
   0  16   8          0.00          6.94        16.28 o                         
   2  16   8        284.93        260.42        18.86 o                         
   4  16   8          9.98          7.83        17.36 o                         
   6  16   8          6.49          9.46        23.52 o                         
 -13  17   8          5.40        -13.74        22.44 o                         
 -11  17   8          0.02         -5.55        21.19 o                         
  -9  17   8          9.01          1.64        19.31 o                         
  -7  17   8          0.24        -18.21        18.21 o                         
  -5  17   8          7.52         -4.06        18.23 o                         
  -3  17   8         66.68         64.38        20.29 o                         
  -1  17   8         74.15         63.31        21.62 o                         
   1  17   8        156.80        154.91        19.96 o                         
   3  17   8         94.63        105.06        20.07 o                         
  -8  18   8         94.94         88.08        23.09 o                         
  -6  18   8         13.25         19.22        22.21 o                         
  -4  18   8         50.83         26.50        22.03 o                         
  -2  18   8         46.62         22.58        22.66 o                         
   0  18   8        127.81        115.17        22.91 o                         
 -25   1   9         32.94         52.35        31.48 o                         
 -23   1   9         49.65         57.43        24.12 o                         
 -21   1   9          0.18        -21.53        21.53 o                         
 -19   1   9          0.06        -18.51        18.51 o                         
 -17   1   9         30.63         13.29        15.28 o                         
 -15   1   9         95.24         71.42        14.87 o                         
 -13   1   9          0.28         -5.51        10.09 o                         
 -11   1   9        288.66        247.53        17.82 o                         
  -9   1   9       1200.17       1305.65        41.44 o                         
  -7   1   9          1.75         -0.42         6.58 o                         
  -5   1   9       3138.99       3278.17       107.97 o                         
  -3   1   9        127.58        131.89         8.01 o                         
  -1   1   9        412.75        386.83        13.49 o                         
   1   1   9       1171.22       1137.01        29.45 o                         
   3   1   9         63.22        146.68        10.00 o                         
   5   1   9        295.14        297.03        14.16 o                         
   7   1   9        315.38        316.76        15.55 o                         
   9   1   9          8.13         20.70        13.02 o                         
  11   1   9        136.76        147.84        16.79 o                         
  13   1   9         90.01         91.87        20.41 o                         
  15   1   9          2.73         16.46        23.92 o                         
 -26   2   9         16.63         43.52        36.97 o                         
 -24   2   9         64.57         89.76        27.42 o                         
 -22   2   9          5.83         -8.61        21.46 o                         
 -20   2   9         40.14         42.10        20.33 o                         
 -18   2   9        138.08        150.78        19.94 o                         
 -16   2   9        263.76        242.16        54.60 o                         
 -14   2   9         43.93         21.50        14.71 o                         
 -12   2   9        145.55        100.95        15.94 o                         
 -10   2   9        236.18        302.60        17.41 o                         
  -8   2   9        383.40        450.31        15.25 o                         
  -6   2   9        183.03        178.55         9.67 o                         
  -4   2   9       1835.80       1950.58        52.14 o                         
  -2   2   9       1676.79       1666.87        41.24 o                         
   0   2   9        265.86        321.59        13.49 o                         
   2   2   9         50.73         35.86         8.03 o                         
   4   2   9       2184.24       2270.71        56.58 o                         
   6   2   9        553.65        603.50        20.76 o                         
   8   2   9         34.06         66.78        11.79 o                         
  10   2   9        296.66        279.87        16.95 o                         
  12   2   9         40.96         28.64        17.81 o                         
  14   2   9          6.87          1.06        21.55 o                         
 -25   3   9         80.93        146.41        31.77 o                         
 -23   3   9          0.60        -13.19        26.71 o                         
 -21   3   9         15.21         17.29        19.17 o                         
 -19   3   9        167.26        160.15        21.07 o                         
 -17   3   9         11.77         20.15        21.37 o                         
 -15   3   9         11.23         42.50        17.34 o                         
 -13   3   9        103.37         82.33        11.79 o                         
 -11   3   9       1312.33       1319.77        48.56 o                         
  -9   3   9       1260.10       1279.13        45.13 o                         
  -7   3   9         98.57         64.45         9.78 o                         
  -5   3   9         41.58          2.94         5.99 o                         
  -3   3   9       1213.27       1241.34        32.95 o                         
  -1   3   9        845.38        787.96        21.49 o                         
   1   3   9       1747.72       1937.37        43.19 o                         
   3   3   9        114.12        158.91         9.85 o                         
   5   3   9       2276.90       2404.42        62.60 o                         
   7   3   9       1888.28       1841.59        49.42 o                         
   9   3   9        266.39        311.81        17.05 o                         
  11   3   9         72.00         44.07        16.82 o                         
  13   3   9        136.67        177.33        24.11 o                         
  15   3   9          5.91        -15.98        24.82 o                         
 -24   4   9          4.58         -3.11        27.22 o                         
 -22   4   9         10.31         18.67        22.56 o                         
 -20   4   9         22.24         38.00        15.56 o                         
 -18   4   9          0.44        -12.45        20.93 o                         
 -16   4   9         35.94          1.23        17.59 o                         
 -14   4   9          1.67         13.26        14.57 o                         
 -12   4   9          2.18         -9.87         9.87 o                         
 -10   4   9         57.26         79.99         7.82 o                         
  -8   4   9        772.07        704.14        19.94 o                         
  -6   4   9        506.61        498.37        15.44 o                         
  -4   4   9         14.56         14.06         7.08 o                         
  -2   4   9         11.86         33.55         6.55 o                         
   0   4   9        186.07        183.49         8.58 o                         
   2   4   9        138.89        125.07        11.47 o                         
   4   4   9       7178.87       6833.97       163.89 o                         
   6   4   9        513.29        516.15        17.50 o                         
   8   4   9        126.80        135.10        13.77 o                         
  10   4   9         93.64        100.45        16.64 o                         
  12   4   9        290.63        301.65        21.84 o                         
  14   4   9        311.33        314.61        37.00 o                         
 -25   5   9         17.64         56.14        37.97 o                         
 -23   5   9         31.21         15.24        25.38 o                         
 -21   5   9          1.26         21.49        15.59 o                         
 -19   5   9          1.78          2.14        14.41 o                         
 -17   5   9          6.15        -12.46        12.46 o                         
 -15   5   9          3.72        -11.99        11.99 o                         
 -13   5   9        137.84        169.63        24.61 o                         
 -11   5   9        568.14        450.02        16.70 o                         
  -9   5   9        187.27        181.79        10.23 o                         
  -7   5   9       1392.18       1312.25        34.48 o                         
  -5   5   9        353.18        334.38        14.22 o                         
  -3   5   9       3072.46       2759.81        67.32 o                         
  -1   5   9          0.05         -7.23         7.23 o                         
   1   5   9        306.01        338.87        12.94 o                         
   3   5   9        736.86        744.53        22.23 o                         
   5   5   9       1570.28       1581.00        41.07 o                         
   7   5   9          3.83         -1.60        11.31 o                         
   9   5   9       2523.80       2753.72        75.55 o                         
  11   5   9        466.96        491.10        24.61 o                         
  13   5   9        675.00        618.13        35.08 o                         
  15   5   9        109.34        186.30        46.53 o                         
 -24   6   9          3.37        -11.07        22.88 o                         
 -22   6   9         72.97         44.16        18.89 o                         
 -20   6   9         43.82         66.03        17.75 o                         
 -18   6   9         33.47         79.83        15.51 o                         
 -16   6   9         76.41        106.28        15.05 o                         
 -14   6   9         14.07         -7.98        12.06 o                         
 -12   6   9        159.20        197.97        14.39 o                         
 -10   6   9        238.21        267.17        16.10 o                         
  -8   6   9        195.13        199.23        12.73 o                         
  -6   6   9         71.73         52.87        16.37 o                         
  -4   6   9       1583.68       1779.62        45.88 o                         
  -2   6   9       1633.19       1610.52        40.43 o                         
   0   6   9        197.46        264.19        11.58 o                         
   2   6   9        978.83       1077.89        35.80 o                         
   4   6   9        538.23        531.51        18.66 o                         
   6   6   9          0.04         18.57        11.89 o                         
   8   6   9         73.94         16.15        11.94 o                         
  10   6   9        124.03        186.77        22.56 o                         
  12   6   9         17.37         40.87        22.15 o                         
  14   6   9          2.21         27.80        29.15 o                         
 -23   7   9          0.64         21.52        21.92 o                         
 -21   7   9        103.37         80.04        21.76 o                         
 -19   7   9          8.42          8.14        17.81 o                         
 -17   7   9        404.58        470.25        27.53 o                         
 -15   7   9        147.52        184.10        17.59 o                         
 -13   7   9        363.32        311.32        36.63 o                         
 -11   7   9        132.34        246.86        14.56 o                         
  -9   7   9         44.03         33.82        12.03 o                         
  -7   7   9        241.81        175.30        19.91 o                         
  -5   7   9       3791.34       3630.71        91.32 o                         
  -3   7   9        570.06        633.16        21.19 o                         
  -1   7   9       2679.89       2669.39        65.47 o                         
   1   7   9          7.22        -11.39        11.39 o                         
   3   7   9       3606.55       3368.34        82.60 o                         
   5   7   9         39.33        222.26        23.90 o                         
   7   7   9         51.20         14.94        14.01 o                         
   9   7   9        502.51        433.36        20.64 o                         
  11   7   9         82.85         64.39        18.05 o                         
  13   7   9        156.70        128.67        33.46 o                         
 -22   8   9        331.41        382.51        34.50 o                         
 -20   8   9          3.51         -8.60        20.28 o                         
 -18   8   9        130.13         77.38        19.64 o                         
 -16   8   9         14.44         -3.84        24.73 o                         
 -14   8   9         66.27         60.37        18.49 o                         
 -12   8   9        186.72        166.67        13.95 o                         
 -10   8   9       1857.30       1873.07        57.52 o                         
  -8   8   9        803.32        773.39        35.20 o                         
  -6   8   9       4219.20       4036.62        97.48 o                         
  -4   8   9          8.44          6.89        19.45 o                         
  -2   8   9       3796.97       3488.18        88.42 o                         
   0   8   9       1084.17       1170.60        49.79 o                         
   2   8   9        250.59        289.98        19.82 o                         
   4   8   9       4357.99       3983.28        97.15 o                         
   6   8   9         10.26        105.23        21.25 o                         
   8   8   9          7.53        -13.04        13.04 o                         
  10   8   9          1.26        -15.29        15.29 o                         
  12   8   9         33.10          5.30        23.00 o                         
 -23   9   9         14.52         -4.59        33.02 o                         
 -21   9   9         93.27         34.61        24.72 o                         
 -19   9   9        171.72        166.52        24.24 o                         
 -17   9   9         94.01         49.61        18.46 o                         
 -15   9   9        316.26        308.90        19.21 o                         
 -13   9   9          8.69         -9.32         9.32 o                         
 -11   9   9        512.00        502.24        18.16 o                         
  -9   9   9       1185.71       1168.77        34.59 o                         
  -7   9   9       2316.63       2093.13        84.34 o                         
  -5   9   9       1723.87       1570.94        52.54 o                         
  -3   9   9          0.71         30.48        10.00 o                         
  -1   9   9        333.82        377.54        15.74 o                         
   1   9   9        145.69         90.29        11.49 o                         
   3   9   9        756.98        571.36        32.04 o                         
   5   9   9         24.68        147.34        18.68 o                         
   7   9   9        114.19         42.36        13.96 o                         
   9   9   9         36.39         17.08        17.19 o                         
  11   9   9        236.08        164.18        20.54 o                         
  13   9   9          3.18         -0.10        21.80 o                         
 -22  10   9         40.94         73.96        31.63 o                         
 -20  10   9         66.38        145.92        29.21 o                         
 -18  10   9         31.80        -20.69        22.12 o                         
 -16  10   9        716.41        848.63        32.61 o                         
 -14  10   9        318.86        383.09        17.35 o                         
 -12  10   9       2471.24       2348.24        66.40 o                         
 -10  10   9        390.21        422.81        17.62 o                         
  -8  10   9       1119.25        811.83        23.80 o                         
  -6  10   9         57.10         96.11         9.63 o                         
  -4  10   9        646.36        534.38        19.98 o                         
  -2  10   9        297.89        280.27        13.63 o                         
   0  10   9         60.23         35.92         9.25 o                         
   2  10   9         61.87         20.08        18.81 o                         
   4  10   9        766.31        610.25        22.36 o                         
   6  10   9          5.47         -1.39        13.13 o                         
   8  10   9         27.17          7.97        16.17 o                         
  10  10   9        495.39        409.41        27.57 o                         
  12  10   9          0.23         12.49        22.74 o                         
 -21  11   9         58.05         84.47        33.08 o                         
 -19  11   9        120.38         99.16        27.93 o                         
 -17  11   9         56.65         63.59        22.86 o                         
 -15  11   9        325.38        346.42        17.37 o                         
 -13  11   9        324.74        282.42        14.92 o                         
 -11  11   9        325.86        402.20        22.81 o                         
  -9  11   9         33.89         -9.81         9.81 o                         
  -7  11   9        132.68         78.57         9.76 o                         
  -5  11   9        294.52        273.82        12.86 o                         
  -3  11   9         39.49         40.34         9.80 o                         
  -1  11   9        105.69         77.50        10.43 o                         
   1  11   9         10.84         14.26         9.88 o                         
   3  11   9        442.31        366.97        17.18 o                         
   5  11   9        215.65        229.21        15.97 o                         
   7  11   9        197.27        273.01        23.41 o                         
   9  11   9         66.19         56.76        20.64 o                         
  11  11   9        184.12        147.25        23.65 o                         
 -20  12   9        159.66        108.99        33.43 o                         
 -18  12   9         27.21         86.28        24.84 o                         
 -16  12   9         20.88         37.28        18.15 o                         
 -14  12   9          2.67         44.69        12.18 o                         
 -12  12   9         30.56         16.42        11.94 o                         
 -10  12   9         62.07         97.88        12.76 o                         
  -8  12   9        343.41        317.09        20.30 o                         
  -6  12   9        247.07        307.35        14.98 o                         
  -4  12   9         41.81          2.91        10.28 o                         
  -2  12   9        181.01        107.63        11.56 o                         
   0  12   9        277.07        312.41        14.94 o                         
   2  12   9        105.99         53.03        11.66 o                         
   4  12   9        372.91        250.99        16.88 o                         
   6  12   9          2.73         27.37        15.69 o                         
   8  12   9          9.57         57.82        20.62 o                         
  10  12   9         74.15         83.94        23.03 o                         
 -19  13   9         55.98        122.21        30.92 o                         
 -17  13   9         67.24         22.47        18.90 o                         
 -15  13   9          0.07         22.52        25.70 o                         
 -13  13   9         21.99         73.55        14.76 o                         
 -11  13   9          7.64        -12.01        12.01 o                         
  -9  13   9          0.43         -7.98        10.89 o                         
  -7  13   9        175.40        228.16        13.63 o                         
  -5  13   9         61.92         41.90        11.62 o                         
  -3  13   9         22.38         42.06        11.73 o                         
  -1  13   9        176.79        219.49        14.04 o                         
   1  13   9        437.61        384.32        16.72 o                         
   3  13   9        292.45        230.04        16.61 o                         
   5  13   9         51.15         74.99        18.09 o                         
   7  13   9         58.44         61.42        18.89 o                         
   9  13   9         48.17         51.03        23.50 o                         
 -18  14   9         13.72          1.25        26.21 o                         
 -16  14   9         13.91          1.35        18.15 o                         
 -14  14   9         66.23        100.33        17.58 o                         
 -12  14   9         36.65         27.92        16.30 o                         
 -10  14   9          2.84        -13.26        13.26 o                         
  -8  14   9         15.12         42.08        12.68 o                         
  -6  14   9        134.02        118.25        13.56 o                         
  -4  14   9          2.10         25.30        12.74 o                         
  -2  14   9         54.94         46.57        13.24 o                         
   0  14   9          5.33         -0.70        13.29 o                         
   2  14   9        181.23        203.05        15.79 o                         
   4  14   9        477.80        564.15        27.87 o                         
   6  14   9         57.06         62.70        21.09 o                         
   8  14   9          1.47         -1.94        25.31 o                         
 -15  15   9         84.20        106.24        26.19 o                         
 -13  15   9        195.40        213.69        22.29 o                         
 -11  15   9        245.86        283.41        22.07 o                         
  -9  15   9          3.77         -4.26        15.26 o                         
  -7  15   9         47.95         51.03        15.26 o                         
  -5  15   9         50.11         44.48        15.38 o                         
  -3  15   9          8.93         25.62        15.72 o                         
  -1  15   9         17.58        -15.55        15.55 o                         
   1  15   9         89.69         65.67        16.51 o                         
   3  15   9         27.22         17.82        16.51 o                         
   5  15   9          5.38         17.55        21.88 o                         
 -14  16   9          0.16         21.54        23.12 o                         
 -12  16   9        101.31         83.92        22.07 o                         
 -10  16   9          0.04          7.49        19.67 o                         
  -8  16   9          9.52         -7.84        17.13 o                         
  -6  16   9          1.35        -13.17        17.47 o                         
  -4  16   9         88.40         97.80        17.61 o                         
  -2  16   9         31.36         21.89        17.49 o                         
   0  16   9          0.29         31.53        18.38 o                         
   2  16   9          0.12         -1.56        18.27 o                         
   4  16   9         32.98         80.61        23.08 o                         
 -11  17   9          5.14         -6.76        22.23 o                         
  -9  17   9          2.19        -13.04        25.51 o                         
  -7  17   9         12.46         21.51        21.34 o                         
  -5  17   9         33.45         22.48        20.58 o                         
  -3  17   9         37.84         19.24        21.23 o                         
  -1  17   9         84.99        112.20        21.44 o                         
   1  17   9        231.22        184.93        30.53 o                         
  -6  18   9         78.10         39.11        25.40 o                         
  -4  18   9          6.59        -24.08        24.08 o                         
 -26   0  10         14.39         23.05        61.88 o                         
 -24   0  10        130.01        169.87        55.82 o                         
 -22   0  10         38.73         46.47        32.36 o                         
 -20   0  10         77.17         53.11        25.58 o                         
 -18   0  10         25.63        -11.57        22.11 o                         
 -16   0  10         50.08         76.04        21.84 o                         
 -14   0  10        948.05        811.12        46.68 o                         
 -12   0  10       1549.54       1528.98        69.15 o                         
 -10   0  10        600.68        425.33        35.15 o                         
  -8   0  10         80.81         97.94        10.74 o                         
  -6   0  10        368.02        339.29        23.86 o                         
  -4   0  10        146.16        194.73        14.73 o                         
  -2   0  10        363.83        431.99        19.01 o                         
   0   0  10         79.64         65.38         9.96 o                         
   2   0  10         51.40         36.12        13.52 o                         
   4   0  10       2920.08       2746.19       109.72 o                         
   6   0  10        801.97        839.37        41.77 o                         
   8   0  10        602.71        627.85        33.03 o                         
  10   0  10         19.20          2.08        20.76 o                         
  12   0  10        125.19        157.76        41.09 o                         
  14   0  10         66.02         42.29        35.60 o                         
 -25   1  10          0.26         21.76        40.30 o                         
 -23   1  10        223.75        342.91        32.40 o                         
 -21   1  10         22.49         16.53        20.25 o                         
 -19   1  10         82.94        101.38        21.28 o                         
 -17   1  10          8.49         -6.76        15.75 o                         
 -15   1  10        144.07        149.75        13.50 o                         
 -13   1  10        138.99        129.13        13.94 o                         
 -11   1  10         47.57         46.68         9.31 o                         
  -9   1  10        492.69        440.18        15.38 o                         
  -7   1  10        216.82        251.84        15.80 o                         
  -5   1  10        260.22        268.43        14.47 o                         
  -3   1  10         53.13          5.36         6.76 o                         
  -1   1  10        319.64        405.25        13.77 o                         
   1   1  10       1217.31       1257.67        32.71 o                         
   3   1  10        387.83        397.05        16.77 o                         
   5   1  10        283.37        289.57        14.89 o                         
   7   1  10        236.27        278.43        17.13 o                         
   9   1  10        265.92        359.39        20.33 o                         
  11   1  10         10.59          9.08        18.01 o                         
  13   1  10        645.98        824.03        46.66 o                         
 -24   2  10         14.40         65.55        33.90 o                         
 -22   2  10        231.49        368.09        35.38 o                         
 -20   2  10          0.20         -0.51        20.73 o                         
 -18   2  10       1248.56       1444.89        78.90 o                         
 -16   2  10          0.00          7.25        12.15 o                         
 -14   2  10        457.88        465.74        30.85 o                         
 -12   2  10          0.47         -1.06        10.36 o                         
 -10   2  10         13.58          0.85         9.86 o                         
  -8   2  10        725.88        701.00        23.40 o                         
  -6   2  10       1465.60       1364.35        41.46 o                         
  -4   2  10       1656.89       1807.90        44.95 o                         
  -2   2  10          7.36          3.10         6.10 o                         
   0   2  10         99.17        107.88         7.47 o                         
   2   2  10        183.26        228.03        11.91 o                         
   4   2  10        156.63        164.79        12.56 o                         
   6   2  10        230.73        248.61        15.25 o                         
   8   2  10          3.69         -4.25        13.44 o                         
  10   2  10         76.17         81.70        17.61 o                         
  12   2  10        361.01        395.84        29.31 o                         
  14   2  10         36.87         35.73        25.73 o                         
 -25   3  10         16.94         81.73        33.67 o                         
 -23   3  10         40.77         48.20        25.47 o                         
 -21   3  10        218.66        240.62        28.75 o                         
 -19   3  10         99.17        153.69        22.83 o                         
 -17   3  10        479.92        584.08        32.80 o                         
 -15   3  10        877.63        902.84        48.69 o                         
 -13   3  10        828.46        782.24        37.90 o                         
 -11   3  10         47.40         43.88         8.19 o                         
  -9   3  10          1.60         -3.96         8.68 o                         
  -7   3  10          5.23         -4.07         6.46 o                         
  -5   3  10          9.30         -1.39        12.60 o                         
  -3   3  10        130.65         84.89         8.93 o                         
  -1   3  10        356.15        445.42        17.74 o                         
   1   3  10        552.10        689.20        20.26 o                         
   3   3  10         13.18        101.27        21.67 o                         
   5   3  10        525.55        487.57        19.32 o                         
   7   3  10        120.60        123.71        13.90 o                         
   9   3  10          6.68         -6.56        14.84 o                         
  11   3  10         17.73          8.03        20.87 o                         
  13   3  10         52.73         33.48        25.41 o                         
 -24   4  10         38.87         33.56        31.77 o                         
 -22   4  10          1.28         -9.42        21.95 o                         
 -20   4  10          0.67        -14.15        14.66 o                         
 -18   4  10         49.49         65.37        15.66 o                         
 -16   4  10        282.87        230.52        20.29 o                         
 -14   4  10         41.21         80.66        14.75 o                         
 -12   4  10        642.14        671.63        30.27 o                         
 -10   4  10        762.22        577.38        30.13 o                         
  -8   4  10       4053.59       3739.68        93.63 o                         
  -6   4  10        613.06        559.21        17.49 o                         
  -4   4  10        408.51        455.20        16.25 o                         
  -2   4  10       1616.60       1633.54        41.22 o                         
   0   4  10          0.00          6.15         8.19 o                         
   2   4  10       2713.96       2808.83        66.63 o                         
   4   4  10       1897.35       1931.44        47.44 o                         
   6   4  10        173.22        231.18        12.87 o                         
   8   4  10         17.98          6.20        14.72 o                         
  10   4  10         92.57         99.66        17.69 o                         
  12   4  10          1.29         -0.19        21.86 o                         
  14   4  10        372.84        349.36        43.20 o                         
 -25   5  10         22.61         29.58        36.95 o                         
 -23   5  10         44.18         29.13        21.28 o                         
 -21   5  10         50.00         63.92        16.58 o                         
 -19   5  10         25.80         -0.12        16.47 o                         
 -17   5  10          0.68         -9.29        14.68 o                         
 -15   5  10          4.17          5.05        13.22 o                         
 -13   5  10         11.78         -3.55         8.32 o                         
 -11   5  10       1044.73        743.52        29.04 o                         
  -9   5  10       1669.21       1587.68        64.72 o                         
  -7   5  10          1.54         -8.61         8.61 o                         
  -5   5  10       2031.72       1814.34        45.23 o                         
  -3   5  10        316.15        328.15        15.67 o                         
  -1   5  10        442.75        400.44        14.76 o                         
   1   5  10        376.86        578.27        36.33 o                         
   3   5  10       3937.46       3919.11        99.59 o                         
   5   5  10        586.55        644.76        21.41 o                         
   7   5  10        209.11        286.27        15.90 o                         
   9   5  10        163.50        209.74        19.15 o                         
  11   5  10        390.86        488.36        31.90 o                         
  13   5  10         24.23         61.87        26.22 o                         
 -24   6  10         95.28        127.58        24.76 o                         
 -22   6  10         38.88         75.12        21.69 o                         
 -20   6  10         28.26         18.11        17.22 o                         
 -18   6  10         12.72        -16.25        16.25 o                         
 -16   6  10         18.71         21.40        17.52 o                         
 -14   6  10         66.79         90.41        24.08 o                         
 -12   6  10        688.00        574.58        37.87 o                         
 -10   6  10         29.93         22.34         9.92 o                         
  -8   6  10         29.29          8.84         9.21 o                         
  -6   6  10        213.80        264.07        15.56 o                         
  -4   6  10         89.35         27.53        12.01 o                         
  -2   6  10         27.90         18.84         9.14 o                         
   0   6  10       7955.12       7552.95       188.28 o                         
   2   6  10        518.94        502.42        28.83 o                         
   4   6  10        832.23        861.56        43.73 o                         
   6   6  10        260.86        335.79        16.52 o                         
   8   6  10       3064.35       3012.83        75.37 o                         
  10   6  10         71.61         66.32        23.66 o                         
  12   6  10        129.69         66.76        25.21 o                         
 -23   7  10         38.09         45.32        23.81 o                         
 -21   7  10         37.29         36.21        21.93 o                         
 -19   7  10         10.53        -23.63        23.63 o                         
 -17   7  10         32.85         -9.51        17.13 o                         
 -15   7  10          0.68          2.01        17.82 o                         
 -13   7  10        139.39        153.36        21.84 o                         
 -11   7  10        413.78        371.59        24.75 o                         
  -9   7  10        465.91        496.49        20.28 o                         
  -7   7  10        611.84        502.34        33.41 o                         
  -5   7  10       3924.01       4028.92        97.51 o                         
  -3   7  10         46.23        -11.43        11.43 o                         
  -1   7  10       3293.57       3296.41        80.65 o                         
   1   7  10       1703.50       2021.40        55.59 o                         
   3   7  10       3275.19       3261.79        80.54 o                         
   5   7  10       1429.95       1283.58        36.00 o                         
   7   7  10        322.36        281.90        16.80 o                         
   9   7  10         58.83         65.51        15.54 o                         
  11   7  10         35.84         30.73        26.21 o                         
  13   7  10         30.94         -3.02        30.01 o                         
 -22   8  10         15.01         -2.55        27.58 o                         
 -20   8  10          0.01         -2.41        21.68 o                         
 -18   8  10         25.61        -16.88        18.66 o                         
 -16   8  10         45.29         33.15        18.60 o                         
 -14   8  10        357.09        381.78        17.70 o                         
 -12   8  10        157.73         72.92        23.43 o                         
 -10   8  10       1375.46       1134.26        37.29 o                         
  -8   8  10        366.40        270.09        25.43 o                         
  -6   8  10       3741.51       3524.58        89.06 o                         
  -4   8  10       1061.14       1150.86        32.33 o                         
  -2   8  10       1623.00       1427.47        38.33 o                         
   0   8  10        694.65        613.94        22.87 o                         
   2   8  10          0.10         -1.33        12.56 o                         
   4   8  10        310.31        298.35        24.68 o                         
   6   8  10        543.42        503.76        23.92 o                         
   8   8  10          0.11          8.34        15.23 o                         
  10   8  10       1085.25       1079.54        43.70 o                         
  12   8  10          4.53          7.03        28.31 o                         
 -23   9  10         31.30         81.62        33.53 o                         
 -21   9  10        125.99        163.03        29.38 o                         
 -19   9  10        147.49        172.40        24.49 o                         
 -17   9  10        248.09        269.11        24.36 o                         
 -15   9  10        932.46        959.01        41.23 o                         
 -13   9  10        555.28        413.99        36.46 o                         
 -11   9  10       1662.94       1817.66        52.94 o                         
  -9   9  10        330.65        258.83        15.01 o                         
  -7   9  10        390.11        316.71        14.43 o                         
  -5   9  10        235.74        135.44        14.15 o                         
  -3   9  10        144.96        147.99        11.79 o                         
  -1   9  10        403.03        355.12        27.77 o                         
   1   9  10        614.97        600.96        34.19 o                         
   3   9  10        636.64        592.51        30.83 o                         
   5   9  10        508.37        469.86        31.63 o                         
   7   9  10          3.72        -19.49        19.49 o                         
   9   9  10         74.56         20.27        19.48 o                         
  11   9  10         39.11         51.77        21.94 o                         
 -22  10  10         40.43         78.10        34.72 o                         
 -20  10  10         75.84         36.29        29.11 o                         
 -18  10  10        118.96         55.04        22.93 o                         
 -16  10  10        249.96        315.32        25.41 o                         
 -14  10  10       1108.05       1087.15        38.69 o                         
 -12  10  10        187.04        167.75        12.70 o                         
 -10  10  10        805.42        652.34        35.55 o                         
  -8  10  10          0.47         -8.87         8.87 o                         
  -6  10  10        105.47         90.04        15.03 o                         
  -4  10  10        360.66        422.07        27.44 o                         
  -2  10  10          3.31        -10.58        10.58 o                         
   0  10  10          4.71        -16.04        16.04 o                         
   2  10  10        532.74        542.83        25.53 o                         
   4  10  10        533.88        540.33        26.36 o                         
   6  10  10         43.90          9.86        15.27 o                         
   8  10  10         41.55         39.63        18.02 o                         
  10  10  10        107.83         68.53        22.44 o                         
 -21  11  10        177.01        242.83        37.37 o                         
 -19  11  10        255.95        265.30        34.05 o                         
 -17  11  10        203.01        190.65        24.01 o                         
 -15  11  10        106.36         76.86        13.84 o                         
 -13  11  10        223.30        210.01        14.82 o                         
 -11  11  10        608.67        817.80        29.20 o                         
  -9  11  10        239.73        248.20        14.76 o                         
  -7  11  10         28.82         38.96        10.50 o                         
  -5  11  10        164.17        137.41        11.37 o                         
  -3  11  10        108.40        139.09        11.73 o                         
  -1  11  10         89.85         74.89        12.69 o                         
   1  11  10         69.45         59.35        13.29 o                         
   3  11  10        237.95        147.75        15.35 o                         
   5  11  10        198.04        240.46        18.17 o                         
   7  11  10          5.34        -18.33        18.33 o                         
   9  11  10        207.04        188.18        25.42 o                         
 -20  12  10        224.98        154.93        37.50 o                         
 -18  12  10         90.95         82.20        34.01 o                         
 -16  12  10        471.00        490.55        26.81 o                         
 -14  12  10         13.19         -4.07        13.87 o                         
 -12  12  10         17.73        -11.89        13.13 o                         
 -10  12  10         61.59         34.88        11.82 o                         
  -8  12  10         16.26         -4.94        10.89 o                         
  -6  12  10          1.00        -10.54        10.54 o                         
  -4  12  10        244.94        247.00        14.08 o                         
  -2  12  10          2.49         11.26        11.57 o                         
   0  12  10         42.21         17.72        13.65 o                         
   2  12  10        315.75        263.18        18.20 o                         
   4  12  10       1412.73       1412.08        40.63 o                         
   6  12  10         65.76         77.58        19.31 o                         
   8  12  10        298.39        368.82        34.04 o                         
 -19  13  10         34.99        107.04        33.25 o                         
 -17  13  10         86.72         98.87        20.22 o                         
 -15  13  10         63.90        104.89        21.55 o                         
 -13  13  10          0.10        -13.40        16.21 o                         
 -11  13  10        545.30        576.98        23.88 o                         
  -9  13  10         18.49         19.30        12.01 o                         
  -7  13  10         47.35         67.22        12.99 o                         
  -5  13  10         24.32         25.38        12.20 o                         
  -3  13  10         21.07          7.94        12.91 o                         
  -1  13  10         14.60         18.40        13.34 o                         
   1  13  10        147.48        201.21        17.99 o                         
   3  13  10          0.39          1.74        17.11 o                         
   5  13  10        232.00        205.56        21.17 o                         
   7  13  10         11.52         -1.04        22.19 o                         
 -16  14  10         35.09         10.78        23.93 o                         
 -14  14  10         12.92         15.53        18.40 o                         
 -12  14  10         26.99          8.61        17.38 o                         
 -10  14  10          9.78         40.24        15.94 o                         
  -8  14  10         10.33         12.84        14.72 o                         
  -6  14  10          1.67         14.19        14.76 o                         
  -4  14  10         42.24         13.49        14.39 o                         
  -2  14  10        110.02        180.76        16.71 o                         
   0  14  10        384.62        422.47        21.11 o                         
   2  14  10         19.82         49.23        17.76 o                         
   4  14  10        415.58        347.45        24.36 o                         
   6  14  10         19.04          7.46        23.38 o                         
 -15  15  10         23.71          3.32        20.44 o                         
 -13  15  10          3.17         13.74        20.41 o                         
 -11  15  10         14.32         30.44        29.72 o                         
  -9  15  10          2.60          7.89        18.09 o                         
  -7  15  10         27.45         31.66        16.94 o                         
  -5  15  10         11.20         37.05        16.72 o                         
  -3  15  10         15.08          4.84        17.59 o                         
  -1  15  10         73.55         90.14        18.04 o                         
   1  15  10         35.07         38.94        19.00 o                         
   3  15  10        136.87         89.69        23.50 o                         
 -12  16  10        119.01        127.85        29.60 o                         
 -10  16  10          0.08         -8.41        20.86 o                         
  -8  16  10         12.49          1.60        19.46 o                         
  -6  16  10         77.87         81.45        19.92 o                         
  -4  16  10          1.14         -2.57        19.25 o                         
  -2  16  10          0.99        -11.31        19.40 o                         
   0  16  10          0.01         -2.99        20.43 o                         
   2  16  10        124.38        112.84        22.64 o                         
  -9  17  10         37.32         43.04        23.18 o                         
  -7  17  10          3.72         -2.67        22.84 o                         
  -5  17  10         13.54         24.02        23.26 o                         
  -3  17  10          0.14         23.38        24.22 o                         
 -25   1  11          0.15          5.68        39.03 o                         
 -23   1  11        129.48        180.13        36.46 o                         
 -21   1  11          1.39         24.47        21.23 o                         
 -19   1  11        162.00        155.90        22.94 o                         
 -17   1  11         12.68         16.02        16.66 o                         
 -15   1  11        329.85        269.91        16.84 o                         
 -13   1  11        206.29        210.07        18.34 o                         
 -11   1  11        574.03        558.15        29.16 o                         
  -9   1  11        191.65        198.25        13.38 o                         
  -7   1  11          5.04          6.77         8.14 o                         
  -5   1  11        353.65        299.82        19.97 o                         
  -3   1  11         11.01         28.87         7.99 o                         
  -1   1  11        374.42        442.66        15.48 o                         
   1   1  11        123.80        141.43        12.01 o                         
   3   1  11         29.07         44.24        10.96 o                         
   5   1  11         17.47         28.52        12.54 o                         
   7   1  11        104.62        103.86        16.13 o                         
   9   1  11        149.01        166.58        17.91 o                         
  11   1  11        123.21        150.87        25.45 o                         
  13   1  11        231.20        202.86        33.34 o                         
 -24   2  11          4.96         58.24        36.89 o                         
 -22   2  11         15.61         29.42        26.73 o                         
 -20   2  11        254.97        305.05        30.91 o                         
 -18   2  11        553.14        671.64        36.91 o                         
 -16   2  11        106.54        134.02        22.42 o                         
 -14   2  11        238.08        282.13        16.64 o                         
 -12   2  11         11.98         25.14        10.98 o                         
 -10   2  11        890.06        801.69        31.79 o                         
  -8   2  11         71.07         85.58        15.73 o                         
  -6   2  11        177.34        203.06        11.64 o                         
  -4   2  11          6.77          2.07         6.83 o                         
  -2   2  11          6.49         -4.21         7.14 o                         
   0   2  11         99.84         51.95         7.88 o                         
   2   2  11        392.75        442.29        16.92 o                         
   4   2  11        332.15        319.13        18.57 o                         
   6   2  11         27.26         -3.14        13.20 o                         
   8   2  11         81.81         26.94        16.25 o                         
  10   2  11        172.29        188.50        24.31 o                         
  12   2  11         20.76         48.75        28.70 o                         
 -25   3  11          4.18         15.14        41.16 o                         
 -23   3  11          6.56         26.37        35.60 o                         
 -21   3  11         48.71        102.93        25.63 o                         
 -19   3  11         41.69         35.25        16.73 o                         
 -17   3  11        177.21        192.43        20.70 o                         
 -15   3  11        901.37        976.29        54.95 o                         
 -13   3  11       4352.68       4578.90       162.18 o                         
 -11   3  11       2297.16       2542.05        85.08 o                         
  -9   3  11       1223.17       1134.90        35.56 o                         
  -7   3  11        124.73        103.33        15.57 o                         
  -5   3  11        187.50        172.13        10.57 o                         
  -3   3  11         49.85         44.43        12.98 o                         
  -1   3  11         93.55        155.70         9.96 o                         
   1   3  11        329.78        437.97        18.16 o                         
   3   3  11        285.93        335.62        15.75 o                         
   5   3  11        358.24        402.85        19.42 o                         
   7   3  11         27.86         11.04        15.02 o                         
   9   3  11         54.68         76.01        18.30 o                         
  11   3  11        109.22        111.41        26.05 o                         
  13   3  11        254.93        250.37        37.98 o                         
 -24   4  11         29.95         83.26        34.83 o                         
 -22   4  11         19.89         42.07        19.42 o                         
 -20   4  11         18.34          0.30        15.89 o                         
 -18   4  11        135.82        115.10        35.38 o                         
 -16   4  11          7.45          8.67        15.89 o                         
 -14   4  11        190.59        205.84        23.88 o                         
 -12   4  11        780.23        932.27        35.68 o                         
 -10   4  11       2635.83       2580.40        71.90 o                         
  -8   4  11       1696.50       1736.20        45.43 o                         
  -6   4  11        953.96       1061.34        30.81 o                         
  -4   4  11       2766.34       2713.28        69.53 o                         
  -2   4  11        663.91        662.92        19.93 o                         
   0   4  11        553.45        535.34        21.03 o                         
   2   4  11        592.68        586.58        22.23 o                         
   4   4  11        111.40        139.38        13.17 o                         
   6   4  11          0.74        -13.97        13.97 o                         
   8   4  11        100.54        105.05        17.59 o                         
  10   4  11         76.27        115.15        22.75 o                         
  12   4  11          0.75        -14.74        30.57 o                         
 -23   5  11         17.94          8.66        22.84 o                         
 -21   5  11         89.59         92.15        20.23 o                         
 -19   5  11         57.77         67.43        16.88 o                         
 -17   5  11        144.33         99.53        16.42 o                         
 -15   5  11         63.61         64.35        15.33 o                         
 -13   5  11        120.15         75.95        15.42 o                         
 -11   5  11          0.95         -9.38         9.38 o                         
  -9   5  11       3018.15       2834.40        75.24 o                         
  -7   5  11       1998.11       2197.02        61.99 o                         
  -5   5  11       6630.06       5886.33       153.40 o                         
  -3   5  11       1889.61       1895.31        47.99 o                         
  -1   5  11       1824.65       1930.07        48.81 o                         
   1   5  11          1.10         -8.37        15.14 o                         
   3   5  11         73.15         33.62        15.49 o                         
   5   5  11        368.15        415.08        18.30 o                         
   7   5  11         74.41         67.90        17.42 o                         
   9   5  11         57.18        118.63        21.45 o                         
  11   5  11        532.49        520.32        43.81 o                         
 -24   6  11         16.77         13.45        27.21 o                         
 -22   6  11          0.13        -10.76        24.13 o                         
 -20   6  11         27.88         -3.83        20.18 o                         
 -18   6  11         57.68         68.69        20.28 o                         
 -16   6  11        123.55        151.20        19.00 o                         
 -14   6  11        207.39        333.72        18.54 o                         
 -12   6  11          0.47          3.80        11.76 o                         
 -10   6  11        555.69        561.81        20.73 o                         
  -8   6  11          8.98         -9.20         9.20 o                         
  -6   6  11        261.65        371.32        14.93 o                         
  -4   6  11       1586.15       1615.12        45.11 o                         
  -2   6  11       1407.40       1510.09        39.18 o                         
   0   6  11        685.41        612.78        27.59 o                         
   2   6  11       1003.27       1007.98        29.17 o                         
   4   6  11        180.77        221.46        20.22 o                         
   6   6  11        485.11        642.85        25.38 o                         
   8   6  11         13.07          0.05        18.81 o                         
  10   6  11         52.44         95.30        26.40 o                         
  12   6  11         26.78         24.77        29.92 o                         
 -23   7  11         17.57          2.14        28.29 o                         
 -21   7  11          0.58          1.08        22.34 o                         
 -19   7  11          9.95         15.68        22.20 o                         
 -17   7  11        108.13         89.12        19.60 o                         
 -15   7  11        534.70        364.93        20.49 o                         
 -13   7  11          1.83         12.76        11.51 o                         
 -11   7  11        287.42        275.66        21.56 o                         
  -9   7  11        136.73        271.73        14.66 o                         
  -7   7  11          0.86         -1.31        12.72 o                         
  -5   7  11        894.92        845.45        27.19 o                         
  -3   7  11        329.83        209.71        14.36 o                         
  -1   7  11        367.06        247.73        15.09 o                         
   1   7  11       3347.70       3491.99        94.70 o                         
   3   7  11         77.34         93.08        12.64 o                         
   5   7  11       1035.26        938.58        29.59 o                         
   7   7  11          1.90        -14.58        14.77 o                         
   9   7  11        288.17        254.13        25.03 o                         
  11   7  11          0.80         -1.26        27.90 o                         
 -22   8  11          0.58        -28.03        28.03 o                         
 -20   8  11        134.69        145.44        26.47 o                         
 -18   8  11         23.18          9.40        20.64 o                         
 -16   8  11          0.80         13.66        24.56 o                         
 -14   8  11          0.01        -11.34        11.34 o                         
 -12   8  11          2.80         -0.71        11.18 o                         
 -10   8  11        285.32        453.45        31.93 o                         
  -8   8  11         61.44         11.27         9.33 o                         
  -6   8  11         38.55        -11.65        11.65 o                         
  -4   8  11         59.45        125.69        11.42 o                         
  -2   8  11         64.12         66.09        11.08 o                         
   0   8  11        515.46        470.50        24.94 o                         
   2   8  11        335.50        397.37        22.08 o                         
   4   8  11         27.37         30.90        13.65 o                         
   6   8  11        311.42        322.60        19.32 o                         
   8   8  11        156.11        169.94        19.02 o                         
  10   8  11         71.72         51.84        24.33 o                         
 -21   9  11         20.61          2.03        28.27 o                         
 -19   9  11         17.62         13.94        25.63 o                         
 -17   9  11         70.02         83.09        22.49 o                         
 -15   9  11         19.35        -10.42        14.71 o                         
 -13   9  11        192.55        211.37        15.39 o                         
 -11   9  11       2299.39       2090.36        59.45 o                         
  -9   9  11          0.45        -10.00        10.00 o                         
  -7   9  11        417.21        441.82        28.44 o                         
  -5   9  11         67.13          5.15        10.20 o                         
  -3   9  11        152.46         97.98        11.66 o                         
  -1   9  11         89.64        142.93        12.55 o                         
   1   9  11        548.08        580.97        22.09 o                         
   3   9  11        166.19         65.63        14.76 o                         
   5   9  11         43.17         54.64        16.03 o                         
   7   9  11        127.41         96.01        19.08 o                         
   9   9  11         76.88         57.40        21.79 o                         
 -20  10  11         13.37        -15.40        30.73 o                         
 -18  10  11          4.74        -25.44        25.64 o                         
 -16  10  11        350.60        328.94        24.01 o                         
 -14  10  11          0.94        -15.65        15.65 o                         
 -12  10  11         41.44         19.02        16.45 o                         
 -10  10  11          5.68          1.29        12.00 o                         
  -8  10  11        119.03         55.92        12.18 o                         
  -6  10  11         25.67         -9.74        12.47 o                         
  -4  10  11         38.51         11.39        11.28 o                         
  -2  10  11        202.60        213.53        15.41 o                         
   0  10  11          0.45        -11.57        12.02 o                         
   2  10  11         64.83         81.36        14.90 o                         
   4  10  11        100.41         70.45        16.61 o                         
   6  10  11        635.34        551.41        26.61 o                         
   8  10  11         11.18         29.24        21.16 o                         
 -19  11  11        193.87        299.76        36.93 o                         
 -17  11  11          0.34         -4.62        22.65 o                         
 -15  11  11        108.09        131.06        18.05 o                         
 -13  11  11         22.69          1.88        13.82 o                         
 -11  11  11        564.49        431.03        25.94 o                         
  -9  11  11          6.29         16.94        12.30 o                         
  -7  11  11         87.27        130.46        13.40 o                         
  -5  11  11         94.15         68.97        12.99 o                         
  -3  11  11        124.11        100.91        13.89 o                         
  -1  11  11         14.43         40.92        12.96 o                         
   1  11  11        539.17        541.07        31.45 o                         
   3  11  11          4.90         15.45        16.29 o                         
   5  11  11        227.46        172.75        28.55 o                         
   7  11  11        344.11        345.40        26.92 o                         
 -18  12  11          8.15         -4.96        28.13 o                         
 -16  12  11        273.53        335.72        23.74 o                         
 -14  12  11          0.91        -15.91        15.91 o                         
 -12  12  11          0.36          0.07        14.61 o                         
 -10  12  11          0.42         -1.33        12.85 o                         
  -8  12  11         73.37         80.01        14.09 o                         
  -6  12  11          3.08          4.70        12.70 o                         
  -4  12  11         44.94         47.41        13.64 o                         
  -2  12  11         15.86         21.27        14.11 o                         
   0  12  11          6.74         19.78        14.59 o                         
   2  12  11        177.77        251.17        19.69 o                         
   4  12  11         25.14         43.40        19.79 o                         
   6  12  11         48.56         51.77        24.81 o                         
 -17  13  11         42.48         46.25        21.94 o                         
 -15  13  11        246.60        236.45        22.97 o                         
 -13  13  11        123.29        178.91        20.06 o                         
 -11  13  11         10.57          4.76        16.84 o                         
  -9  13  11         80.91         49.02        14.40 o                         
  -7  13  11          9.65        -11.06        14.06 o                         
  -5  13  11         29.25         40.37        14.71 o                         
  -3  13  11         44.35         48.81        16.72 o                         
  -1  13  11         20.78         21.13        17.02 o                         
   1  13  11         93.31        100.10        18.32 o                         
   3  13  11        135.22        133.88        20.57 o                         
   5  13  11         25.38         44.81        22.67 o                         
 -16  14  11         52.49         33.13        23.25 o                         
 -14  14  11         48.79         28.27        20.08 o                         
 -12  14  11          6.44         16.19        18.83 o                         
 -10  14  11          8.11         26.83        18.35 o                         
  -8  14  11         35.02         50.88        16.78 o                         
  -6  14  11         99.39        111.97        17.21 o                         
  -4  14  11         20.25          6.09        16.09 o                         
  -2  14  11        151.18        212.55        21.69 o                         
   0  14  11        437.38        452.99        42.00 o                         
   2  14  11        435.84        519.05        47.73 o                         
   4  14  11          4.72         14.06        23.50 o                         
 -13  15  11        126.38        105.59        24.08 o                         
 -11  15  11          4.49         -6.60        19.99 o                         
  -9  15  11        100.52         64.72        19.87 o                         
  -7  15  11          5.32         14.64        19.43 o                         
  -5  15  11        126.09        167.78        25.23 o                         
  -3  15  11          0.19         -1.76        19.70 o                         
  -1  15  11         48.93         81.64        23.53 o                         
   1  15  11        272.52        301.64        39.67 o                         
 -10  16  11         50.39         50.36        23.21 o                         
  -8  16  11        304.70        351.42        39.15 o                         
  -6  16  11        105.23         90.11        22.86 o                         
  -4  16  11         58.85         68.68        23.58 o                         
  -2  16  11         75.80         77.62        22.61 o                         
 -22   0  12         70.03        100.71        46.11 o                         
 -20   0  12        958.54       1097.38        82.31 o                         
 -18   0  12         56.44         85.29        52.18 o                         
 -16   0  12        641.51        626.59        47.64 o                         
 -14   0  12       1602.79       1657.69        75.96 o                         
 -12   0  12         52.11         24.01        12.21 o                         
 -10   0  12         18.86         32.90        23.29 o                         
  -8   0  12         47.44         -3.81        14.09 o                         
  -6   0  12        395.90        341.43        23.08 o                         
  -4   0  12         13.28         -3.05        12.50 o                         
  -2   0  12         56.92        138.15        14.98 o                         
   0   0  12       1636.21       1449.48        56.17 o                         
   2   0  12         47.82         49.87        20.54 o                         
   4   0  12       2469.14       2509.39       103.40 o                         
   6   0  12       1067.35       1069.85        48.33 o                         
   8   0  12         83.76         56.79        25.76 o                         
  10   0  12        109.31         96.96        58.11 o                         
 -25   1  12        237.10        296.74        49.74 o                         
 -23   1  12        513.28        735.80        66.05 o                         
 -21   1  12        261.09        414.94        34.12 o                         
 -19   1  12       1426.81       1780.19        84.00 o                         
 -17   1  12         34.61         25.74        13.30 o                         
 -15   1  12        554.38        614.26        24.45 o                         
 -13   1  12         49.04         12.43        17.91 o                         
 -11   1  12        195.75        146.56        17.63 o                         
  -9   1  12        826.00        867.24        31.70 o                         
  -7   1  12         18.33         -1.95         7.93 o                         
  -5   1  12        231.93        199.68        13.30 o                         
  -3   1  12         67.29         24.27         9.29 o                         
  -1   1  12        428.39        421.85        15.27 o                         
   1   1  12       1597.58       1601.91        38.87 o                         
   3   1  12         45.70         10.57        15.23 o                         
   5   1  12        709.34        675.36        27.07 o                         
   7   1  12         26.34         43.55        18.03 o                         
   9   1  12        327.52        361.93        27.64 o                         
  11   1  12         78.66         43.39        26.07 o                         
 -24   2  12        132.55        169.08        42.02 o                         
 -22   2  12        213.16        233.99        38.97 o                         
 -20   2  12        196.48        282.70        35.47 o                         
 -18   2  12        940.35       1135.10        50.58 o                         
 -16   2  12        134.94        193.31        18.52 o                         
 -14   2  12       2449.19       2401.93       116.66 o                         
 -12   2  12         11.38         -3.87         9.41 o                         
 -10   2  12        482.17        381.47        18.31 o                         
  -8   2  12        479.75        441.10        16.39 o                         
  -6   2  12        588.22        470.26        17.34 o                         
  -4   2  12        442.48        451.52        18.48 o                         
  -2   2  12        119.99        111.99         9.77 o                         
   0   2  12        468.24        459.79        15.77 o                         
   2   2  12        261.92        276.85        14.97 o                         
   4   2  12          5.45          6.04        13.90 o                         
   6   2  12         31.32         -2.40        16.24 o                         
   8   2  12        155.45        213.63        25.12 o                         
  10   2  12         20.18         18.40        24.07 o                         
 -23   3  12         44.11         16.20        35.54 o                         
 -21   3  12        167.16        249.28        34.06 o                         
 -19   3  12        361.31        429.44        26.97 o                         
 -17   3  12        458.14        565.78        39.93 o                         
 -15   3  12       1045.75       1191.08        46.65 o                         
 -13   3  12       1165.04       1365.55        52.39 o                         
 -11   3  12        801.22        929.80        40.53 o                         
  -9   3  12        941.78        806.29        26.00 o                         
  -7   3  12         28.06         31.45        10.36 o                         
  -5   3  12       1289.98       1066.23        30.00 o                         
  -3   3  12        363.64        436.33        29.36 o                         
  -1   3  12         10.19         -2.41         8.80 o                         
   1   3  12        115.83        100.53        12.00 o                         
   3   3  12          4.95         12.38        12.39 o                         
   5   3  12        272.12        288.61        18.63 o                         
   7   3  12         14.88         16.22        17.44 o                         
   9   3  12         51.78         81.06        26.93 o                         
  11   3  12          0.55         71.72        30.39 o                         
 -24   4  12          1.13         16.20        39.36 o                         
 -22   4  12          4.47         -4.36        21.92 o                         
 -20   4  12          7.13          1.34        20.63 o                         
 -18   4  12        110.54         89.65        19.68 o                         
 -16   4  12         30.51         28.99        16.67 o                         
 -14   4  12        779.39        725.40        33.64 o                         
 -12   4  12        169.28        140.62        23.63 o                         
 -10   4  12       2551.98       2464.47        84.24 o                         
  -8   4  12        991.43       1084.14        31.63 o                         
  -6   4  12         79.63        119.74        10.66 o                         
  -4   4  12         54.25         36.89         9.12 o                         
  -2   4  12         70.26         72.50         9.93 o                         
   0   4  12         15.48          8.13        10.22 o                         
   2   4  12        495.01        518.95        20.81 o                         
   4   4  12         80.63        116.56        14.46 o                         
   6   4  12          2.22         10.54        16.37 o                         
   8   4  12         53.95         36.37        20.72 o                         
  10   4  12         97.17         53.02        25.63 o                         
 -23   5  12         11.26         10.44        38.70 o                         
 -21   5  12         80.60         37.70        24.91 o                         
 -19   5  12          5.43          2.81        19.55 o                         
 -17   5  12         84.01        119.70        20.17 o                         
 -15   5  12         33.63         57.79        16.18 o                         
 -13   5  12        439.07        463.25        33.31 o                         
 -11   5  12        104.15         58.36        13.53 o                         
  -9   5  12        486.86        367.30        20.77 o                         
  -7   5  12         55.41         57.07        11.89 o                         
  -5   5  12       1140.93       1185.07        34.61 o                         
  -3   5  12        473.30        484.60        20.89 o                         
  -1   5  12         17.71         40.96        10.36 o                         
   1   5  12          7.54        -12.55        15.59 o                         
   3   5  12        146.28        148.41        15.28 o                         
   5   5  12        345.28        351.60        20.13 o                         
   7   5  12          1.24         31.48        19.77 o                         
   9   5  12         32.69         54.70        26.02 o                         
 -22   6  12          0.06         -9.98        24.25 o                         
 -20   6  12         77.68         78.97        22.47 o                         
 -18   6  12        147.59        177.47        22.23 o                         
 -16   6  12        334.56        367.39        26.60 o                         
 -14   6  12        398.29        275.64        20.81 o                         
 -12   6  12         76.64         73.38        11.58 o                         
 -10   6  12          6.17        -10.29        10.29 o                         
  -8   6  12        110.24         94.60        10.77 o                         
  -6   6  12          3.85        -12.69        12.69 o                         
  -4   6  12       1983.30       1854.35        47.30 o                         
  -2   6  12        141.82        105.81        11.18 o                         
   0   6  12       1278.32       1231.43        36.80 o                         
   2   6  12        672.94        667.64        23.29 o                         
   4   6  12        204.79        213.09        16.14 o                         
   6   6  12         40.03         15.82        16.07 o                         
   8   6  12        310.52        321.72        27.51 o                         
  10   6  12          0.05         27.45        29.64 o                         
 -23   7  12          9.42         37.13        35.24 o                         
 -21   7  12         11.90         28.07        24.93 o                         
 -19   7  12          0.84        -23.31        23.31 o                         
 -17   7  12         35.40          7.70        18.97 o                         
 -15   7  12        101.00        137.28        15.75 o                         
 -13   7  12         97.33         80.78        14.51 o                         
 -11   7  12        460.67        524.57        31.01 o                         
  -9   7  12        259.15        372.03        27.43 o                         
  -7   7  12        161.91        187.16        11.99 o                         
  -5   7  12        123.76        116.84        11.18 o                         
  -3   7  12        134.32        220.90        14.31 o                         
  -1   7  12         77.34        108.09        11.97 o                         
   1   7  12         20.99         27.94        13.17 o                         
   3   7  12          6.21         17.15        13.85 o                         
   5   7  12        403.52        376.20        20.10 o                         
   7   7  12         20.86        -18.13        18.13 o                         
   9   7  12        100.62        102.71        28.58 o                         
 -22   8  12          0.03         -4.75        28.72 o                         
 -20   8  12         75.17         52.94        30.82 o                         
 -18   8  12          2.91        -15.11        24.01 o                         
 -16   8  12          9.47         27.07        12.87 o                         
 -14   8  12         11.27        -12.72        12.72 o                         
 -12   8  12         33.46         65.28        18.37 o                         
 -10   8  12         34.39        -12.94        12.94 o                         
  -8   8  12        314.61        332.07        21.33 o                         
  -6   8  12        132.84        131.89        12.71 o                         
  -4   8  12        184.85        336.79        18.85 o                         
  -2   8  12          1.14         -8.62        10.98 o                         
   0   8  12          5.20         10.38        12.89 o                         
   2   8  12         17.55         14.50        13.70 o                         
   4   8  12         78.55         90.49        15.93 o                         
   6   8  12        145.35        122.35        19.12 o                         
   8   8  12         37.24         34.55        21.98 o                         
 -21   9  12         44.71         75.47        30.04 o                         
 -19   9  12         31.90         25.31        27.58 o                         
 -17   9  12         32.22         25.30        24.11 o                         
 -15   9  12        196.60        208.86        17.02 o                         
 -13   9  12        151.81        240.88        21.62 o                         
 -11   9  12         12.31        -12.83        14.02 o                         
  -9   9  12          1.77        -10.56        10.56 o                         
  -7   9  12        344.25        457.12        20.35 o                         
  -5   9  12        171.19        327.10        15.84 o                         
  -3   9  12          0.40        -11.41        11.41 o                         
  -1   9  12        321.44        333.12        24.51 o                         
   1   9  12          0.57        -14.37        14.37 o                         
   3   9  12        277.49        276.46        18.97 o                         
   5   9  12         69.45         79.23        19.25 o                         
   7   9  12         22.10         16.01        20.93 o                         
 -20  10  12          1.11          4.78        31.20 o                         
 -18  10  12         13.37          4.01        28.69 o                         
 -16  10  12          6.68         -3.33        16.42 o                         
 -14  10  12          7.29          8.62        18.23 o                         
 -12  10  12         18.98        -14.32        14.32 o                         
 -10  10  12          0.67        -10.84        12.73 o                         
  -8  10  12         93.87        136.06        13.24 o                         
  -6  10  12         39.41         72.52        12.47 o                         
  -4  10  12          5.02         55.64        44.44 o                         
  -2  10  12         21.92          6.74        13.11 o                         
   0  10  12          2.49          0.27        17.36 o                         
   2  10  12        108.89        100.86        21.25 o                         
   4  10  12          3.66         33.83        18.75 o                         
   6  10  12         67.82         53.51        21.90 o                         
 -19  11  12         13.03          2.71        31.47 o                         
 -17  11  12          0.51         28.11        31.07 o                         
 -15  11  12         30.57         27.80        17.94 o                         
 -13  11  12         83.07        129.53        19.26 o                         
 -11  11  12         36.03         16.75        15.31 o                         
  -9  11  12         67.55         85.03        13.58 o                         
  -7  11  12        125.46         45.07        13.31 o                         
  -5  11  12          0.28          1.70        13.18 o                         
  -3  11  12        140.98        149.52        15.35 o                         
  -1  11  12         34.79         15.12        14.63 o                         
   1  11  12         14.70         -8.92        17.63 o                         
   3  11  12         29.17         13.00        19.70 o                         
   5  11  12          8.40         -9.43        21.32 o                         
 -18  12  12         22.15         18.92        24.50 o                         
 -16  12  12          0.40          3.71        20.20 o                         
 -14  12  12          1.42          3.54        19.59 o                         
 -12  12  12        137.79        103.21        18.71 o                         
 -10  12  12          0.23         17.85        16.06 o                         
  -8  12  12         56.39         91.06        16.41 o                         
  -6  12  12        113.59        124.28        16.72 o                         
  -4  12  12        180.62        138.08        17.21 o                         
  -2  12  12         26.41         25.03        16.78 o                         
   0  12  12         17.85         35.69        17.72 o                         
   2  12  12        267.45        313.44        31.55 o                         
   4  12  12        157.12        184.03        23.71 o                         
 -17  13  12         45.01         65.10        23.75 o                         
 -15  13  12          3.46          3.06        21.42 o                         
 -13  13  12        341.77        386.64        26.71 o                         
 -11  13  12         32.84         42.40        18.97 o                         
  -9  13  12         74.04         61.85        17.99 o                         
  -7  13  12          5.46         23.02        17.39 o                         
  -5  13  12         37.38          5.84        17.92 o                         
  -3  13  12         27.86         40.22        18.76 o                         
  -1  13  12        154.80        217.60        21.83 o                         
   1  13  12        114.55        133.52        24.32 o                         
   3  13  12        437.50        348.40        40.09 o                         
 -14  14  12        128.95        142.20        22.47 o                         
 -12  14  12         44.52         36.35        20.88 o                         
 -10  14  12         42.56         76.50        21.09 o                         
  -8  14  12        200.30        280.00        23.19 o                         
  -6  14  12        144.35        160.41        23.97 o                         
  -4  14  12         76.80         59.18        22.22 o                         
  -2  14  12        296.90        290.24        32.77 o                         
   0  14  12         11.07         53.64        22.18 o                         
 -11  15  12         43.14         74.97        23.92 o                         
  -9  15  12          4.04          6.38        21.52 o                         
  -7  15  12        109.20        144.35        23.66 o                         
  -5  15  12          5.71          2.15        22.30 o                         
  -3  15  12        294.40        392.43        30.01 o                         
  -1  15  12         33.60         40.89        25.31 o                         
 -23   1  13          0.03          9.75        35.60 o                         
 -21   1  13          8.94         15.53        30.45 o                         
 -19   1  13         19.59        -20.35        20.35 o                         
 -17   1  13         88.65        125.36        15.28 o                         
 -15   1  13        190.55        237.90        15.17 o                         
 -13   1  13          0.29        -22.79        22.79 o                         
 -11   1  13        548.61        494.66        32.32 o                         
  -9   1  13         23.70         -4.12         8.78 o                         
  -7   1  13        223.50        290.72        14.65 o                         
  -5   1  13       1045.80        948.51        28.82 o                         
  -3   1  13        198.72        219.56        15.07 o                         
  -1   1  13        329.80        355.48        15.54 o                         
   1   1  13         61.41         72.99        11.49 o                         
   3   1  13         24.85         -1.94        16.20 o                         
   5   1  13        103.64         80.82        18.96 o                         
   7   1  13        153.39        203.85        22.00 o                         
   9   1  13        690.20        843.17        51.04 o                         
 -24   2  13         15.18         75.63        41.08 o                         
 -22   2  13         36.36         28.66        32.96 o                         
 -20   2  13          9.19         16.56        19.25 o                         
 -18   2  13         66.04         91.89        17.01 o                         
 -16   2  13          6.24          5.59        14.63 o                         
 -14   2  13        429.88        385.92        22.63 o                         
 -12   2  13         63.92         74.36        22.51 o                         
 -10   2  13         29.41        -15.14        15.14 o                         
  -8   2  13        255.35        251.07        15.36 o                         
  -6   2  13          0.45         -9.13         9.52 o                         
  -4   2  13       1123.46        967.52        27.19 o                         
  -2   2  13         24.82         -9.18         9.69 o                         
   0   2  13          1.21          8.17         9.84 o                         
   2   2  13        310.09        304.42        18.80 o                         
   4   2  13        987.25        977.65        32.84 o                         
   6   2  13         11.04         46.57        20.50 o                         
   8   2  13        294.78        327.09        31.43 o                         
 -23   3  13         12.11          0.17        37.31 o                         
 -21   3  13          8.13          4.97        20.21 o                         
 -19   3  13          2.57        -16.80        16.80 o                         
 -17   3  13          0.81         -3.03        19.09 o                         
 -15   3  13         78.93        133.37        15.21 o                         
 -13   3  13        191.57        177.34        20.46 o                         
 -11   3  13         36.95         26.73        11.44 o                         
  -9   3  13        129.53         92.40        18.11 o                         
  -7   3  13        120.66        111.58        11.06 o                         
  -5   3  13         83.57         58.76        13.00 o                         
  -3   3  13         70.23         51.56        10.47 o                         
  -1   3  13        198.73        227.27        13.47 o                         
   1   3  13         10.05         14.20        12.84 o                         
   3   3  13        365.17        396.58        20.92 o                         
   5   3  13         56.71         52.45        17.98 o                         
   7   3  13        621.31        587.23        30.77 o                         
   9   3  13        760.48        841.80        50.11 o                         
 -24   4  13         75.73        149.00        44.74 o                         
 -22   4  13         32.16         73.98        33.28 o                         
 -20   4  13         66.85        132.96        25.28 o                         
 -18   4  13         10.19         27.53        20.27 o                         
 -16   4  13        197.12        318.55        23.33 o                         
 -14   4  13          9.96         12.30        19.63 o                         
 -12   4  13        104.84        100.61        13.48 o                         
 -10   4  13         76.65        -12.22        12.54 o                         
  -8   4  13        454.76        464.70        19.01 o                         
  -6   4  13        295.58        282.16        13.42 o                         
  -4   4  13          8.89         -2.87        11.62 o                         
  -2   4  13        456.63        480.20        24.66 o                         
   0   4  13        360.92        422.93        17.97 o                         
   2   4  13        109.11         78.45        14.86 o                         
   4   4  13        304.08        329.27        19.54 o                         
   6   4  13         10.03         20.39        19.83 o                         
   8   4  13          6.91         10.67        25.38 o                         
 -23   5  13         41.55         14.12        26.09 o                         
 -21   5  13          9.50         11.29        26.70 o                         
 -19   5  13        259.92        170.97        27.48 o                         
 -17   5  13          5.88         15.71        25.90 o                         
 -15   5  13        200.90        242.11        18.93 o                         
 -13   5  13          2.03        -10.98        11.88 o                         
 -11   5  13         32.14        105.61        15.20 o                         
  -9   5  13        103.87         58.23        11.14 o                         
  -7   5  13         91.29         37.09        11.60 o                         
  -5   5  13        782.26        942.96        29.80 o                         
  -3   5  13          0.62        -10.73        10.73 o                         
  -1   5  13         13.35        -11.21        11.21 o                         
   1   5  13        117.60        125.03        16.74 o                         
   3   5  13          7.80         25.67        16.38 o                         
   5   5  13        101.04        125.46        20.03 o                         
   7   5  13          3.07         33.28        24.46 o                         
   9   5  13        353.32        370.40        57.61 o                         
 -22   6  13          0.93        -16.68        31.29 o                         
 -20   6  13         84.51         73.75        27.26 o                         
 -18   6  13          7.89         -9.05        21.10 o                         
 -16   6  13         38.20         33.42        14.74 o                         
 -14   6  13         53.33         52.77        14.04 o                         
 -12   6  13         27.32         66.35        18.07 o                         
 -10   6  13         22.16          6.07        10.80 o                         
  -8   6  13         16.28         25.99        10.75 o                         
  -6   6  13          0.36         10.41        11.24 o                         
  -4   6  13         11.26          5.58        11.62 o                         
  -2   6  13        267.10        247.58        16.57 o                         
   0   6  13        542.11        659.74        30.04 o                         
   2   6  13          4.74          9.13        16.73 o                         
   4   6  13        164.45        198.45        20.09 o                         
   6   6  13          7.74         -9.57        21.69 o                         
   8   6  13          0.39         -0.40        29.84 o                         
 -21   7  13         13.65          6.74        28.59 o                         
 -19   7  13         13.39         35.20        24.96 o                         
 -17   7  13         10.82        -20.54        20.79 o                         
 -15   7  13         86.90        150.13        14.82 o                         
 -13   7  13         81.80         22.76        12.88 o                         
 -11   7  13        159.96        185.30        16.57 o                         
  -9   7  13        507.52        500.86        25.28 o                         
  -7   7  13        176.76        272.95        20.00 o                         
  -5   7  13          1.40         -0.28        11.93 o                         
  -3   7  13          0.08        -11.44        11.44 o                         
  -1   7  13         10.00         -4.51        11.53 o                         
   1   7  13         14.84          1.82        14.77 o                         
   3   7  13        250.55        190.71        17.89 o                         
   5   7  13        114.73        135.29        19.37 o                         
   7   7  13         80.13         74.33        26.61 o                         
 -20   8  13         14.86        -16.80        30.65 o                         
 -18   8  13        145.39        165.10        28.68 o                         
 -16   8  13          0.11        -15.67        15.67 o                         
 -14   8  13        210.98        276.00        18.44 o                         
 -12   8  13         13.70          4.88        13.97 o                         
 -10   8  13         11.17         22.23        12.69 o                         
  -8   8  13        266.09        272.57        27.29 o                         
  -6   8  13          0.02        -11.68        11.68 o                         
  -4   8  13         49.43         55.52        12.67 o                         
  -2   8  13        327.24        341.94        20.58 o                         
   0   8  13          1.05         12.82        14.98 o                         
   2   8  13          0.81        -16.38        16.38 o                         
   4   8  13         29.63         52.19        18.78 o                         
   6   8  13          0.06          4.47        21.68 o                         
 -21   9  13          0.07         13.22        31.78 o                         
 -19   9  13         18.78         -5.50        27.91 o                         
 -17   9  13         22.48          7.52        18.75 o                         
 -15   9  13         99.88         85.57        18.67 o                         
 -13   9  13          1.05         11.32        15.82 o                         
 -11   9  13         40.71         15.05        15.10 o                         
  -9   9  13          0.42         -4.21        13.50 o                         
  -7   9  13         73.82         69.51        13.22 o                         
  -5   9  13         45.49         47.17        13.55 o                         
  -3   9  13        202.91        156.94        15.03 o                         
  -1   9  13          0.68         21.33        14.53 o                         
   1   9  13        239.58        196.66        19.36 o                         
   3   9  13         12.63         10.70        18.37 o                         
   5   9  13          6.16          2.98        21.50 o                         
 -20  10  13         12.92         12.17        31.58 o                         
 -18  10  13          0.85          3.05        29.66 o                         
 -16  10  13         27.06         -6.18        18.80 o                         
 -14  10  13         80.07         24.19        18.63 o                         
 -12  10  13          0.18        -14.17        16.48 o                         
 -10  10  13         16.40         -5.70        14.33 o                         
  -8  10  13          3.68         -1.04        13.49 o                         
  -6  10  13         48.73         11.19        13.75 o                         
  -4  10  13         59.47          3.22        16.12 o                         
  -2  10  13         10.73         -0.89        14.85 o                         
   0  10  13         28.24         36.92        17.92 o                         
   2  10  13          7.88          8.45        19.21 o                         
   4  10  13         94.78         87.12        22.79 o                         
 -19  11  13          4.24         32.30        33.17 o                         
 -17  11  13          7.69        -20.89        20.89 o                         
 -15  11  13          1.33        -19.67        19.67 o                         
 -13  11  13          5.12          7.90        20.34 o                         
 -11  11  13         36.51         29.78        17.41 o                         
  -9  11  13         16.52         58.44        16.20 o                         
  -7  11  13          1.27          3.83        15.80 o                         
  -5  11  13         71.99         95.67        16.73 o                         
  -3  11  13         43.25         14.77        17.22 o                         
  -1  11  13          4.00          6.20        18.11 o                         
   1  11  13         28.90         89.88        22.23 o                         
   3  11  13          5.62        -10.98        24.46 o                         
 -16  12  13         33.26         64.09        38.20 o                         
 -14  12  13         40.16        -22.10        22.10 o                         
 -12  12  13         17.53         17.66        19.26 o                         
 -10  12  13          2.40        -20.88        20.88 o                         
  -8  12  13         45.46         49.87        17.85 o                         
  -6  12  13         65.52        100.08        32.35 o                         
  -4  12  13        122.78        120.16        20.97 o                         
  -2  12  13        116.74        130.32        20.74 o                         
   0  12  13        244.35        227.93        31.82 o                         
   2  12  13        453.12        431.77        48.73 o                         
 -15  13  13         23.77         61.72        27.52 o                         
 -13  13  13          0.38        -22.04        23.54 o                         
 -11  13  13         10.79         36.30        20.65 o                         
  -9  13  13         16.07         15.35        19.95 o                         
  -7  13  13          9.22         -6.75        19.41 o                         
  -5  13  13        110.94        112.46        24.15 o                         
  -3  13  13        305.64        378.47        38.75 o                         
  -1  13  13        262.12        319.03        32.71 o                         
   1  13  13        220.54        286.60        54.77 o                         
 -12  14  13          0.69        -22.90        22.90 o                         
 -10  14  13          1.73        -15.72        22.38 o                         
  -8  14  13          4.99         12.72        26.91 o                         
  -6  14  13         53.58         50.95        23.00 o                         
  -4  14  13         23.09         -9.26        22.84 o                         
  -2  14  13        217.20        180.64        25.95 o                         
 -22   0  14          2.05         -2.43        48.53 o                         
 -20   0  14        628.72        862.71        98.28 o                         
 -18   0  14         15.75         15.44        19.31 o                         
 -16   0  14        591.30        598.23        35.85 o                         
 -14   0  14          2.66          5.12        16.20 o                         
 -12   0  14        380.13        469.54        27.79 o                         
 -10   0  14        285.74        362.24        28.22 o                         
  -8   0  14        600.87        523.17        39.46 o                         
  -6   0  14        312.99        324.88        48.51 o                         
  -4   0  14        178.09        119.30        22.31 o                         
  -2   0  14        679.84        678.75        50.26 o                         
   0   0  14        931.04        809.62        39.68 o                         
   2   0  14        272.77        294.23        27.67 o                         
   4   0  14       1261.25       1195.10        55.62 o                         
   6   0  14        467.86        518.21        43.25 o                         
   8   0  14        118.82         69.43        40.69 o                         
 -23   1  14         48.19         41.02        37.72 o                         
 -21   1  14         69.10        133.36        35.91 o                         
 -19   1  14         73.59         75.96        19.54 o                         
 -17   1  14        110.02        224.57        20.19 o                         
 -15   1  14         26.04         52.57        12.06 o                         
 -13   1  14         28.39          3.44        14.30 o                         
 -11   1  14        116.45        106.80        12.48 o                         
  -9   1  14         93.84         69.40        11.30 o                         
  -7   1  14        690.79        687.98        24.87 o                         
  -5   1  14       1020.62        924.83        31.61 o                         
  -3   1  14        494.44        535.70        22.14 o                         
  -1   1  14       1722.59       1716.58        45.09 o                         
   1   1  14        543.21        557.60        23.35 o                         
   3   1  14        312.88        338.53        24.94 o                         
   5   1  14        145.22        149.04        21.51 o                         
   7   1  14          1.15         -1.50        27.31 o                         
 -22   2  14          0.16         22.51        43.68 o                         
 -20   2  14         15.62         -2.00        20.68 o                         
 -18   2  14          3.00        -13.43        13.43 o                         
 -16   2  14         44.58          0.48        15.32 o                         
 -14   2  14         32.72        -11.08        15.06 o                         
 -12   2  14         42.08         49.42        11.78 o                         
 -10   2  14        503.43        481.16        28.48 o                         
  -8   2  14         12.04         -0.80        10.72 o                         
  -6   2  14        715.05        751.55        26.48 o                         
  -4   2  14        346.91        386.74        20.06 o                         
  -2   2  14        495.11        542.99        24.07 o                         
   0   2  14         21.85         28.12        12.24 o                         
   2   2  14        576.23        545.56        25.74 o                         
   4   2  14         36.95         -2.58        20.96 o                         
   6   2  14          2.91         15.82        26.03 o                         
   8   2  14         22.73         37.71        29.17 o                         
 -23   3  14         14.56        -25.42        25.42 o                         
 -21   3  14         63.18        130.98        24.64 o                         
 -19   3  14         15.61          2.38        20.50 o                         
 -17   3  14         85.32         69.59        18.66 o                         
 -15   3  14        163.19        247.57        19.72 o                         
 -13   3  14          0.01        -11.53        11.53 o                         
 -11   3  14        327.81        288.68        20.18 o                         
  -9   3  14         40.16         -0.25        10.82 o                         
  -7   3  14        124.31        150.66        14.20 o                         
  -5   3  14        114.03        115.57        13.31 o                         
  -3   3  14          0.01        -10.49        11.14 o                         
  -1   3  14        226.97        176.48        15.78 o                         
   1   3  14          4.93          1.23        15.20 o                         
   3   3  14         18.56         85.51        21.57 o                         
   5   3  14         84.14         34.55        21.49 o                         
   7   3  14         18.28         49.12        31.24 o                         
 -22   4  14         37.24         44.73        26.47 o                         
 -20   4  14         25.07         48.90        23.82 o                         
 -18   4  14         78.88         43.09        35.03 o                         
 -16   4  14         72.92         26.79        14.90 o                         
 -14   4  14        281.17        134.55        19.74 o                         
 -12   4  14        329.53        484.09        40.53 o                         
 -10   4  14        121.92        165.21        19.85 o                         
  -8   4  14         24.76         -4.07        11.79 o                         
  -6   4  14         36.57        -11.01        11.01 o                         
  -4   4  14         35.14         25.80        11.97 o                         
  -2   4  14         23.78         21.42        12.17 o                         
   0   4  14         23.49         18.69        15.98 o                         
   2   4  14         22.86         28.53        16.27 o                         
   4   4  14          4.90         -8.55        19.16 o                         
   6   4  14          1.77        -13.78        24.92 o                         
 -21   5  14         35.39         40.30        41.98 o                         
 -19   5  14          4.96        -21.84        49.91 o                         
 -17   5  14         13.38         -5.07        25.50 o                         
 -15   5  14         42.88         34.15        15.74 o                         
 -13   5  14          4.76          0.60        13.28 o                         
 -11   5  14         39.41        -13.07        14.45 o                         
  -9   5  14         19.19         11.72        11.98 o                         
  -7   5  14         77.37        137.60        13.52 o                         
  -5   5  14         40.75        -11.86        11.86 o                         
  -3   5  14          0.59        -11.99        11.99 o                         
  -1   5  14         89.29         83.68        13.61 o                         
   1   5  14         25.56         20.60        17.21 o                         
   3   5  14        227.81        220.92        21.35 o                         
   5   5  14          4.78          5.31        25.43 o                         
   7   5  14         24.55         47.71        31.57 o                         
 -22   6  14         12.72         -8.92        34.04 o                         
 -20   6  14         73.59         55.18        36.47 o                         
 -18   6  14          7.37        -22.14        76.71 o                         
 -16   6  14          0.57         -0.12        17.90 o                         
 -14   6  14          0.65        -14.18        14.18 o                         
 -12   6  14          2.68         -5.75        13.37 o                         
 -10   6  14          5.02         -9.30        11.94 o                         
  -8   6  14        131.72        138.79        13.73 o                         
  -6   6  14         58.48         -2.73        12.51 o                         
  -4   6  14         76.91         80.25        13.08 o                         
  -2   6  14        144.97        110.61        14.03 o                         
   0   6  14         45.34         28.26        17.75 o                         
   2   6  14        242.60        320.24        24.97 o                         
   4   6  14         88.48         52.93        22.93 o                         
   6   6  14          1.39         10.48        28.22 o                         
 -21   7  14         29.29         52.72        29.86 o                         
 -19   7  14         17.79         53.05        26.94 o                         
 -17   7  14          4.47        -18.35        18.35 o                         
 -15   7  14         13.68         41.95        16.84 o                         
 -13   7  14         10.77         -0.55        14.55 o                         
 -11   7  14         12.12          5.61        13.87 o                         
  -9   7  14         29.69         47.86        13.25 o                         
  -7   7  14        266.48        231.87        18.82 o                         
  -5   7  14        322.48        366.90        21.91 o                         
  -3   7  14        130.43        199.47        15.90 o                         
  -1   7  14         95.88        119.55        15.61 o                         
   1   7  14          8.26        -16.50        18.91 o                         
   3   7  14         25.20         46.28        21.55 o                         
   5   7  14          9.04         10.04        26.24 o                         
 -20   8  14          1.87          7.76        29.29 o                         
 -18   8  14        219.42        185.24        37.56 o                         
 -16   8  14         13.59         -0.15        17.72 o                         
 -14   8  14        100.09         93.04        19.19 o                         
 -12   8  14         50.28         40.05        16.30 o                         
 -10   8  14        164.57         55.97        15.07 o                         
  -8   8  14         21.18         40.17        14.49 o                         
  -6   8  14        149.72        155.28        15.74 o                         
  -4   8  14         35.84         32.17        15.13 o                         
  -2   8  14        126.37        128.29        15.88 o                         
   0   8  14         49.37         57.59        17.57 o                         
   2   8  14         10.16         -7.84        18.93 o                         
   4   8  14          0.35        -22.43        25.58 o                         
 -19   9  14         37.70        114.39        32.10 o                         
 -17   9  14         87.29        155.69        29.21 o                         
 -15   9  14          0.64         18.38        18.81 o                         
 -13   9  14        153.53        242.08        22.95 o                         
 -11   9  14         32.53         14.07        18.82 o                         
  -9   9  14          2.42         -0.36        16.52 o                         
  -7   9  14        416.33        406.05        34.96 o                         
  -5   9  14        101.85         92.35        15.84 o                         
  -3   9  14          0.61          1.56        15.61 o                         
  -1   9  14         33.44          0.88        17.21 o                         
   1   9  14         75.91         79.99        21.33 o                         
   3   9  14         56.46         85.09        23.96 o                         
 -18  10  14         47.11        115.01        24.84 o                         
 -16  10  14        156.35        207.80        24.05 o                         
 -14  10  14          0.03         21.17        37.39 o                         
 -12  10  14        397.01        487.14        33.25 o                         
 -10  10  14          0.26         27.01        19.63 o                         
  -8  10  14        115.21         99.21        17.75 o                         
  -6  10  14         13.16         44.23        17.02 o                         
  -4  10  14        123.80        158.28        19.85 o                         
  -2  10  14          7.90         17.15        19.07 o                         
   0  10  14         15.92        -15.73        21.94 o                         
   2  10  14         67.70         75.42        25.38 o                         
 -17  11  14         11.45          5.80        23.04 o                         
 -15  11  14        106.55        119.96        34.36 o                         
 -13  11  14        113.66        137.13        25.34 o                         
 -11  11  14         61.72         68.16        21.92 o                         
  -9  11  14        199.65        197.13        24.11 o                         
  -7  11  14         97.62         86.60        28.01 o                         
  -5  11  14        203.35        268.57        34.31 o                         
  -3  11  14         14.18         -2.64        19.76 o                         
  -1  11  14         10.89         -1.46        21.38 o                         
   1  11  14         10.64         16.59        26.10 o                         
 -14  12  14         27.57         51.42        23.84 o                         
 -12  12  14         71.26         58.50        25.49 o                         
 -10  12  14          4.51         -0.77        20.79 o                         
  -8  12  14         21.99         49.61        20.61 o                         
  -6  12  14         65.73         76.31        23.07 o                         
  -4  12  14        220.89        280.95        34.97 o                         
  -2  12  14          4.72         39.41        22.83 o                         
 -13  13  14          5.63        -11.93        26.38 o                         
 -11  13  14          2.63         17.09        22.88 o                         
  -9  13  14         11.49         52.72        22.95 o                         
  -7  13  14         12.81         18.89        22.66 o                         
  -5  13  14         52.58         82.74        23.97 o                         
  -3  13  14          1.36         18.54        24.82 o                         
 -21   1  15         38.38         32.35        24.30 o                         
 -19   1  15         28.60         19.43        16.02 o                         
 -17   1  15         28.26         50.63        15.50 o                         
 -15   1  15          0.12         -2.89        13.37 o                         
 -13   1  15          1.47        -12.83        12.83 o                         
 -11   1  15          3.10         17.82        12.45 o                         
  -9   1  15         40.58         20.47        12.83 o                         
  -7   1  15          9.08         18.29        14.10 o                         
  -5   1  15        155.55        111.14        15.18 o                         
  -3   1  15          0.04         18.66        14.45 o                         
  -1   1  15          9.72         16.39        14.50 o                         
   1   1  15         83.38         21.25        18.71 o                         
   3   1  15        167.58        194.47        22.16 o                         
   5   1  15         20.95         60.87        27.78 o                         
 -22   2  15          4.54         42.53        26.32 o                         
 -20   2  15          0.23        -17.82        21.93 o                         
 -18   2  15         13.81         34.81        24.00 o                         
 -16   2  15         38.68          9.14        14.76 o                         
 -14   2  15         75.10         76.44        18.77 o                         
 -12   2  15         44.66         30.62        14.74 o                         
 -10   2  15        121.28        150.78        14.96 o                         
  -8   2  15         29.75         37.46        13.07 o                         
  -6   2  15        510.35        581.65        27.94 o                         
  -4   2  15          1.93         -3.29        13.36 o                         
  -2   2  15         16.62         23.43        13.55 o                         
   0   2  15         85.41        144.95        17.38 o                         
   2   2  15        512.09        573.01        30.79 o                         
   4   2  15        146.82        240.16        28.63 o                         
 -21   3  15         57.11         46.26        24.72 o                         
 -19   3  15          4.66         -0.53        16.40 o                         
 -17   3  15          3.77         -4.59        21.00 o                         
 -15   3  15        136.27        112.07        21.64 o                         
 -13   3  15        112.53         58.79        15.66 o                         
 -11   3  15        662.67        702.54        47.71 o                         
  -9   3  15         96.71         94.18        13.43 o                         
  -7   3  15        251.48        288.90        23.21 o                         
  -5   3  15          8.35        -11.31        12.77 o                         
  -3   3  15         17.38         13.94        13.16 o                         
  -1   3  15         36.73         28.73        14.61 o                         
   1   3  15        202.69        180.15        19.68 o                         
   3   3  15          0.85        -22.55        22.55 o                         
   5   3  15          0.08         10.94        32.50 o                         
 -22   4  15         37.12         52.81        28.13 o                         
 -20   4  15         11.36         28.55        29.42 o                         
 -18   4  15          3.50         29.06        30.12 o                         
 -16   4  15        111.14        134.87        20.05 o                         
 -14   4  15        117.93        188.53        20.58 o                         
 -12   4  15        245.21        255.02        17.94 o                         
 -10   4  15        344.07        264.16        19.79 o                         
  -8   4  15          1.78         -7.54        12.89 o                         
  -6   4  15        448.76        421.23        27.94 o                         
  -4   4  15          0.10         -2.44        13.37 o                         
  -2   4  15         43.96         35.01        15.10 o                         
   0   4  15         11.18         10.91        19.00 o                         
   2   4  15         31.16         13.02        19.55 o                         
   4   4  15          1.49         -8.66        24.64 o                         
 -21   5  15        106.94        130.02        40.66 o                         
 -19   5  15         16.24        -17.02        25.19 o                         
 -17   5  15        245.16        221.82        31.69 o                         
 -15   5  15        406.08        407.79        45.61 o                         
 -13   5  15          0.45         -1.31        16.86 o                         
 -11   5  15        689.24        687.71        60.19 o                         
  -9   5  15          2.88         -3.41        12.96 o                         
  -7   5  15        172.11        164.90        14.41 o                         
  -5   5  15         13.89         -9.16        13.45 o                         
  -3   5  15          8.97          4.07        14.36 o                         
  -1   5  15          3.91         -0.11        16.52 o                         
   1   5  15         14.24         25.91        20.93 o                         
   3   5  15         28.47         36.68        24.22 o                         
 -20   6  15        118.04        217.30        36.87 o                         
 -18   6  15          0.26          5.69        21.01 o                         
 -16   6  15        177.88        265.83        40.88 o                         
 -14   6  15          3.61         -9.14        17.80 o                         
 -12   6  15        251.55        221.63        26.50 o                         
 -10   6  15        100.24         48.26        14.07 o                         
  -8   6  15         23.71         76.11        16.65 o                         
  -6   6  15         34.95         79.69        14.50 o                         
  -4   6  15         26.31         32.06        14.90 o                         
  -2   6  15         16.56         23.15        15.60 o                         
   0   6  15          0.02         17.05        22.07 o                         
   2   6  15          0.09         15.28        24.80 o                         
   4   6  15          2.70         55.90        28.88 o                         
 -19   7  15          3.42         33.96        49.21 o                         
 -17   7  15        213.17        270.27        39.85 o                         
 -15   7  15         36.83         25.44        18.23 o                         
 -13   7  15         28.13         43.09        18.36 o                         
 -11   7  15         20.53          2.69        16.97 o                         
  -9   7  15         18.24         47.39        15.85 o                         
  -7   7  15         71.28         91.47        18.81 o                         
  -5   7  15        132.16        105.24        16.79 o                         
  -3   7  15         29.30         28.86        16.20 o                         
  -1   7  15         35.64         13.08        18.98 o                         
   1   7  15          2.75          4.12        24.77 o                         
   3   7  15          3.76        -17.32        30.59 o                         
 -18   8  15         64.30         59.83        23.57 o                         
 -16   8  15          1.42          0.02        20.32 o                         
 -14   8  15        221.56        300.86        35.52 o                         
 -12   8  15         33.20         25.19        19.17 o                         
 -10   8  15         32.57         57.76        19.47 o                         
  -8   8  15          0.00         17.64        19.90 o                         
  -6   8  15         46.74         12.03        17.89 o                         
  -4   8  15         68.74         94.43        19.14 o                         
  -2   8  15          0.94         -7.99        17.98 o                         
   0   8  15        200.89        174.90        26.24 o                         
   2   8  15          8.57         20.73        28.83 o                         
 -17   9  15         15.12         68.33        33.76 o                         
 -15   9  15         37.02        -21.43        21.43 o                         
 -13   9  15        216.50        209.25        24.26 o                         
 -11   9  15        169.13        158.95        34.89 o                         
  -9   9  15        211.44        212.07        27.49 o                         
  -7   9  15         22.84         30.87        21.39 o                         
  -5   9  15          5.04          3.03        20.23 o                         
  -3   9  15         21.80         20.40        21.60 o                         
  -1   9  15          0.46         12.08        25.39 o                         
   1   9  15        438.40        478.98        79.91 o                         
 -16  10  15         21.67         19.54        23.87 o                         
 -14  10  15        146.24        137.50        24.23 o                         
 -12  10  15          4.59         24.20        21.90 o                         
 -10  10  15        132.20        178.68        24.66 o                         
  -8  10  15        404.69        514.12        43.10 o                         
  -6  10  15        120.30         70.67        23.13 o                         
  -4  10  15         31.88         39.75        22.10 o                         
  -2  10  15         11.35         -2.87        21.72 o                         
   0  10  15         80.88         93.30        27.11 o                         
 -15  11  15          9.78        -12.33        25.96 o                         
 -13  11  15         71.00         99.99        25.55 o                         
 -11  11  15          0.02         16.26        24.91 o                         
  -9  11  15         78.69         55.17        24.54 o                         
  -7  11  15         78.02         66.45        22.41 o                         
  -5  11  15        115.34         56.78        23.24 o                         
  -3  11  15         65.89         80.74        24.66 o                         
 -12  12  15          4.43         -6.75        28.10 o                         
 -10  12  15          1.61          8.28        31.15 o                         
  -8  12  15          2.13         31.33        23.66 o                         
  -6  12  15         18.15         46.31        24.57 o                         
 -20   0  16         58.43        157.94        30.78 o                         
 -18   0  16          1.63          4.35        24.13 o                         
 -16   0  16        131.84        182.05        33.76 o                         
 -14   0  16          3.36         32.33        22.88 o                         
 -12   0  16        154.41        132.01        21.87 o                         
 -10   0  16         52.13         43.61        18.06 o                         
  -8   0  16        276.95        268.93        23.35 o                         
  -6   0  16        125.27         85.76        22.16 o                         
  -4   0  16         80.85         46.96        20.69 o                         
  -2   0  16         10.33         -3.69        21.04 o                         
   0   0  16        140.90        138.74        25.97 o                         
   2   0  16        278.18        348.97        50.76 o                         
 -21   1  16          0.18        -23.25        23.25 o                         
 -19   1  16         26.15         36.87        19.23 o                         
 -17   1  16          2.50          2.43        16.96 o                         
 -15   1  16        106.83        132.58        18.47 o                         
 -13   1  16        298.89        292.49        20.35 o                         
 -11   1  16         18.13        -14.52        14.75 o                         
  -9   1  16        118.15        197.21        20.43 o                         
  -7   1  16          0.25         -1.16        15.51 o                         
  -5   1  16         19.31         21.30        15.93 o                         
  -3   1  16          0.32        -16.89        16.89 o                         
  -1   1  16         47.59         46.49        17.75 o                         
   1   1  16          1.96         20.02        18.73 o                         
   3   1  16         37.09         57.44        26.12 o                         
 -20   2  16         50.17         61.75        20.05 o                         
 -18   2  16         10.16         22.34        17.67 o                         
 -16   2  16         33.52         51.32        16.82 o                         
 -14   2  16         11.41        -21.35        21.88 o                         
 -12   2  16          0.09         -8.54        17.17 o                         
 -10   2  16         22.34         67.62        17.33 o                         
  -8   2  16         50.22         19.31        15.21 o                         
  -6   2  16         94.28         99.49        15.87 o                         
  -4   2  16         57.88         76.58        16.29 o                         
  -2   2  16         97.78        105.19        17.87 o                         
   0   2  16         56.18         92.86        24.21 o                         
   2   2  16         36.19         54.51        28.46 o                         
 -21   3  16         42.91         34.54        27.44 o                         
 -19   3  16          1.87         12.92        19.08 o                         
 -17   3  16          4.57         -7.13        24.19 o                         
 -15   3  16          5.41         -7.70        24.35 o                         
 -13   3  16         21.24         60.73        17.65 o                         
 -11   3  16         47.51         13.91        15.50 o                         
  -9   3  16        137.61        134.91        17.20 o                         
  -7   3  16        139.66        181.15        17.66 o                         
  -5   3  16         35.09        163.57        17.37 o                         
  -3   3  16         77.53        116.72        16.65 o                         
  -1   3  16          0.19          0.90        17.49 o                         
   1   3  16          0.08         -9.77        22.67 o                         
   3   3  16          0.00        -31.53        31.53 o                         
 -20   4  16          0.00          2.82        21.37 o                         
 -18   4  16         31.95          4.76        26.24 o                         
 -16   4  16         15.80         78.07        39.76 o                         
 -14   4  16          6.29        -18.53        18.53 o                         
 -12   4  16          3.36          2.03        17.48 o                         
 -10   4  16          0.16        -16.30        16.30 o                         
  -8   4  16         40.17         73.41        27.54 o                         
  -6   4  16         37.63         23.01        16.18 o                         
  -4   4  16         55.68         66.85        16.91 o                         
  -2   4  16         74.45         52.26        17.57 o                         
   0   4  16         14.99        -22.62        22.62 o                         
   2   4  16          1.73        -16.38        27.12 o                         
 -19   5  16         21.40        -27.07        27.99 o                         
 -17   5  16          0.05         -6.16        20.86 o                         
 -15   5  16         85.93         43.86        25.36 o                         
 -13   5  16          5.41         25.96        19.75 o                         
 -11   5  16         15.78         54.92        18.27 o                         
  -9   5  16         26.49         11.98        16.96 o                         
  -7   5  16         11.33        -15.89        15.89 o                         
  -5   5  16         52.14         19.54        16.83 o                         
  -3   5  16         25.25        -13.95        17.73 o                         
  -1   5  16        251.25        265.39        26.78 o                         
   1   5  16          9.21         23.33        27.06 o                         
 -18   6  16          0.01          9.55        23.53 o                         
 -16   6  16         65.77         78.13        23.49 o                         
 -14   6  16          4.90          0.13        21.24 o                         
 -12   6  16          0.06          1.96        20.31 o                         
 -10   6  16          0.61        -11.23        17.77 o                         
  -8   6  16         18.49         46.21        17.94 o                         
  -6   6  16         91.90        145.97        23.68 o                         
  -4   6  16         95.23        122.30        19.92 o                         
  -2   6  16         29.25         47.36        19.65 o                         
   0   6  16          7.76         10.86        27.12 o                         
 -17   7  16          4.19        -24.33        24.33 o                         
 -15   7  16        246.34        254.71        26.19 o                         
 -13   7  16         25.94         36.37        21.47 o                         
 -11   7  16          0.85         -0.92        18.94 o                         
  -9   7  16         25.03         28.37        19.48 o                         
  -7   7  16          8.36         55.28        31.48 o                         
  -5   7  16        195.19        159.14        29.93 o                         
  -3   7  16         27.12         24.22        20.76 o                         
  -1   7  16        304.13        259.74        45.35 o                         
 -16   8  16         19.34         93.66        25.37 o                         
 -14   8  16        150.23        142.57        24.59 o                         
 -12   8  16          0.40        -14.95        21.03 o                         
 -10   8  16          0.52          0.84        21.03 o                         
  -8   8  16         49.85         12.96        20.98 o                         
  -6   8  16         19.52         67.47        21.00 o                         
  -4   8  16        142.19        189.88        25.05 o                         
  -2   8  16          5.99          6.25        22.86 o                         
 -15   9  16          5.10         23.91        24.73 o                         
 -13   9  16         20.93         25.06        24.14 o                         
 -11   9  16          0.09         11.49        24.38 o                         
  -9   9  16          3.70          7.40        22.59 o                         
  -7   9  16          2.32          3.59        23.06 o                         
  -5   9  16          0.01          1.99        24.30 o                         
  -3   9  16          2.01         -7.63        24.04 o                         
 -12  10  16         21.33         58.53        26.06 o                         
 -10  10  16          3.09         27.21        32.15 o                         
  -8  10  16         89.66        112.59        30.10 o                         
  -6  10  16         38.91         73.41        26.44 o                         
 -19   1  17         59.33         99.29        21.56 o                         
 -17   1  17         73.89         62.91        28.76 o                         
 -15   1  17         45.94         45.26        20.05 o                         
 -13   1  17          0.12         13.24        17.94 o                         
 -11   1  17          0.20          3.23        16.63 o                         
  -9   1  17          3.42          6.59        15.87 o                         
  -7   1  17          1.09         -0.49        18.40 o                         
  -5   1  17         26.24         11.13        17.19 o                         
  -3   1  17         13.65          4.75        18.13 o                         
  -1   1  17        115.13        102.79        19.57 o                         
 -18   2  17         71.42         54.91        21.70 o                         
 -16   2  17          2.44         -6.62        19.02 o                         
 -14   2  17         59.00        130.21        19.39 o                         
 -12   2  17         59.61        108.87        24.65 o                         
 -10   2  17          4.27          2.33        20.78 o                         
  -8   2  17          6.65         22.84        20.84 o                         
  -6   2  17          0.13        -12.09        21.05 o                         
  -4   2  17         33.42         63.08        22.41 o                         
  -2   2  17         20.13         65.53        21.92 o                         
   0   2  17         10.36         32.15        31.51 o                         
 -19   3  17          6.45          6.54        21.20 o                         
 -17   3  17        128.13        237.10        24.33 o                         
 -15   3  17         63.35         61.98        27.15 o                         
 -13   3  17         12.45         -1.14        23.35 o                         
 -11   3  17         10.22         -4.37        19.70 o                         
  -9   3  17          4.43         -5.09        18.85 o                         
  -7   3  17         11.23         17.69        18.74 o                         
  -5   3  17         61.81         65.14        21.08 o                         
  -3   3  17          3.35        -19.46        19.46 o                         
  -1   3  17        122.93        141.77        26.41 o                         
 -18   4  17          4.19         -4.38        29.14 o                         
 -16   4  17         26.90        -33.98        33.98 o                         
 -14   4  17         22.36        -19.68        22.52 o                         
 -12   4  17         39.95         35.32        21.97 o                         
 -10   4  17         13.94         -6.44        20.35 o                         
  -8   4  17         23.34         60.29        20.52 o                         
  -6   4  17          0.12          4.75        20.41 o                         
  -4   4  17          0.69         -8.43        19.30 o                         
  -2   4  17          4.56         31.38        21.18 o                         
 -17   5  17         24.53         87.82        32.22 o                         
 -15   5  17         46.36         24.88        22.53 o                         
 -13   5  17         13.31         30.32        22.88 o                         
 -11   5  17         11.89         22.49        20.99 o                         
  -9   5  17          0.95        -10.26        22.21 o                         
  -7   5  17         10.42         -4.65        19.30 o                         
  -5   5  17          3.36        -11.76        20.59 o                         
  -3   5  17         68.14         80.58        22.38 o                         
 -16   6  17         30.91         49.88        25.96 o                         
 -14   6  17          0.98        -15.09        23.44 o                         
 -12   6  17         35.99         60.73        24.88 o                         
 -10   6  17         10.30         65.05        38.91 o                         
  -8   6  17        108.86        236.04        33.53 o                         
  -6   6  17         14.22         48.97        20.94 o                         
  -4   6  17         21.30         17.75        22.71 o                         
  -2   6  17         34.72         79.60        25.50 o                         
 -15   7  17        152.48        152.14        41.60 o                         
 -13   7  17         18.23          5.24        25.42 o                         
 -11   7  17         84.02         93.08        22.75 o                         
  -9   7  17         28.78         20.30        23.11 o                         
  -7   7  17         54.18        134.32        23.14 o                         
  -5   7  17         24.68         66.14        24.59 o                         
 -12   8  17         27.49          9.33        24.98 o                         
 -10   8  17        298.15        253.22        34.85 o                         
  -8   8  17         13.29         14.46        24.25 o                         
  -6   8  17        134.66        142.93        31.07 o                         
 -16   0  18          2.07         -5.31        30.87 o                         
 -14   0  18          1.63         30.93        31.25 o                         
 -12   0  18        109.65        159.09        30.78 o                         
 -10   0  18          2.60         -7.50        27.74 o                         
  -8   0  18        108.41         35.42        50.39 o                         
  -6   0  18          4.12         -2.35        27.42 o                         
  -4   0  18          8.81        -15.00        29.78 o                         
 -17   1  18         10.41         32.95        22.91 o                         
 -15   1  18          1.99          3.31        21.85 o                         
 -13   1  18          0.55         11.95        19.37 o                         
 -11   1  18          0.90         11.66        19.78 o                         
  -9   1  18          2.88         -5.66        21.05 o                         
  -7   1  18          7.13        -21.84        21.84 o                         
  -5   1  18        318.58        420.23        44.15 o                         
 -16   2  18          0.40         -0.17        22.03 o                         
 -14   2  18         44.62         60.26        21.32 o                         
 -12   2  18          0.94         -6.80        19.55 o                         
 -10   2  18         87.87        109.81        34.55 o                         
  -8   2  18         15.44        -27.44        34.78 o                         
  -6   2  18         61.73         54.27        27.07 o                         
  -4   2  18         12.87         29.27        26.83 o                         
 -15   3  18          5.10         18.31        25.74 o                         
 -13   3  18         71.55        160.98        30.36 o                         
 -11   3  18         39.90         17.01        27.40 o                         
  -9   3  18        278.58        366.12        79.39 o                         
  -7   3  18         22.83         68.70        28.01 o                         
  -5   3  18         67.50         99.44        29.12 o                         
 -14   4  18        136.92         97.52        31.09 o                         
 -12   4  18         21.31          0.75        23.81 o                         
 -10   4  18         91.77        141.40        30.96 o                         
  -8   4  18         26.11         58.03        25.90 o                         
  -6   4  18        109.37        106.10        26.99 o                         
 -13   5  18          0.52        -19.93        25.22 o                         
 -11   5  18         15.90         13.10        25.55 o                         
  -9   5  18          1.74         -2.16        27.95 o                         
  -7   5  18          1.37         10.79        26.34 o                         
 -10   6  18         13.76        -14.44        26.83 o                         
                                                                                
