# Supplementary material for: Syntheses, characterizations, crystal structures and Hirshfeld surface analyses of methyl 4-[4-(di­fluorometh­oxy)phen­yl]-2,7,7-trimethyl-5-oxo-1,4,5,6,7,8-hexa­hydro­quinoline-3-carboxyl­ate, isopropyl 4-[4-(di­fluoro­meth­oxy)phen­yl]-2,6,6-trimethyl-5-oxo-1,4,5,6,7,8-hexa­hydro­quinoline-3-carboxyl­ate and tert-butyl 4-[4-(di­fluoro­meth­oxy)phen­yl]-2,6,6-trimethyl-5-oxo-1,4,5,6,7,8-hexa­hydro­quinoline-3-carboxyl­ate
Source: Acta Crystallogr E Crystallogr Commun. 2024 Feb 8;80(Pt 3):281–8. doi: 10.1107/S2056989024001233 (PMC10915661; doi:10.1107/S2056989024001233)
Supplement: Supplementary file 3 [file e-80-00281-IIsup3.hkl]

data_II                                                                         
_shelx_title ' (II) in Pbca'                                                    
_shelx_refln_list_code          4                                               
_shelx_F_calc_maximum      265.52                                               
_exptl_crystal_F_000      1776.00                                               
_reflns_d_resolution_high  0.6341                                               
                                                                                
loop_                                                                           
 _space_group_symop_operation_xyz                                               
 'x, y, z'                                                                      
 '-x+1/2, -y, z+1/2'                                                            
 '-x, y+1/2, -z+1/2'                                                            
 'x+1/2, -y+1/2, -z'                                                            
 '-x, -y, -z'                                                                   
 'x-1/2, y, -z-1/2'                                                             
 'x, -y-1/2, z-1/2'                                                             
 '-x-1/2, y-1/2, z'                                                             
                                                                                
_cell_length_a    12.2546                                                       
_cell_length_b    15.6936                                                       
_cell_length_c    21.9027                                                       
_cell_angle_alpha  90.000                                                       
_cell_angle_beta   90.000                                                       
_cell_angle_gamma  90.000                                                       
                                                                                
_shelx_F_squared_multiplier     1.000                                           
                                                                                
loop_                                                                           
 _refln_index_h                                                                 
 _refln_index_k                                                                 
 _refln_index_l                                                                 
 _refln_F_squared_calc                                                          
 _refln_F_squared_meas                                                          
 _refln_F_squared_sigma                                                         
 _refln_observed_status                                                         
   4   0   0      36273.61      32346.53       933.42 o                         
   6   0   0       2574.10       3178.99       160.42 o                         
   8   0   0       5979.54       5475.20       157.09 o                         
  10   0   0       9386.68       9034.26       207.82 o                         
  12   0   0        124.06        166.35        21.82 o                         
  14   0   0       3901.63       3526.49        86.70 o                         
  16   0   0        232.88        264.02        32.48 o                         
  18   0   0        107.04         67.88        57.45 o                         
   2   1   0      36190.07      34782.68      1217.79 o                         
   4   1   0       1789.82       1693.64        42.66 o                         
   6   1   0       2057.01       2035.86        48.46 o                         
   8   1   0          1.27          8.07         9.55 o                         
  10   1   0         17.95          5.45         8.04 o                         
  12   1   0        186.40        165.51        13.87 o                         
  14   1   0       1445.06       1399.88        34.10 o                         
  16   1   0        254.51        254.63        21.77 o                         
  18   1   0        130.77        166.39        27.01 o                         
   0   2   0       1280.39       1072.48        36.33 o                         
   2   2   0      17465.42      18877.55       750.49 o                         
   4   2   0        142.78        214.67        24.01 o                         
   6   2   0       7900.86       8144.91       159.65 o                         
   8   2   0        572.20        575.00        38.00 o                         
  10   2   0        497.10        634.58        28.29 o                         
  12   2   0       1026.51       1030.86        54.65 o                         
  14   2   0         16.72         37.25         9.11 o                         
  16   2   0          3.32          2.07        10.85 o                         
  18   2   0        435.47        471.52        31.37 o                         
   2   3   0      49006.01      46425.41      1885.45 o                         
   4   3   0        766.42        753.50        21.03 o                         
   6   3   0       1446.58       1998.23        73.68 o                         
   8   3   0       9856.33       9935.75       182.79 o                         
  10   3   0       3859.06       3508.13        70.06 o                         
  12   3   0       1954.47       1733.93        41.90 o                         
  14   3   0        194.64        190.89        15.20 o                         
  16   3   0        542.82        583.99        32.37 o                         
  18   3   0          0.08         17.33        23.03 o                         
   0   4   0      31682.13      32575.42      1306.45 o                         
   4   4   0          1.33          9.31         2.96 o                         
   6   4   0       3503.63       3888.94        69.83 o                         
   8   4   0       2038.51       1882.99        41.57 o                         
  10   4   0        408.83        461.16        23.74 o                         
  12   4   0        151.49        134.28        15.11 o                         
  14   4   0        160.25        151.85        14.42 o                         
  16   4   0        409.32        400.31        25.94 o                         
  18   4   0       1479.31       1398.42        50.50 o                         
   2   5   0      12629.78      12989.93       313.60 o                         
   4   5   0       1218.68       1202.35        37.39 o                         
   6   5   0         46.61         73.91         6.35 o                         
   8   5   0        577.65        500.66        19.21 o                         
  10   5   0        456.29        390.71        24.16 o                         
  12   5   0        208.14        199.04        16.98 o                         
  14   5   0         23.12         32.96        13.84 o                         
  16   5   0        293.65        331.81        22.79 o                         
  18   5   0         65.71         74.29        17.37 o                         
   2   6   0        433.64        364.33        13.23 o                         
   4   6   0        208.53        194.25         9.63 o                         
   6   6   0       1084.31        968.56        19.44 o                         
   8   6   0        431.12        395.41        15.16 o                         
  10   6   0       3734.01       3593.61        93.07 o                         
  12   6   0        249.82        250.64        16.64 o                         
  14   6   0        137.61        176.52        21.91 o                         
  16   6   0        397.90        428.99        27.56 o                         
  18   6   0         16.26         -8.59        12.20 o                         
   2   7   0        924.04        974.32        19.63 o                         
   4   7   0       2373.44       2454.86        52.13 o                         
   6   7   0         13.01         16.33         4.34 o                         
   8   7   0         88.08        111.71        11.38 o                         
  10   7   0        365.42        285.02        16.81 o                         
  12   7   0         67.37         43.42         8.50 o                         
  14   7   0        384.45        322.97        17.83 o                         
  16   7   0          2.32         28.89        10.15 o                         
  18   7   0         46.15         39.99        43.38 o                         
   0   8   0        113.73        148.46        16.69 o                         
   2   8   0        802.40        779.67        16.07 o                         
   4   8   0         26.86         17.51         5.44 o                         
   6   8   0       5698.14       5532.06        87.91 o                         
   8   8   0        456.43        341.92        11.85 o                         
  10   8   0       3981.80       3490.02        63.96 o                         
  12   8   0       1007.41        949.89        35.22 o                         
  14   8   0        414.14        435.15        18.95 o                         
  16   8   0        248.37        267.67        19.28 o                         
  18   8   0         17.92         26.66        35.04 o                         
   2   9   0       1081.63       1089.17        22.00 o                         
   4   9   0         70.90         64.44         8.92 o                         
   8   9   0         12.00         26.94        12.28 o                         
  10   9   0        213.99        193.67        10.10 o                         
  12   9   0        399.56        438.43        16.16 o                         
  14   9   0         15.99         29.31         6.31 o                         
  16   9   0        265.16        229.77        31.87 o                         
   2  10   0       1609.23       1811.26        32.37 o                         
   4  10   0       1171.72       1102.12        23.02 o                         
   6  10   0        287.64        335.23        18.48 o                         
   8  10   0       2020.99       1811.27        36.37 o                         
  10  10   0        159.14        138.79         9.82 o                         
  12  10   0         19.68         31.85         5.93 o                         
  14  10   0          5.17         11.62         7.83 o                         
  16  10   0         23.03          5.99        14.54 o                         
   2  11   0        686.12        761.61        17.30 o                         
   4  11   0       2940.10       2945.86        50.25 o                         
   6  11   0          8.57         10.98         4.49 o                         
   8  11   0       1030.27       1010.23        27.18 o                         
  10  11   0          4.83          1.04         4.33 o                         
  12  11   0        404.73        375.53        40.19 o                         
  14  11   0          0.05         -0.60        10.47 o                         
  16  11   0          6.18         -2.65        21.48 o                         
   0  12   0        976.18       1078.21        27.00 o                         
   2  12   0         84.53        125.76        11.24 o                         
   4  12   0         10.54         13.92         4.54 o                         
   8  12   0        184.10        170.29        13.43 o                         
  10  12   0        559.06        492.69        17.66 o                         
  12  12   0         16.12         21.75        14.11 o                         
  14  12   0         65.82         96.20        16.09 o                         
   2  13   0       9484.17       8976.44       128.71 o                         
   4  13   0         61.66         71.16         7.40 o                         
   6  13   0        779.04        797.67        23.26 o                         
   8  13   0        443.73        445.84        16.31 o                         
  10  13   0          0.19         20.45         7.68 o                         
  12  13   0       1313.73       1220.94        45.97 o                         
  14  13   0        630.39        641.80        55.22 o                         
   0  14   0        412.51        449.53        17.36 o                         
   2  14   0        753.25        737.88        18.43 o                         
   4  14   0       5870.73       5369.80        83.36 o                         
   6  14   0       1025.65        958.27        23.83 o                         
   8  14   0         61.12         69.53         9.00 o                         
  10  14   0       2016.24       1984.55        54.65 o                         
  12  14   0       1555.14       1530.91        71.33 o                         
  14  14   0        289.51        287.29        38.45 o                         
   2  15   0        276.30        365.59        13.74 o                         
   4  15   0        524.26        522.14        16.65 o                         
   6  15   0        959.84        957.47        32.76 o                         
   8  15   0        913.19        878.16        25.02 o                         
  10  15   0        401.32        379.10        21.88 o                         
  12  15   0        157.92        182.02        28.26 o                         
   0  16   0       1969.01       1854.86        54.04 o                         
   2  16   0       1475.60       1409.82        33.80 o                         
   4  16   0        674.86        656.17        20.13 o                         
   6  16   0        315.80        296.98        15.55 o                         
   8  16   0        536.51        513.51        21.75 o                         
  10  16   0          6.48         19.78        16.45 o                         
  12  16   0          6.56          6.92        11.99 o                         
   2  17   0        697.07        652.80        19.07 o                         
   4  17   0        285.33        277.11        13.77 o                         
   6  17   0       1680.49       1609.63        39.40 o                         
   8  17   0         20.79         37.70         9.44 o                         
  10  17   0        240.73        307.99        38.46 o                         
  12  17   0          2.68         14.25        18.10 o                         
   0  18   0        848.65        797.96        32.83 o                         
   2  18   0        594.84        609.23        18.50 o                         
   4  18   0        937.11        896.82        27.03 o                         
   6  18   0          0.87         -1.28         5.88 o                         
   8  18   0         44.30         46.74        11.90 o                         
  10  18   0        391.93        395.86        28.18 o                         
  12  18   0        134.97        137.93        56.24 o                         
   2  19   0        955.68        933.45        26.13 o                         
   4  19   0          3.46          8.92         7.02 o                         
   6  19   0        382.42        369.63        20.16 o                         
   8  19   0        389.22        428.83        26.78 o                         
  10  19   0         46.17         20.85        13.97 o                         
  12  19   0        269.31        190.85        42.41 o                         
   0  20   0          5.93         -1.84        11.06 o                         
   2  20   0        439.40        432.29        17.12 o                         
   4  20   0       2011.93       1885.63        46.10 o                         
   6  20   0          1.58         10.07         8.06 o                         
   8  20   0         22.27         27.81        12.86 o                         
  10  20   0        355.70        375.69        61.77 o                         
   2  21   0        315.70        340.93        15.14 o                         
   4  21   0         81.39         99.06        11.53 o                         
   6  21   0        538.20        522.11        25.34 o                         
   8  21   0        435.83        460.34        45.70 o                         
  10  21   0         31.28         45.71        28.80 o                         
   0  22   0        842.40        885.40        67.30 o                         
   2  22   0        888.75        915.09        36.60 o                         
   4  22   0         65.52         47.61        10.98 o                         
   6  22   0        759.13        751.07        43.98 o                         
   8  22   0          3.48        175.18        85.74 o                         
   2  23   0        293.27        295.35        18.65 o                         
   4  23   0        463.73        473.41        59.49 o                         
   6  23   0        210.29        228.40        36.12 o                         
   0  24   0         85.24         70.99        24.89 o                         
   2  24   0         13.38         -4.61        18.44 o                         
   4  24   0         48.73        -23.05        27.66 o                         
   1   1   1       9585.21       9285.33       221.46 o                         
   2   1   1       1322.75       1211.98        15.71 o                         
   3   1   1       1001.16        851.54        15.92 o                         
   4   1   1        844.94        798.29        16.45 o                         
   5   1   1        945.24        968.30        19.89 o                         
   7   1   1         15.88         31.76         7.62 o                         
   8   1   1        231.28        355.10        22.39 o                         
   9   1   1         64.42         60.09         8.24 o                         
  10   1   1        859.03        870.50        19.15 o                         
  11   1   1       1796.30       1580.97        26.60 o                         
  12   1   1        816.04        863.76        19.26 o                         
  13   1   1        164.59        153.22         9.79 o                         
  14   1   1        126.93        150.98        10.25 o                         
  15   1   1          2.33         10.17         6.48 o                         
  16   1   1          3.07          4.27         9.45 o                         
  17   1   1        352.75        361.91        19.15 o                         
  18   1   1        326.04        337.32        21.59 o                         
  19   1   1        374.14        387.51        23.59 o                         
   0   2   1      14892.12      14296.23       572.55 o                         
   1   2   1        197.18        169.25         2.69 o                         
   2   2   1         14.70         17.21         1.77 o                         
   3   2   1       4519.77       4447.74        47.59 o                         
   4   2   1       1774.59       1748.30        26.05 o                         
   5   2   1       2823.45       3105.38        47.43 o                         
   6   2   1         31.93         78.13         7.24 o                         
   7   2   1        357.73        370.04        22.90 o                         
   8   2   1         16.63         21.12         8.92 o                         
   9   2   1        390.25        420.38        17.40 o                         
  10   2   1        212.23        219.99        11.53 o                         
  11   2   1        477.31        459.09        16.02 o                         
  12   2   1        422.40        413.20        14.20 o                         
  13   2   1         50.73         34.58         6.39 o                         
  14   2   1        523.12        538.21        24.34 o                         
  15   2   1          8.98         13.82         6.02 o                         
  16   2   1         30.03         45.35         9.28 o                         
  17   2   1         37.79         55.69        14.18 o                         
  18   2   1        162.81        101.06        13.74 o                         
  19   2   1         24.67         50.56        21.08 o                         
   1   3   1      16252.89      17252.97       503.23 o                         
   2   3   1         35.97         30.45         1.77 o                         
   3   3   1       1234.17       1070.12        16.27 o                         
   4   3   1      10287.89      10847.86       122.99 o                         
   5   3   1         28.93         50.96         5.21 o                         
   6   3   1       9852.28       9906.39       122.44 o                         
   7   3   1        267.18        234.61         9.77 o                         
   8   3   1       1647.84       1549.58        33.69 o                         
   9   3   1         86.42        115.95         9.32 o                         
  10   3   1        136.63        141.62        10.76 o                         
  11   3   1         22.70         26.14         7.95 o                         
  12   3   1       2124.03       1924.37        32.54 o                         
  13   3   1        163.87        148.14        11.36 o                         
  14   3   1        117.76         94.03        11.20 o                         
  15   3   1         68.27         58.60         7.75 o                         
  16   3   1        532.97        578.32        19.75 o                         
  17   3   1         17.93         24.63        13.28 o                         
  18   3   1          6.02         -0.93        10.54 o                         
  19   3   1          1.57          0.25        10.24 o                         
   0   4   1       4539.57       4277.45        56.91 o                         
   1   4   1      11004.99      11305.51       235.16 o                         
   2   4   1       3612.08       3571.27        37.91 o                         
   3   4   1         89.13         53.09         2.79 o                         
   4   4   1        418.27        520.64        11.44 o                         
   5   4   1        151.70        201.41         7.44 o                         
   6   4   1       5140.92       5193.19        61.82 o                         
   7   4   1       1297.01       1349.70        23.77 o                         
   8   4   1        142.08        211.29        12.72 o                         
   9   4   1        461.65        524.28        17.07 o                         
  10   4   1       1436.78       1406.95        26.76 o                         
  11   4   1        172.45        204.18        14.78 o                         
  12   4   1        235.52        224.03        12.94 o                         
  13   4   1        289.04        309.07        14.42 o                         
  14   4   1        105.30        116.44         9.96 o                         
  15   4   1        304.78        357.48        14.59 o                         
  16   4   1         21.14         37.09        13.39 o                         
  17   4   1         12.91         25.63         9.42 o                         
  18   4   1        131.21        116.20        13.53 o                         
  19   4   1          1.49         64.12        53.90 o                         
   1   5   1       3286.08       3186.07        32.04 o                         
   2   5   1      13405.04      13094.27       189.40 o                         
   3   5   1       2191.31       2091.07        25.61 o                         
   4   5   1       2873.52       3459.91        38.19 o                         
   5   5   1        345.86        421.85         8.20 o                         
   6   5   1         18.35          3.33         3.36 o                         
   7   5   1          0.45          1.13         2.97 o                         
   8   5   1        469.59        526.93        13.22 o                         
   9   5   1         20.32         32.07         5.70 o                         
  10   5   1        321.27        255.14        10.97 o                         
  11   5   1        356.13        378.56        13.95 o                         
  12   5   1         57.76         56.35         7.64 o                         
  13   5   1         40.29         48.16         8.37 o                         
  14   5   1        980.76        943.54        21.30 o                         
  15   5   1         29.25         29.32        11.25 o                         
  16   5   1          1.18          6.20         7.59 o                         
  17   5   1         28.49         62.92        13.98 o                         
  18   5   1         91.30        107.58        16.84 o                         
   0   6   1       6584.65       6905.72        95.25 o                         
   1   6   1         26.38         60.07         2.52 o                         
   2   6   1        122.82        127.39         6.32 o                         
   3   6   1        132.46        170.48         4.49 o                         
   4   6   1        732.30        786.84        11.77 o                         
   5   6   1        294.56        341.96         7.61 o                         
   6   6   1       1216.82       1240.31        16.31 o                         
   7   6   1         37.53         44.30         4.21 o                         
   8   6   1       1575.50       1548.23        23.04 o                         
   9   6   1          1.77         -3.84         3.84 o                         
  10   6   1         31.76         36.16         5.83 o                         
  11   6   1        220.32        269.64        13.30 o                         
  12   6   1         18.82         10.74         6.68 o                         
  13   6   1          0.00         -5.09         5.09 o                         
  14   6   1         34.80         32.83         6.53 o                         
  15   6   1          1.11         -7.39         7.86 o                         
  16   6   1          2.72          2.42         5.61 o                         
  17   6   1         12.81         17.29        11.53 o                         
  18   6   1        100.11         71.87        13.85 o                         
   1   7   1         11.08         29.87         2.17 o                         
   2   7   1        536.09        705.75        12.21 o                         
   3   7   1        747.30        739.29        11.28 o                         
   4   7   1        316.01        330.19         8.56 o                         
   5   7   1          1.30          6.97         2.07 o                         
   6   7   1       1190.17       1099.64        17.67 o                         
   7   7   1       1329.85       1224.63        16.54 o                         
   8   7   1        246.47        225.05         7.21 o                         
   9   7   1        134.87        130.38         8.24 o                         
  10   7   1         35.37         23.14         5.14 o                         
  11   7   1        682.25        649.65        15.92 o                         
  12   7   1          1.35          2.83         5.93 o                         
  13   7   1         50.83         65.48         7.29 o                         
  14   7   1         79.18         68.48         7.16 o                         
  15   7   1         38.34         35.69         7.26 o                         
  16   7   1         14.47         26.68        13.45 o                         
  17   7   1          0.08         -8.06        14.05 o                         
  18   7   1        291.84        292.52        25.28 o                         
   0   8   1        101.63        111.05         6.93 o                         
   1   8   1       1120.26       1360.19        16.18 o                         
   2   8   1         19.66         23.79         2.23 o                         
   3   8   1        396.07        464.16         8.24 o                         
   4   8   1        530.00        531.98         9.33 o                         
   5   8   1        895.51        934.89        25.18 o                         
   6   8   1        796.93        834.69        17.18 o                         
   7   8   1          7.12          5.09         3.20 o                         
   8   8   1       2779.69       2726.98        30.75 o                         
   9   8   1        308.93        330.46         8.81 o                         
  10   8   1       2117.78       1991.51        29.84 o                         
  11   8   1        646.67        584.83        13.83 o                         
  12   8   1        433.85        407.74        13.64 o                         
  13   8   1        329.70        286.85        10.08 o                         
  14   8   1          1.98          5.79         6.96 o                         
  15   8   1         25.98         28.74         6.60 o                         
  16   8   1        206.32        219.06        10.87 o                         
  17   8   1         87.55        118.37        18.71 o                         
  18   8   1         22.76         86.49        23.44 o                         
   1   9   1          7.49          3.21         1.79 o                         
   2   9   1          0.61          3.84         1.90 o                         
   3   9   1       2969.59       3056.39        35.29 o                         
   4   9   1       1051.86       1026.89        15.03 o                         
   5   9   1        131.53        146.22         5.35 o                         
   6   9   1          4.44          3.23         2.31 o                         
   7   9   1        955.18        901.33        15.06 o                         
   8   9   1       5104.18       4639.66        54.59 o                         
   9   9   1         12.41         25.91         3.47 o                         
  10   9   1          0.14         -0.11         3.70 o                         
  11   9   1          1.79          6.94         4.89 o                         
  12   9   1        357.84        342.91        12.50 o                         
  13   9   1          0.00          2.86         3.42 o                         
  14   9   1        217.38        210.89        16.36 o                         
  15   9   1          1.22          5.98         5.19 o                         
  16   9   1         32.19         37.57         8.52 o                         
  17   9   1        124.96        155.99        16.42 o                         
   0  10   1       1178.09       1360.01        23.13 o                         
   1  10   1        925.96        931.97        11.93 o                         
   2  10   1       2186.73       2464.85        28.79 o                         
   3  10   1       1475.29       1456.27        19.54 o                         
   4  10   1       1136.57       1141.32        16.60 o                         
   5  10   1          1.29          4.67         2.55 o                         
   6  10   1       3023.55       2853.13        40.63 o                         
   7  10   1        146.97        130.67         9.42 o                         
   8  10   1       2492.62       2341.03        31.27 o                         
   9  10   1          6.61         10.44         4.90 o                         
  10  10   1         51.35         48.38         5.12 o                         
  11  10   1        107.59         85.18         9.00 o                         
  12  10   1          3.71         -1.17         8.38 o                         
  13  10   1         75.95         79.79         6.09 o                         
  14  10   1         43.34         64.55         5.86 o                         
  15  10   1         13.60          4.49         5.61 o                         
  16  10   1        433.34        462.88        27.66 o                         
  17  10   1          0.01         -2.77        28.58 o                         
   1  11   1        196.82        171.41         4.92 o                         
   2  11   1         75.05         78.73         4.82 o                         
   3  11   1        220.79        209.02         6.34 o                         
   4  11   1       1629.68       1590.52        21.70 o                         
   5  11   1        713.24        757.99        13.34 o                         
   6  11   1         65.64         82.62         5.27 o                         
   7  11   1         22.17         22.25         4.04 o                         
   8  11   1         65.02         63.58         6.76 o                         
   9  11   1          8.73          9.58         4.64 o                         
  10  11   1        887.70        793.14        18.19 o                         
  11  11   1          0.01          0.68         9.15 o                         
  12  11   1        217.68        209.64        15.67 o                         
  13  11   1        126.99        133.69        17.42 o                         
  14  11   1        139.88        167.84        18.65 o                         
  15  11   1          0.02         16.12        12.06 o                         
  16  11   1        179.87        228.79        25.91 o                         
  17  11   1         58.73        116.17        46.10 o                         
   0  12   1       1214.08       1330.84        23.39 o                         
   1  12   1          1.00          0.14         2.02 o                         
   2  12   1        439.94        432.58         9.09 o                         
   3  12   1       1459.13       1388.24        19.42 o                         
   4  12   1        721.77        638.99        13.03 o                         
   5  12   1       1952.64       1883.52        25.42 o                         
   6  12   1        324.11        309.38         8.99 o                         
   7  12   1        163.62        205.11        16.66 o                         
   8  12   1       1551.37       1438.57        22.13 o                         
   9  12   1        327.45        363.50        12.71 o                         
  10  12   1        318.36        304.03        10.60 o                         
  11  12   1         67.37         85.54         7.43 o                         
  12  12   1        829.84        763.25        25.82 o                         
  13  12   1        275.79        277.47        22.53 o                         
  14  12   1        458.14        480.44        26.71 o                         
  15  12   1         31.13          6.51        14.21 o                         
   1  13   1        566.30        541.07         9.74 o                         
   2  13   1        102.37         92.05         5.39 o                         
   3  13   1        724.30        696.05        12.58 o                         
   4  13   1        746.30        679.99        12.81 o                         
   5  13   1          4.48          3.26         3.32 o                         
   6  13   1       2570.45       2376.44        31.35 o                         
   7  13   1         24.11         32.01         4.79 o                         
   8  13   1        859.31        883.11        16.42 o                         
   9  13   1        287.92        260.67        12.75 o                         
  10  13   1       1361.81       1317.68        25.05 o                         
  11  13   1        119.67        142.72        11.80 o                         
  12  13   1          6.68         26.80         7.37 o                         
  13  13   1        385.09        395.68        21.99 o                         
  14  13   1        407.23        412.28        36.49 o                         
  15  13   1        479.17        453.98        32.47 o                         
   0  14   1        360.29        375.12        12.24 o                         
   1  14   1         75.76        114.46         5.77 o                         
   2  14   1        138.01        164.03         6.98 o                         
   3  14   1       2220.30       2165.14        28.86 o                         
   4  14   1        235.42        254.88         9.73 o                         
   5  14   1        383.17        384.77        10.39 o                         
   6  14   1          3.88          5.19         5.35 o                         
   7  14   1         69.43         80.98         6.60 o                         
   8  14   1         47.28         51.93         5.93 o                         
   9  14   1         12.19          9.88         4.56 o                         
  10  14   1         31.75         32.30         5.74 o                         
  11  14   1          4.82          2.78         5.93 o                         
  12  14   1         77.03         67.15        13.85 o                         
  13  14   1         33.13         45.90        25.23 o                         
  14  14   1         50.35         31.58        14.16 o                         
   1  15   1        297.15        296.01        11.58 o                         
   2  15   1       1251.08       1252.92        18.96 o                         
   3  15   1         22.66         21.75         3.87 o                         
   4  15   1       1511.19       1439.30        22.14 o                         
   5  15   1       1084.37       1050.78        18.47 o                         
   6  15   1       1961.33       1830.78        27.61 o                         
   7  15   1        161.50        163.14         8.60 o                         
   8  15   1         24.61         28.85         5.49 o                         
   9  15   1          0.51          2.18         8.49 o                         
  10  15   1       1482.57       1416.31        27.73 o                         
  11  15   1        300.73        338.91        15.23 o                         
  12  15   1        176.74        212.11        25.18 o                         
  13  15   1        260.65        267.57        24.96 o                         
   0  16   1        315.08        337.64        16.58 o                         
   1  16   1          0.01         -0.66         3.10 o                         
   2  16   1        899.24        867.20        15.13 o                         
   3  16   1         80.68         90.08         5.90 o                         
   4  16   1        993.90        959.59        17.16 o                         
   5  16   1        678.53        642.45        15.19 o                         
   6  16   1        523.57        523.49        13.31 o                         
   7  16   1        379.44        391.16        15.55 o                         
   8  16   1         99.37        106.88         8.31 o                         
   9  16   1          0.46          4.72         5.22 o                         
  10  16   1        537.91        537.70        18.08 o                         
  11  16   1         13.73         39.08         7.97 o                         
  12  16   1         26.36         18.32         9.79 o                         
  13  16   1         96.68         81.85        18.50 o                         
   1  17   1          5.21          5.56         3.06 o                         
   2  17   1         35.10         38.38         4.63 o                         
   3  17   1         91.19         84.62         6.16 o                         
   4  17   1         86.94         82.38         6.82 o                         
   5  17   1        964.61        896.56        18.12 o                         
   6  17   1        435.04        432.26        12.93 o                         
   7  17   1        256.14        267.04        11.25 o                         
   8  17   1        848.73        875.44        23.04 o                         
   9  17   1         17.41         10.57         9.29 o                         
  10  17   1         58.32         84.58        10.58 o                         
  11  17   1        348.78        390.41        22.22 o                         
  12  17   1        446.42        474.92        23.18 o                         
   0  18   1        412.03        417.14        15.52 o                         
   1  18   1         71.05         81.58         5.59 o                         
   2  18   1        133.42        144.77        10.02 o                         
   3  18   1        957.25        960.66        27.64 o                         
   4  18   1        208.42        246.28        10.42 o                         
   5  18   1        215.10        262.68        11.68 o                         
   6  18   1        370.31        382.82        12.88 o                         
   7  18   1         30.75         32.55         6.40 o                         
   8  18   1          6.45          2.61         5.80 o                         
   9  18   1         42.13         26.48         8.96 o                         
  10  18   1          0.47          8.68        14.76 o                         
  11  18   1          6.35          5.23         7.61 o                         
  12  18   1          0.09        -17.82        29.01 o                         
   1  19   1        229.68        228.93         8.62 o                         
   2  19   1        127.49        131.87         7.69 o                         
   3  19   1         87.81         88.89         6.97 o                         
   4  19   1          6.30          9.63         4.83 o                         
   5  19   1         16.57         19.60         5.46 o                         
   6  19   1         58.83         64.38         8.21 o                         
   7  19   1          3.07         12.01         5.84 o                         
   8  19   1        380.39        382.82        18.10 o                         
   9  19   1         91.63        103.56        12.34 o                         
  10  19   1         27.15         29.19        12.68 o                         
  11  19   1         12.01        -17.57        17.57 o                         
  12  19   1          9.57         -5.01        22.13 o                         
   0  20   1          0.01          2.41         5.49 o                         
   1  20   1         59.19         64.15         5.11 o                         
   2  20   1         11.61         11.17         4.11 o                         
   3  20   1          0.58          3.28         4.31 o                         
   4  20   1        111.05        101.51         8.30 o                         
   5  20   1        253.58        292.01        12.79 o                         
   6  20   1          0.03          0.54         6.63 o                         
   7  20   1          0.52          3.85         6.18 o                         
   8  20   1        250.57        229.31        18.57 o                         
   9  20   1        119.49        123.11        14.31 o                         
  10  20   1         38.26          2.97        19.75 o                         
  11  20   1          3.94          7.66        17.85 o                         
   1  21   1         68.29         66.03         7.04 o                         
   2  21   1        175.84        188.71         8.50 o                         
   3  21   1          0.47          5.04         4.47 o                         
   4  21   1          8.63          6.54         5.28 o                         
   5  21   1         36.24         40.98        10.98 o                         
   6  21   1          3.64         -0.64         5.36 o                         
   7  21   1        138.61        164.38        15.64 o                         
   8  21   1         15.56         64.81        50.70 o                         
   9  21   1         59.55         70.61        20.36 o                         
  10  21   1          4.87         -0.84        17.45 o                         
   0  22   1         28.68         29.54         8.37 o                         
   1  22   1          0.55         -0.15         4.32 o                         
   2  22   1         59.83         57.83         6.58 o                         
   3  22   1          0.21          9.20        11.58 o                         
   4  22   1        215.87        210.97        11.40 o                         
   5  22   1         72.86         87.80         9.60 o                         
   6  22   1          4.72         10.41         7.88 o                         
   7  22   1         42.86         10.11        17.88 o                         
   8  22   1         50.84         71.90        24.00 o                         
   1  23   1         10.23         21.47         5.87 o                         
   2  23   1         36.93         17.03         7.01 o                         
   3  23   1         51.03         56.20         7.38 o                         
   4  23   1         54.13         50.04         9.63 o                         
   5  23   1          9.63          6.71         7.68 o                         
   6  23   1         16.18         43.63        25.73 o                         
   7  23   1          4.47         -3.11        16.55 o                         
   0  24   1        172.10        162.64        29.50 o                         
   1  24   1          1.89          6.87         7.24 o                         
   2  24   1          4.76         -2.28         7.58 o                         
   3  24   1          1.86         -4.03         7.86 o                         
   4  24   1        405.63        425.03        60.85 o                         
   1   0   2       2767.44       2692.34       102.60 o                         
   2   0   2       8704.13       8617.45       124.82 o                         
   3   0   2        173.32        102.56         7.81 o                         
   4   0   2       1520.30       1314.01        30.43 o                         
   5   0   2       2367.44       2431.87        58.61 o                         
   6   0   2       4941.47       4718.65        91.51 o                         
   7   0   2        847.44        773.78        31.89 o                         
   8   0   2         26.90         43.06        14.07 o                         
   9   0   2       3145.92       3149.28        58.86 o                         
  10   0   2        437.95        510.36        18.77 o                         
  11   0   2        905.54        765.15        38.72 o                         
  12   0   2         29.74         81.63        11.03 o                         
  13   0   2        268.91        235.91        18.82 o                         
  14   0   2        392.35        371.97        20.88 o                         
  15   0   2        361.99        387.61        19.94 o                         
  16   0   2          0.69          8.32        17.95 o                         
  17   0   2        949.62        974.91        43.64 o                         
  18   0   2          1.79          3.50        22.54 o                         
  19   0   2         59.60         61.28        24.88 o                         
   1   1   2       1726.23       1591.88        22.20 o                         
   2   1   2          0.49          7.06         1.69 o                         
   3   1   2       8789.75       8188.56        85.74 o                         
   4   1   2         10.33         16.91         5.02 o                         
   5   1   2        899.19        855.25        17.66 o                         
   6   1   2        372.07        533.33        30.51 o                         
   7   1   2       1254.74       1350.16        24.74 o                         
   8   1   2        407.59        403.45        12.60 o                         
   9   1   2       2918.39       2712.60        40.04 o                         
  10   1   2         27.62         39.21         6.86 o                         
  11   1   2       1003.59       1024.32        32.65 o                         
  12   1   2         24.84         41.56         6.67 o                         
  13   1   2         12.53         15.20         6.70 o                         
  14   1   2        148.19        153.91        11.57 o                         
  15   1   2        323.18        316.99        13.78 o                         
  16   1   2        195.25        215.14        14.21 o                         
  17   1   2         62.87         72.31        11.20 o                         
  18   1   2         90.32        143.98        20.16 o                         
  19   1   2        206.63        205.60        19.70 o                         
   0   2   2       2899.04       2793.15        55.40 o                         
   2   2   2       9475.57       9400.45       107.05 o                         
   3   2   2        659.93        690.45        10.33 o                         
   4   2   2       2979.77       2941.52        36.23 o                         
   5   2   2       4952.38       5396.81        66.57 o                         
   6   2   2        464.76        546.70        13.84 o                         
   7   2   2       1624.09       1791.80        30.26 o                         
   8   2   2       1352.91       1416.52        27.81 o                         
   9   2   2        423.51        447.57        13.83 o                         
  10   2   2       1252.74       1252.14        27.57 o                         
  11   2   2       1033.91       1036.22        32.05 o                         
  12   2   2       3542.97       3193.82        43.29 o                         
  13   2   2        124.67        129.61         9.42 o                         
  14   2   2          0.54          6.53         5.48 o                         
  15   2   2         38.16         39.64         7.38 o                         
  16   2   2        381.04        423.76        17.69 o                         
  17   2   2         39.20         44.91        11.66 o                         
  18   2   2          0.24        -13.60        13.60 o                         
  19   2   2          1.25         -9.47         9.47 o                         
   1   3   2       7065.09       7203.56       104.91 o                         
   2   3   2       9434.19       9020.15       107.27 o                         
   3   3   2       1593.01       1897.85        23.48 o                         
   4   3   2       9337.19       8937.00        99.33 o                         
   5   3   2       2618.69       2852.16        36.54 o                         
   6   3   2        640.10        698.68        22.20 o                         
   7   3   2        291.81        243.28         9.90 o                         
   8   3   2        102.34        132.02         9.60 o                         
   9   3   2        101.27        131.26         9.49 o                         
  10   3   2        412.19        452.60        15.37 o                         
  11   3   2         19.18         19.34         5.56 o                         
  12   3   2        104.67        150.88        11.00 o                         
  13   3   2        199.16        202.12        11.05 o                         
  14   3   2        677.90        680.23        17.01 o                         
  15   3   2        161.09        203.67        14.51 o                         
  16   3   2         17.85         32.94         8.29 o                         
  17   3   2        159.53        186.59        14.33 o                         
  18   3   2          0.92         82.73        34.47 o                         
  19   3   2         11.52          3.77        17.18 o                         
   0   4   2       4801.34       4663.20        68.44 o                         
   1   4   2      32273.10      32925.91       939.76 o                         
   2   4   2       6049.66       6204.16        64.55 o                         
   3   4   2       8939.04       8744.20        90.65 o                         
   4   4   2       2483.78       2524.19        29.73 o                         
   5   4   2       1150.21       1159.50        22.01 o                         
   6   4   2        132.81        122.49         6.17 o                         
   7   4   2        371.96        342.15        10.51 o                         
   8   4   2        339.90        315.38        12.54 o                         
   9   4   2        624.54        567.19        16.35 o                         
  10   4   2          1.67         12.74         7.48 o                         
  11   4   2          9.31          5.96         5.79 o                         
  12   4   2         36.46         27.97         8.80 o                         
  13   4   2        956.16        900.90        20.05 o                         
  14   4   2        203.58        214.50        11.49 o                         
  15   4   2         79.49         99.03         9.49 o                         
  16   4   2          1.23         -3.20         9.72 o                         
  17   4   2        181.45        235.92        18.94 o                         
  18   4   2        590.47        592.79        23.13 o                         
  19   4   2         80.62         57.60        14.93 o                         
   1   5   2      17255.19      17717.04       363.72 o                         
   2   5   2         73.77         76.17         4.16 o                         
   3   5   2       1570.40       1529.35        17.44 o                         
   4   5   2          1.66         17.55         2.66 o                         
   5   5   2        278.35        289.29         7.23 o                         
   6   5   2        771.98        812.78        20.27 o                         
   7   5   2         20.06         19.94         3.84 o                         
   8   5   2        228.45        229.41         9.32 o                         
   9   5   2       4564.23       4110.57        57.00 o                         
  10   5   2         60.21         46.58         7.29 o                         
  11   5   2       1104.10        950.46        24.24 o                         
  12   5   2        477.17        454.82        17.46 o                         
  13   5   2         77.04         64.50        10.97 o                         
  14   5   2        225.27        250.79        12.15 o                         
  15   5   2        134.40        165.59        17.16 o                         
  16   5   2         19.06          8.33         6.20 o                         
  17   5   2          9.26         26.26        12.13 o                         
  18   5   2        177.85        184.48        15.14 o                         
   0   6   2        747.30        736.55        14.66 o                         
   1   6   2        662.49        597.81         7.89 o                         
   2   6   2        109.98         90.17         4.01 o                         
   3   6   2       1926.07       2023.25        24.29 o                         
   4   6   2       2527.72       2793.21        32.92 o                         
   5   6   2        335.14        413.70         9.87 o                         
   6   6   2         49.90         35.67         3.09 o                         
   7   6   2       2331.16       2415.25        31.21 o                         
   8   6   2       1570.69       1450.13        21.91 o                         
   9   6   2       1951.30       1911.65        29.66 o                         
  10   6   2         89.21        119.76         8.35 o                         
  11   6   2        490.57        447.21        15.80 o                         
  12   6   2        892.07        880.50        18.73 o                         
  13   6   2         34.22         40.61        10.36 o                         
  14   6   2         45.13         70.07         7.89 o                         
  15   6   2         56.28         64.70         7.81 o                         
  16   6   2         13.98         18.83         8.86 o                         
  17   6   2         65.92         78.84        11.29 o                         
  18   6   2          5.38         18.25        15.31 o                         
   1   7   2       1281.32       1104.99        13.55 o                         
   2   7   2       3115.13       3292.20        36.63 o                         
   3   7   2       2551.27       3073.07        34.46 o                         
   4   7   2         59.10         74.09         3.70 o                         
   5   7   2         82.96        112.30         4.58 o                         
   6   7   2        627.01        713.19        10.78 o                         
   7   7   2        525.67        437.91        12.50 o                         
   8   7   2       1532.47       1493.62        20.71 o                         
   9   7   2       4310.38       3936.79        46.31 o                         
  10   7   2          1.37         -0.09         3.59 o                         
  11   7   2        464.01        478.82        13.93 o                         
  12   7   2        189.12        226.41        10.30 o                         
  13   7   2        182.42        183.26         9.30 o                         
  14   7   2         10.99         15.47         5.15 o                         
  15   7   2        110.52        135.23        11.12 o                         
  16   7   2          4.44          9.10         6.24 o                         
  17   7   2         39.80         58.39        11.92 o                         
  18   7   2         87.71         56.97        15.96 o                         
   0   8   2       1040.11       1056.63        18.69 o                         
   1   8   2        879.51        705.16         9.61 o                         
   2   8   2         97.23        121.01         4.09 o                         
   3   8   2       2360.32       2507.76        28.68 o                         
   4   8   2         83.81         97.44         4.32 o                         
   5   8   2       4252.12       4258.01        48.38 o                         
   6   8   2        319.41        269.67         6.95 o                         
   7   8   2       2835.57       2816.80        33.38 o                         
   8   8   2         82.63         71.84         4.31 o                         
   9   8   2       1234.18       1390.55        20.32 o                         
  10   8   2        487.19        409.65        12.03 o                         
  11   8   2        365.40        333.50        10.39 o                         
  12   8   2        249.39        218.41        11.37 o                         
  13   8   2         91.53        106.60         6.73 o                         
  14   8   2         32.82         38.82         6.70 o                         
  15   8   2         33.96         40.81         9.18 o                         
  16   8   2        351.70        376.11        19.67 o                         
  17   8   2        106.40         88.51        12.96 o                         
  18   8   2          5.48         -5.78        23.79 o                         
   1   9   2       8564.58       8526.90        79.71 o                         
   2   9   2          6.71         14.11         2.63 o                         
   3   9   2         86.67         99.43         4.53 o                         
   4   9   2         71.25        104.82         4.97 o                         
   5   9   2       1184.17       1249.28        17.89 o                         
   6   9   2          1.77          2.56         2.37 o                         
   7   9   2        365.13        322.23         8.33 o                         
   8   9   2        223.92        211.46         8.84 o                         
   9   9   2       1357.99       1252.02        20.27 o                         
  10   9   2        162.72        153.77         7.75 o                         
  11   9   2       2033.34       1743.80        28.18 o                         
  12   9   2        517.50        469.84        13.63 o                         
  13   9   2        504.56        487.27        14.32 o                         
  14   9   2        477.47        520.44        15.05 o                         
  15   9   2         97.49        115.96        11.96 o                         
  16   9   2          2.06         11.84         5.53 o                         
  17   9   2          0.01         -6.87         9.80 o                         
   0  10   2       2602.14       2764.61        41.03 o                         
   1  10   2       2937.13       3111.31        32.01 o                         
   2  10   2       2929.86       2927.95        34.87 o                         
   3  10   2       2398.43       2546.45        30.61 o                         
   4  10   2         15.05         15.30         2.75 o                         
   5  10   2        872.67        767.55        12.89 o                         
   6  10   2       5567.01       5176.76        58.02 o                         
   7  10   2         11.78         31.21         3.78 o                         
   8  10   2       2213.67       2082.37        30.98 o                         
   9  10   2        134.26        133.88         7.34 o                         
  10  10   2          6.35         10.12         4.40 o                         
  11  10   2        441.50        406.18        13.82 o                         
  12  10   2         74.81         73.60         6.86 o                         
  13  10   2         26.79         30.02         5.12 o                         
  14  10   2         19.44         14.64         4.38 o                         
  15  10   2         73.53         70.69         9.42 o                         
  16  10   2         81.93        104.92        12.03 o                         
  17  10   2          7.50         66.38        36.88 o                         
   1  11   2         22.51         31.25         2.77 o                         
   2  11   2        302.88        299.50         9.76 o                         
   3  11   2          0.01         -0.37         2.32 o                         
   4  11   2        354.52        315.27         7.82 o                         
   5  11   2        351.48        337.91         8.44 o                         
   6  11   2        320.33        327.00         8.71 o                         
   7  11   2         22.17         17.58         3.70 o                         
   8  11   2        244.64        248.67        20.65 o                         
   9  11   2       1094.17       1083.60        30.29 o                         
  10  11   2         15.51         17.24         4.54 o                         
  11  11   2        589.78        583.34        15.99 o                         
  12  11   2        123.92        156.16        10.02 o                         
  13  11   2        117.46        152.42         9.90 o                         
  14  11   2          6.25         -0.27        10.18 o                         
  15  11   2        307.27        305.68        19.60 o                         
  16  11   2        440.35        444.85        34.73 o                         
  17  11   2        290.91        268.30        67.30 o                         
   0  12   2         79.32        124.34         8.60 o                         
   1  12   2       1494.29       1353.95        16.56 o                         
   2  12   2       2250.08       2163.66        26.87 o                         
   3  12   2       1196.96       1123.54        17.13 o                         
   4  12   2        908.87        930.80        15.51 o                         
   5  12   2         66.15         85.28         5.62 o                         
   6  12   2         71.97         65.19         5.33 o                         
   7  12   2       4344.08       4145.81        51.15 o                         
   8  12   2        301.88        345.95        27.83 o                         
   9  12   2       2029.27       1882.97        29.82 o                         
  10  12   2        281.95        337.81        11.34 o                         
  11  12   2        375.49        389.32        19.12 o                         
  12  12   2         31.23         29.29         6.08 o                         
  13  12   2          0.53          3.34         9.07 o                         
  14  12   2        113.90        126.14        10.70 o                         
  15  12   2          3.01         -0.88        15.87 o                         
   1  13   2         99.24        112.46         4.82 o                         
   2  13   2         77.29         98.31         6.46 o                         
   3  13   2        414.98        378.53         9.26 o                         
   4  13   2       2955.65       2871.16        36.18 o                         
   5  13   2        589.54        584.41        12.49 o                         
   6  13   2        850.80        795.64        15.48 o                         
   7  13   2       3413.65       3200.56        41.80 o                         
   8  13   2        516.83        492.21        13.32 o                         
   9  13   2         22.90         19.58         4.84 o                         
  10  13   2        211.61        219.15        12.13 o                         
  11  13   2        103.21        102.04        10.14 o                         
  12  13   2        254.80        276.25        16.56 o                         
  13  13   2        269.94        248.61        24.44 o                         
  14  13   2          2.81         -1.95        10.76 o                         
  15  13   2         68.83         30.22        16.72 o                         
   0  14   2         48.06         62.10         5.91 o                         
   1  14   2       1580.74       1493.02        20.00 o                         
   2  14   2        598.74        588.12        11.71 o                         
   3  14   2       1516.15       1480.96        21.71 o                         
   4  14   2         74.85        105.44         6.43 o                         
   5  14   2          3.39          3.33         3.63 o                         
   6  14   2        296.20        308.89        10.05 o                         
   7  14   2         40.83         61.60         6.36 o                         
   8  14   2        195.78        201.86        13.14 o                         
   9  14   2         48.96         47.46         7.73 o                         
  10  14   2         12.10         17.99         5.79 o                         
  11  14   2          2.10          0.31         5.31 o                         
  12  14   2        658.86        609.11        25.69 o                         
  13  14   2         11.67         23.84        26.02 o                         
  14  14   2          6.02          5.69        11.66 o                         
   1  15   2        166.26        190.99         7.09 o                         
   2  15   2        550.09        532.34        11.39 o                         
   3  15   2        409.03        365.60         9.71 o                         
   4  15   2         37.57         30.54         4.64 o                         
   5  15   2        104.21        109.93         7.15 o                         
   6  15   2          7.04          4.19         3.99 o                         
   7  15   2        367.21        349.56        14.70 o                         
   8  15   2        300.56        284.37        15.24 o                         
   9  15   2         32.74         35.18         6.06 o                         
  10  15   2        120.40        115.92         8.93 o                         
  11  15   2        132.01        134.21        12.08 o                         
  12  15   2        114.51        129.28        13.46 o                         
  13  15   2         10.37          2.51         8.46 o                         
   0  16   2         43.56         37.66         4.90 o                         
   1  16   2        420.33        435.93        10.04 o                         
   2  16   2          0.53          0.45         3.00 o                         
   3  16   2        759.31        704.08        13.99 o                         
   4  16   2         71.32         63.13         5.62 o                         
   5  16   2        215.74        234.33         9.38 o                         
   6  16   2        101.14        102.15         7.39 o                         
   7  16   2         42.61         42.23         6.32 o                         
   8  16   2          0.31         -1.32         5.86 o                         
   9  16   2         14.89         24.19         9.69 o                         
  10  16   2        272.87        264.59        13.41 o                         
  11  16   2        347.43        328.36        17.36 o                         
  12  16   2          1.41         14.73         8.55 o                         
  13  16   2          2.29          8.56        44.04 o                         
   1  17   2        204.85        231.12         7.83 o                         
   2  17   2          9.55          4.51         3.38 o                         
   3  17   2         97.92        111.60         6.64 o                         
   4  17   2        229.85        251.16        10.30 o                         
   5  17   2         38.43         43.13         6.62 o                         
   6  17   2          3.09          7.39         4.91 o                         
   7  17   2          7.41         12.02         6.36 o                         
   8  17   2         90.28        106.69         9.26 o                         
   9  17   2          1.28         -4.38         5.75 o                         
  10  17   2        229.68        231.18        13.69 o                         
  11  17   2        270.04        274.09        19.32 o                         
  12  17   2          2.01         -0.25         8.29 o                         
   0  18   2        647.16        602.37        16.48 o                         
   1  18   2          3.07         -0.11         2.97 o                         
   2  18   2          8.58          9.98         3.74 o                         
   3  18   2         18.80         17.07         9.79 o                         
   4  18   2        435.55        416.84        12.17 o                         
   5  18   2         70.72         64.50         6.30 o                         
   6  18   2          0.01          2.21         4.44 o                         
   7  18   2          8.55          9.90         5.27 o                         
   8  18   2        259.87        286.00        15.02 o                         
   9  18   2         60.78         40.72        13.96 o                         
  10  18   2        273.01        274.90        17.93 o                         
  11  18   2          7.63          8.29         8.12 o                         
  12  18   2          4.81          6.40        64.96 o                         
   1  19   2         33.52         40.36         5.91 o                         
   2  19   2          5.17          2.58         3.65 o                         
   3  19   2         26.97         26.89         5.03 o                         
   4  19   2          1.20          2.01         4.46 o                         
   5  19   2        173.61        197.26        10.72 o                         
   6  19   2         69.79         56.47         7.04 o                         
   7  19   2        178.03        204.04        13.97 o                         
   8  19   2        150.42        183.92        14.07 o                         
   9  19   2        210.19        207.19        15.18 o                         
  10  19   2         76.95         67.68        15.25 o                         
  11  19   2         29.44         18.87        16.50 o                         
  12  19   2         15.59          0.92        23.97 o                         
   0  20   2        242.51        284.24        16.21 o                         
   1  20   2         53.82         51.12         5.08 o                         
   2  20   2         27.42         20.93         4.42 o                         
   3  20   2         73.01         83.48         7.18 o                         
   4  20   2        405.73        381.12        13.27 o                         
   5  20   2        575.02        537.81        16.11 o                         
   6  20   2        121.55        125.51        10.42 o                         
   7  20   2        307.37        320.64        16.18 o                         
   8  20   2         39.87         47.16        10.52 o                         
   9  20   2         50.33         21.71        20.19 o                         
  10  20   2        159.91        131.80        52.58 o                         
  11  20   2         94.32         87.69        24.10 o                         
   1  21   2        524.30        495.00        15.62 o                         
   2  21   2        212.01        223.41         9.50 o                         
   3  21   2          1.86         -0.07         4.22 o                         
   4  21   2          0.04          7.47         6.07 o                         
   5  21   2        892.90        806.78        21.71 o                         
   6  21   2          5.08         -5.44         5.44 o                         
   7  21   2        148.94        171.57        14.05 o                         
   8  21   2         60.91         30.32        25.98 o                         
   9  21   2         11.26         45.23        31.06 o                         
  10  21   2          4.05          2.32        16.61 o                         
   0  22   2         19.76         10.84         7.63 o                         
   1  22   2        101.85        116.60         9.53 o                         
   2  22   2         91.86         99.06         8.86 o                         
   3  22   2        793.95        747.66        21.42 o                         
   4  22   2         17.16         37.79        10.86 o                         
   5  22   2        185.97        208.99        12.45 o                         
   6  22   2        334.78        284.49        18.49 o                         
   7  22   2         12.89         74.48        47.86 o                         
   8  22   2          9.14         24.58        17.17 o                         
   1  23   2          2.57          0.56         4.91 o                         
   2  23   2         68.62         61.88         7.89 o                         
   3  23   2        297.11        294.25        13.89 o                         
   4  23   2         97.41         93.73        10.76 o                         
   5  23   2         23.59         29.29        11.36 o                         
   6  23   2          3.17         -2.88        21.84 o                         
   0  24   2         13.84         14.66        13.26 o                         
   1  24   2         14.74         11.59        10.38 o                         
   2  24   2         23.60         24.03         8.34 o                         
   3  24   2         90.36         96.62        14.40 o                         
   4  24   2        278.34        257.17        32.71 o                         
   1   1   3        945.46        997.80        13.80 o                         
   2   1   3      22272.48      21153.82       301.26 o                         
   3   1   3          1.53          0.32         2.05 o                         
   4   1   3       1073.71       1133.12        17.05 o                         
   5   1   3          9.74         -0.60         3.26 o                         
   6   1   3       5652.66       5851.42        73.68 o                         
   7   1   3       1496.91       1364.37        23.15 o                         
   8   1   3       1039.16        996.44        19.64 o                         
   9   1   3         64.78        117.56         9.08 o                         
  10   1   3       1607.96       1485.83        29.73 o                         
  11   1   3       4140.61       3740.87        48.14 o                         
  12   1   3        726.04        754.59        22.89 o                         
  13   1   3       1947.77       1778.72        28.53 o                         
  14   1   3         98.14        129.49         9.53 o                         
  15   1   3        118.15        128.39        11.93 o                         
  16   1   3          4.89         28.47         9.91 o                         
  17   1   3        624.55        680.25        23.34 o                         
  18   1   3        225.97        260.24        18.96 o                         
  19   1   3        880.77        846.81        31.24 o                         
   0   2   3      21155.53      25701.13      1024.32 o                         
   1   2   3       1893.46       1803.50        16.79 o                         
   2   2   3      17756.68      18322.69       301.02 o                         
   3   2   3       1107.28       1150.74        14.62 o                         
   4   2   3        941.26        956.00        13.61 o                         
   5   2   3        589.04        557.41        11.87 o                         
   6   2   3         78.14         47.50         4.99 o                         
   7   2   3        340.59        380.91        12.35 o                         
   8   2   3        480.39        466.83        14.12 o                         
   9   2   3         73.24         51.14         8.06 o                         
  10   2   3          1.99         18.74         7.22 o                         
  11   2   3       1601.27       1388.03        24.95 o                         
  12   2   3        125.46        112.68         9.44 o                         
  13   2   3         91.73        100.47        10.74 o                         
  14   2   3        123.13        119.60         9.36 o                         
  15   2   3          4.18          5.55         6.20 o                         
  16   2   3         19.25         13.04        13.16 o                         
  17   2   3         51.50         32.39         9.60 o                         
  18   2   3         23.68         56.66        12.48 o                         
  19   2   3        247.31        298.18        20.97 o                         
   1   3   3      70503.45      79957.35      2900.49 o                         
   2   3   3       3844.75       4012.46        42.32 o                         
   3   3   3        922.83       1075.05        14.86 o                         
   4   3   3       2439.64       2347.09        31.57 o                         
   5   3   3         60.13         59.84         4.79 o                         
   6   3   3        716.78        609.83        13.15 o                         
   7   3   3          1.20         11.26         4.14 o                         
   8   3   3        630.27        683.72        19.47 o                         
   9   3   3        880.71        885.66        19.58 o                         
  10   3   3        136.62        144.52         9.19 o                         
  11   3   3         78.26        102.90         8.74 o                         
  12   3   3        550.02        627.22        25.30 o                         
  13   3   3         54.02         35.07         8.90 o                         
  14   3   3          0.01         -1.56         5.74 o                         
  15   3   3        166.95        142.75        10.38 o                         
  16   3   3         17.58         19.99         7.58 o                         
  17   3   3          3.23         15.79         7.91 o                         
  18   3   3          5.35         35.22        18.19 o                         
  19   3   3         76.66         72.12        14.95 o                         
   0   4   3      69613.90      76641.12      1866.69 o                         
   1   4   3       4079.61       4392.02        39.91 o                         
   2   4   3       4609.34       4938.63        47.32 o                         
   3   4   3        448.07        603.90         9.53 o                         
   4   4   3       2930.16       3008.17        38.91 o                         
   5   4   3      12060.22      12502.15       126.41 o                         
   6   4   3        364.47        301.41         8.37 o                         
   7   4   3         24.48         13.33         3.86 o                         
   8   4   3        473.37        549.66        15.29 o                         
   9   4   3        385.42        376.97        12.03 o                         
  10   4   3        163.42        191.54        10.25 o                         
  11   4   3        581.87        517.12        16.40 o                         
  12   4   3        187.04        173.47        10.65 o                         
  13   4   3        272.03        280.80        12.47 o                         
  14   4   3        148.86        130.91         9.81 o                         
  15   4   3        404.74        333.93        14.07 o                         
  16   4   3         88.53        103.32        13.03 o                         
  17   4   3         84.47         86.46        14.35 o                         
  18   4   3        199.93        200.70        15.33 o                         
   1   5   3       8897.59       9043.94       107.07 o                         
   2   5   3       1461.25       1396.38        14.73 o                         
   3   5   3        697.07        740.27        10.31 o                         
   4   5   3       3973.65       3866.47        42.65 o                         
   5   5   3       1718.58       1676.14        24.95 o                         
   6   5   3        514.33        499.70         9.67 o                         
   7   5   3       1003.68       1022.26        17.23 o                         
   8   5   3        375.63        349.98        10.50 o                         
   9   5   3        160.24        123.48         8.61 o                         
  10   5   3          5.37         -0.59         4.40 o                         
  11   5   3          9.33          4.24         4.53 o                         
  12   5   3         24.30         37.57         6.62 o                         
  13   5   3        128.18        118.96         8.77 o                         
  14   5   3        698.80        693.59        17.54 o                         
  15   5   3          3.75          0.33         6.76 o                         
  16   5   3          0.06          6.26        10.72 o                         
  17   5   3        233.50        263.08        16.32 o                         
  18   5   3         50.51         72.64        13.06 o                         
   0   6   3       5322.16       5179.12        68.67 o                         
   1   6   3        185.78        160.21         4.18 o                         
   2   6   3        314.49        379.16         6.10 o                         
   3   6   3        364.01        489.96         7.58 o                         
   4   6   3       3045.68       3319.65        37.35 o                         
   5   6   3         64.83        124.13         4.48 o                         
   6   6   3        725.34        714.11        12.33 o                         
   7   6   3        935.77       1062.82        17.99 o                         
   8   6   3          6.04          3.15         2.96 o                         
   9   6   3        491.17        479.71        12.40 o                         
  10   6   3          7.20          8.70         4.02 o                         
  11   6   3       1255.62       1186.53        21.77 o                         
  12   6   3          1.84          8.30         4.46 o                         
  13   6   3         33.60         23.59         5.62 o                         
  14   6   3        163.09        164.95         9.92 o                         
  15   6   3         13.48         19.61         8.64 o                         
  16   6   3          2.02          1.90         7.19 o                         
  17   6   3         32.82         31.74         9.49 o                         
  18   6   3         88.83         75.53        14.51 o                         
   1   7   3       8489.74       8782.18        85.65 o                         
   2   7   3       7036.40       7674.47        73.71 o                         
   3   7   3        373.84        474.75         8.21 o                         
   4   7   3       4512.38       4772.10        53.90 o                         
   5   7   3       5040.46       5057.85        62.55 o                         
   6   7   3        372.64        442.15         9.21 o                         
   7   7   3         26.31         18.18         3.29 o                         
   8   7   3       5304.48       5331.46        61.77 o                         
   9   7   3       1146.74       1046.53        21.37 o                         
  10   7   3        872.38        810.30        17.36 o                         
  11   7   3         60.84         31.44         6.16 o                         
  12   7   3         12.51         27.90         4.76 o                         
  13   7   3        479.71        496.61        15.67 o                         
  14   7   3        153.09        148.60         8.68 o                         
  15   7   3        129.73        163.16        12.12 o                         
  16   7   3        310.92        290.46        16.73 o                         
  17   7   3         20.46         50.07        12.39 o                         
  18   7   3         27.59         17.31        15.80 o                         
   0   8   3       2319.56       2544.97        37.24 o                         
   1   8   3       7476.94       7612.48        73.15 o                         
   2   8   3        297.53        289.36         5.71 o                         
   3   8   3       1262.99       1379.27        21.27 o                         
   4   8   3         35.07         33.04         2.91 o                         
   5   8   3        443.20        478.05        10.85 o                         
   6   8   3         40.70         36.73         3.81 o                         
   7   8   3        206.09        233.68         7.23 o                         
   8   8   3        424.25        386.09        10.70 o                         
   9   8   3       2624.73       2345.46        31.44 o                         
  10   8   3         14.45         21.91         5.07 o                         
  11   8   3        833.62        773.70        17.38 o                         
  12   8   3        271.18        270.05        11.12 o                         
  13   8   3        236.18        232.83        11.03 o                         
  14   8   3         17.43         28.18         6.74 o                         
  15   8   3         64.03         77.73         8.77 o                         
  16   8   3        328.69        346.11        17.42 o                         
  17   8   3          0.26         12.14        11.79 o                         
  18   8   3          2.94        -15.93        18.60 o                         
   1   9   3       1105.70       1086.73        13.93 o                         
   2   9   3       9245.23       9382.71        94.80 o                         
   3   9   3       7778.29       7670.04        81.33 o                         
   4   9   3        222.46        199.74         7.02 o                         
   5   9   3          4.99         11.03         2.75 o                         
   6   9   3        447.04        483.46        10.88 o                         
   7   9   3        157.67        135.66         6.58 o                         
   8   9   3       1066.63        952.45        19.37 o                         
   9   9   3       1277.08       1202.94        22.63 o                         
  10   9   3          0.90         -0.15         3.46 o                         
  11   9   3          3.36          5.92         4.32 o                         
  12   9   3       1051.20       1003.18        20.47 o                         
  13   9   3          2.78          7.40         5.40 o                         
  14   9   3          0.35         -0.68         4.08 o                         
  15   9   3         73.82        109.60        10.46 o                         
  16   9   3        591.18        557.58        32.59 o                         
  17   9   3        409.03        426.96        26.73 o                         
   0  10   3        624.54        768.72        16.04 o                         
   1  10   3       1983.63       1884.68        22.69 o                         
   2  10   3        234.96        274.19         8.41 o                         
   3  10   3        573.43        602.10        10.50 o                         
   4  10   3         23.63         14.91         2.87 o                         
   5  10   3        109.67        143.37         8.05 o                         
   6  10   3        955.76        907.20        16.37 o                         
   7  10   3        320.40        363.00        10.05 o                         
   8  10   3        257.90        250.41        11.02 o                         
   9  10   3          1.34          6.12         4.93 o                         
  10  10   3        631.10        592.82        15.22 o                         
  11  10   3        455.22        418.80        12.29 o                         
  12  10   3        317.02        321.53        11.49 o                         
  13  10   3          0.01          0.19         3.58 o                         
  14  10   3          0.96         26.69        15.28 o                         
  15  10   3         23.49         36.51        21.98 o                         
  16  10   3        231.72        270.49        34.70 o                         
  17  10   3          7.48        -13.83        34.11 o                         
   1  11   3        112.25        155.11         5.16 o                         
   2  11   3       1729.99       1636.45        21.18 o                         
   3  11   3         57.85         82.30         4.51 o                         
   4  11   3       1043.79        978.02        15.62 o                         
   5  11   3         33.89         66.99         4.82 o                         
   6  11   3        382.40        391.05         9.99 o                         
   7  11   3        920.86        909.75        19.41 o                         
   8  11   3        531.73        512.75        12.58 o                         
   9  11   3        212.59        228.32        11.99 o                         
  10  11   3        135.42        141.80         8.34 o                         
  11  11   3         48.45         71.39         6.85 o                         
  12  11   3        639.09        640.54        19.01 o                         
  13  11   3          2.45          4.82         9.17 o                         
  14  11   3        218.04        263.38        23.69 o                         
  15  11   3          2.08         13.61        11.98 o                         
  16  11   3        138.43        157.32        28.36 o                         
  17  11   3        142.37        161.35        45.18 o                         
   0  12   3        272.26        303.22        12.75 o                         
   1  12   3        278.09        312.60         6.68 o                         
   2  12   3        119.54        179.79         9.59 o                         
   3  12   3        907.37        891.78        14.38 o                         
   4  12   3          0.29          1.11         2.91 o                         
   5  12   3        976.09        946.31        16.18 o                         
   6  12   3       1612.05       1477.95        22.55 o                         
   7  12   3        463.49        460.60        14.39 o                         
   8  12   3        120.19        149.72         8.02 o                         
   9  12   3         41.25         38.54         6.08 o                         
  10  12   3        267.99        276.05        13.39 o                         
  11  12   3        111.78        133.87         9.04 o                         
  12  12   3         86.79        116.28        14.12 o                         
  13  12   3        232.19        244.63        13.60 o                         
  14  12   3         28.59         32.06         8.59 o                         
  15  12   3        102.23         85.14        13.19 o                         
  16  12   3          0.68         27.66        31.35 o                         
   1  13   3        140.01        180.44         5.73 o                         
   2  13   3        274.37        269.32         7.73 o                         
   3  13   3        118.83        161.57         7.04 o                         
   4  13   3        234.56        210.49         8.16 o                         
   5  13   3         10.13          1.52         3.39 o                         
   6  13   3          5.29         14.63         3.99 o                         
   7  13   3        394.90        396.75        11.60 o                         
   8  13   3        138.48        142.84         8.06 o                         
   9  13   3        300.98        330.27        11.61 o                         
  10  13   3          0.21         10.19         6.39 o                         
  11  13   3          6.44         -0.24         4.28 o                         
  12  13   3         67.00         78.05         8.81 o                         
  13  13   3        247.44        219.54        18.56 o                         
  14  13   3        153.70        164.41        12.38 o                         
  15  13   3        771.91        752.38        52.70 o                         
   0  14   3       1601.73       1521.65        26.46 o                         
   1  14   3          2.75          6.36         2.83 o                         
   2  14   3        711.50        662.74        12.29 o                         
   3  14   3        478.66        481.83        10.79 o                         
   4  14   3         21.28         19.03         3.97 o                         
   5  14   3        252.97        251.91         9.00 o                         
   6  14   3        160.13        199.81        12.31 o                         
   7  14   3         43.88         27.37         5.06 o                         
   8  14   3        135.46        139.45         8.45 o                         
   9  14   3        725.51        725.45        17.53 o                         
  10  14   3          2.73          0.99         4.55 o                         
  11  14   3          0.06         14.76         6.76 o                         
  12  14   3        509.22        531.17        18.93 o                         
  13  14   3        363.29        354.80        25.53 o                         
  14  14   3        371.50        342.26        20.94 o                         
   1  15   3        246.79        267.42         8.14 o                         
   2  15   3       3331.86       3102.57        38.11 o                         
   3  15   3        126.21        148.87         7.60 o                         
   4  15   3       1479.07       1400.56        21.69 o                         
   5  15   3         19.50         21.40         4.41 o                         
   6  15   3          1.60         25.18         4.75 o                         
   7  15   3        254.15        249.28        10.49 o                         
   8  15   3         24.16         24.20         5.62 o                         
   9  15   3         24.29         30.56         6.00 o                         
  10  15   3         31.17         30.34         5.86 o                         
  11  15   3          8.22          9.63         6.70 o                         
  12  15   3          3.33         -6.78         6.78 o                         
  13  15   3        602.16        668.52        43.57 o                         
   0  16   3          1.88          1.67         3.38 o                         
   1  16   3       1160.78       1088.17        16.91 o                         
   2  16   3        105.28        104.86         6.01 o                         
   3  16   3        447.46        417.87        10.66 o                         
   4  16   3         19.03         19.70         4.26 o                         
   5  16   3       1240.50       1228.05        20.71 o                         
   6  16   3        499.44        478.52        12.97 o                         
   7  16   3        164.47        158.48        10.00 o                         
   8  16   3        123.40        143.06         9.37 o                         
   9  16   3        344.41        335.31        13.85 o                         
  10  16   3         36.19         47.81         8.89 o                         
  11  16   3        855.75        898.39        32.01 o                         
  12  16   3        116.45        117.64        11.54 o                         
  13  16   3        591.58        518.32        51.29 o                         
   1  17   3        133.33        137.77         6.60 o                         
   2  17   3         21.96         25.60         3.98 o                         
   3  17   3       2072.88       1920.13        27.29 o                         
   4  17   3        185.97        219.07         9.92 o                         
   5  17   3        963.33        840.06        17.49 o                         
   6  17   3         10.11         18.73         5.00 o                         
   7  17   3         25.44         22.98         5.81 o                         
   8  17   3         36.63         46.08         7.39 o                         
   9  17   3          0.39         -4.51         5.24 o                         
  10  17   3          4.51         -3.46         5.98 o                         
  11  17   3         65.09         52.26         8.04 o                         
  12  17   3         42.41         37.91        11.28 o                         
   0  18   3        251.15        276.41        11.11 o                         
   1  18   3          4.74          1.76         3.12 o                         
   2  18   3          2.61          4.19         6.62 o                         
   3  18   3          2.98         11.10         5.12 o                         
   4  18   3        307.39        282.35        10.38 o                         
   5  18   3         39.58         40.29         6.72 o                         
   6  18   3         41.53         57.35         8.14 o                         
   7  18   3         65.37         71.28         7.89 o                         
   8  18   3          0.47         -4.82         5.50 o                         
   9  18   3        283.37        324.56        15.32 o                         
  10  18   3         41.24         46.27        11.04 o                         
  11  18   3         50.37         68.38        12.30 o                         
  12  18   3        117.97        102.80        32.45 o                         
   1  19   3        982.47        952.82        17.32 o                         
   2  19   3        652.45        617.55        14.29 o                         
   3  19   3         98.06        130.31         7.86 o                         
   4  19   3         48.78         51.32         6.66 o                         
   5  19   3        101.75        111.77         8.36 o                         
   6  19   3          0.85         11.39         5.02 o                         
   7  19   3         31.84         25.48         6.77 o                         
   8  19   3        281.81        270.47        14.81 o                         
   9  19   3         23.35         12.16         8.25 o                         
  10  19   3         46.11         35.92         9.27 o                         
  11  19   3         11.53         10.39        26.08 o                         
  12  19   3         19.38         15.67        26.74 o                         
   0  20   3          7.31          3.77         5.55 o                         
   1  20   3          3.80          4.78         3.23 o                         
   2  20   3         63.09         74.15         6.34 o                         
   3  20   3         54.71         52.90         6.22 o                         
   4  20   3         44.84         54.40         6.50 o                         
   5  20   3        287.99        282.88        12.55 o                         
   6  20   3         17.98         21.19         9.03 o                         
   7  20   3        501.27        533.98        26.47 o                         
   8  20   3         97.32        125.48        36.34 o                         
   9  20   3         34.98         41.53        37.05 o                         
  10  20   3         25.84         18.22        16.18 o                         
  11  20   3         41.92         12.03        20.47 o                         
   1  21   3         41.94         41.58         6.31 o                         
   2  21   3          6.11          0.16         3.68 o                         
   3  21   3         53.21         64.58         6.99 o                         
   4  21   3        292.38        315.64        12.07 o                         
   5  21   3         48.85         31.52         6.44 o                         
   6  21   3         48.04         43.00         9.06 o                         
   7  21   3         36.08         37.06         8.48 o                         
   8  21   3        236.01        284.12        39.66 o                         
   9  21   3        589.95        486.66        36.98 o                         
  10  21   3         68.19         78.81        22.73 o                         
   0  22   3        199.21        186.04        16.09 o                         
   1  22   3        172.84        164.20        12.20 o                         
   2  22   3         80.83         91.56         9.15 o                         
   3  22   3        291.10        300.93        12.16 o                         
   4  22   3        683.34        648.95        18.64 o                         
   5  22   3          0.12         -5.97         5.97 o                         
   6  22   3        144.24        167.01        14.17 o                         
   7  22   3         49.97         37.47        14.81 o                         
   8  22   3         80.85         49.62        37.79 o                         
   1  23   3         23.66         36.41         6.45 o                         
   2  23   3          2.50          7.69         5.23 o                         
   3  23   3          4.59         13.50         8.45 o                         
   4  23   3          0.99          4.45         7.36 o                         
   5  23   3          1.53         17.03         9.77 o                         
   6  23   3         74.53         83.64        26.75 o                         
   0  24   3         49.79         50.56        13.50 o                         
   1  24   3         88.61         97.14        12.63 o                         
   2  24   3         57.62         76.92        14.88 o                         
   3  24   3        181.25        135.35        16.96 o                         
   4  24   3          7.81         26.35        18.49 o                         
   0   0   4      33257.04      42492.80      1433.22 o                         
   1   0   4      18279.48      20302.71       576.31 o                         
   2   0   4       9770.89       8497.65       142.39 o                         
   3   0   4      15850.50      15304.39       235.61 o                         
   4   0   4        283.28        199.07         8.57 o                         
   5   0   4        410.30        545.36        19.56 o                         
   6   0   4       5256.96       5642.16        92.84 o                         
   7   0   4          9.84          6.10         5.28 o                         
   8   0   4        119.65        120.85        10.96 o                         
   9   0   4         68.96         72.60        10.38 o                         
  10   0   4        863.82        763.08        24.03 o                         
  11   0   4       8442.57       7671.92       115.42 o                         
  12   0   4       4126.09       3770.64        66.32 o                         
  13   0   4       1248.86       1108.69        30.30 o                         
  14   0   4          3.11         -2.46         9.46 o                         
  15   0   4        752.34        865.01        31.53 o                         
  16   0   4        209.75        233.80        20.64 o                         
  17   0   4        727.74        784.20        35.38 o                         
  18   0   4          0.05        -14.78        20.96 o                         
  19   0   4        128.95        199.95        53.43 o                         
   1   1   4       7348.40       7420.07       136.13 o                         
   2   1   4       3093.34       2891.03        28.76 o                         
   3   1   4        570.38        560.80         8.39 o                         
   4   1   4       2556.77       2669.70        30.58 o                         
   5   1   4         43.31         62.23         5.01 o                         
   6   1   4         73.11        109.71        10.87 o                         
   7   1   4        753.80        806.12        16.19 o                         
   8   1   4         90.94        136.62         7.67 o                         
   9   1   4       2678.61       2531.97        35.32 o                         
  10   1   4       1463.86       1329.77        23.47 o                         
  11   1   4        719.01        703.62        21.01 o                         
  12   1   4       2613.67       2402.20        33.75 o                         
  13   1   4        589.99        583.60        15.94 o                         
  14   1   4         70.23         77.99         8.29 o                         
  15   1   4          0.80         -0.42         7.50 o                         
  16   1   4         93.37        106.70        15.06 o                         
  17   1   4         30.63         43.62        10.85 o                         
  18   1   4        504.87        582.92        23.83 o                         
  19   1   4        151.29        180.21        17.25 o                         
   0   2   4      26716.04      29239.70      1166.31 o                         
   1   2   4        944.80        921.79         9.19 o                         
   2   2   4       7693.47       7540.53        75.53 o                         
   3   2   4       5692.51       5094.95        47.91 o                         
   4   2   4        463.72        497.89         8.50 o                         
   5   2   4       5846.78       5863.34        64.79 o                         
   6   2   4       1926.90       2001.92        26.95 o                         
   7   2   4       2487.02       2715.10        37.67 o                         
   8   2   4          1.12         -0.20         3.52 o                         
   9   2   4        312.85        321.03        12.91 o                         
  10   2   4       5259.66       4845.68        64.26 o                         
  11   2   4        491.86        457.03        16.40 o                         
  12   2   4        169.81        193.40        11.12 o                         
  13   2   4       1111.40       1109.70        22.10 o                         
  14   2   4        171.12        203.15        15.32 o                         
  15   2   4        729.95        755.28        26.43 o                         
  16   2   4          3.72         -8.58         8.58 o                         
  17   2   4         11.47         12.85         8.23 o                         
  18   2   4         73.12         85.15        14.67 o                         
  19   2   4         13.96          6.48        26.78 o                         
   1   3   4      19464.31      20123.32       468.21 o                         
   2   3   4       7422.07       7539.97        78.02 o                         
   3   3   4         33.39         39.52         2.36 o                         
   4   3   4       1210.94       1295.20        17.06 o                         
   5   3   4       7634.44       7965.64        82.98 o                         
   6   3   4        508.20        643.28        11.82 o                         
   7   3   4        859.09        647.17        16.42 o                         
   8   3   4       1337.94       1221.64        21.67 o                         
   9   3   4        513.12        442.82        12.97 o                         
  10   3   4         58.89         47.00         6.51 o                         
  11   3   4         78.22         79.61        12.79 o                         
  12   3   4         71.28         72.77        10.53 o                         
  13   3   4        135.44        136.21         9.71 o                         
  14   3   4        649.78        651.99        18.16 o                         
  15   3   4         15.88         10.61         9.08 o                         
  16   3   4         43.41         46.85        11.01 o                         
  17   3   4         37.46         43.52        11.89 o                         
  18   3   4        402.30        395.67        19.64 o                         
  19   3   4          1.02         34.29        24.16 o                         
   0   4   4       2068.42       1951.48        27.49 o                         
   1   4   4        334.63        348.06         4.83 o                         
   2   4   4        142.76        136.42         3.18 o                         
   3   4   4       2063.74       1940.46        21.49 o                         
   4   4   4        748.67        821.74        14.02 o                         
   5   4   4        676.68        835.74        14.03 o                         
   6   4   4        840.65        819.00        14.88 o                         
   7   4   4        404.08        486.77        10.52 o                         
   8   4   4        879.01        850.84        23.95 o                         
   9   4   4         53.26         82.57         8.02 o                         
  10   4   4        746.55        572.43        17.26 o                         
  11   4   4       2293.23       2105.91        32.28 o                         
  12   4   4         46.50         68.00         7.54 o                         
  13   4   4        124.29        142.09        10.05 o                         
  14   4   4        167.82        182.25        11.31 o                         
  15   4   4         59.32         74.49         8.51 o                         
  16   4   4         55.90         48.78         8.18 o                         
  17   4   4        128.89        151.40        13.98 o                         
  18   4   4          6.54         24.58        22.81 o                         
   1   5   4        354.88        526.69         6.76 o                         
   2   5   4       9269.30       9687.49        96.39 o                         
   3   5   4         52.67         29.98         2.36 o                         
   4   5   4       1545.56       1657.78        20.50 o                         
   5   5   4        388.16        429.90        14.46 o                         
   6   5   4       1095.42       1141.97        18.82 o                         
   7   5   4        116.63        116.80         6.89 o                         
   8   5   4       1010.33        939.58        16.47 o                         
   9   5   4       2902.90       2612.30        37.71 o                         
  10   5   4        123.92        117.37        10.97 o                         
  11   5   4         12.15         14.36         8.52 o                         
  12   5   4          0.13          6.07         7.82 o                         
  13   5   4        561.24        491.25        19.24 o                         
  14   5   4         48.44         59.55         7.07 o                         
  15   5   4        123.56        140.49        10.36 o                         
  16   5   4        113.49        116.61         9.44 o                         
  17   5   4          0.03         -8.42         8.42 o                         
  18   5   4          9.69         10.04        12.56 o                         
   0   6   4      22591.84      23526.68       423.67 o                         
   1   6   4        577.09        705.44         8.86 o                         
   2   6   4      10973.93      12080.02       132.07 o                         
   3   6   4        138.00        206.12         5.43 o                         
   4   6   4       3875.96       3818.54        39.82 o                         
   5   6   4       1405.33       1333.37        20.11 o                         
   6   6   4        414.25        399.36        11.75 o                         
   7   6   4        747.19        653.60        13.33 o                         
   8   6   4       1042.05       1076.43        19.42 o                         
   9   6   4        925.02        840.90        23.28 o                         
  10   6   4        411.49        325.31         9.80 o                         
  11   6   4         70.73         80.38         6.54 o                         
  12   6   4         21.67         18.93         6.00 o                         
  13   6   4         87.85        109.62         7.50 o                         
  14   6   4        307.15        311.88        11.22 o                         
  15   6   4        137.72        152.13         9.79 o                         
  16   6   4         24.00         17.40        10.54 o                         
  17   6   4         13.63         17.52        10.05 o                         
  18   6   4         24.16          4.18        10.86 o                         
   1   7   4       1652.72       1814.47        19.99 o                         
   2   7   4         11.36         14.96         2.47 o                         
   3   7   4      10156.44      10637.91       111.06 o                         
   4   7   4       1057.88       1052.42        18.26 o                         
   5   7   4       1083.19       1251.50        18.36 o                         
   6   7   4          8.23          7.19         2.15 o                         
   7   7   4          9.08          7.30         3.45 o                         
   8   7   4        139.16        134.07         6.82 o                         
   9   7   4         52.90         50.05         6.56 o                         
  10   7   4        348.08        304.22        12.26 o                         
  11   7   4         90.96         92.94         9.32 o                         
  12   7   4        469.64        451.82        18.51 o                         
  13   7   4        673.19        645.18        17.31 o                         
  14   7   4        758.14        730.21        19.50 o                         
  15   7   4        702.88        734.89        21.79 o                         
  16   7   4         12.82         37.03         9.77 o                         
  17   7   4          4.60         -2.82         8.69 o                         
  18   7   4          3.00          6.80        18.69 o                         
   0   8   4        776.64        777.08        15.56 o                         
   1   8   4         27.85         24.49         2.40 o                         
   2   8   4        240.00        280.83         5.33 o                         
   3   8   4       1279.52       1449.27        17.38 o                         
   4   8   4        505.93        596.31        10.91 o                         
   6   8   4        296.87        333.98         7.97 o                         
   7   8   4         45.10         61.15         3.93 o                         
   8   8   4        124.80        119.51         5.72 o                         
   9   8   4        755.10        750.91        17.20 o                         
  10   8   4        190.01        218.94         9.02 o                         
  11   8   4        220.09        222.15         9.57 o                         
  12   8   4          9.26         13.99         4.96 o                         
  13   8   4        439.20        426.43        14.19 o                         
  14   8   4         73.82        100.38        11.15 o                         
  15   8   4         98.40        112.20         9.75 o                         
  16   8   4          0.29         15.18         6.58 o                         
  17   8   4         11.28         44.22        25.00 o                         
  18   8   4        321.07        362.49        42.38 o                         
   1   9   4        237.44        338.75         6.25 o                         
   2   9   4       2915.31       3110.72        32.98 o                         
   3   9   4       1548.49       1425.70        18.93 o                         
   4   9   4        675.66        725.78        11.95 o                         
   5   9   4        455.04        420.56         9.70 o                         
   6   9   4        605.27        607.89        15.06 o                         
   7   9   4        148.59        148.55         7.48 o                         
   8   9   4       1714.49       1723.04        24.95 o                         
   9   9   4        161.35        126.73         7.07 o                         
  10   9   4       1278.29       1078.62        18.45 o                         
  11   9   4        416.56        385.02        11.24 o                         
  12   9   4        423.79        387.84        12.22 o                         
  13   9   4        124.49        123.54         8.34 o                         
  14   9   4         33.44         33.12         5.77 o                         
  15   9   4        106.04        127.84        16.76 o                         
  16   9   4         56.40         65.87        12.19 o                         
  17   9   4          3.91         10.02        18.45 o                         
   0  10   4        539.23        456.92        11.00 o                         
   1  10   4          1.32          4.12         1.98 o                         
   2  10   4         56.09         71.44         3.57 o                         
   3  10   4        904.92        804.12        13.11 o                         
   4  10   4        683.47        754.07        12.58 o                         
   5  10   4       1412.99       1308.87        20.49 o                         
   6  10   4       2239.72       2265.25        33.75 o                         
   7  10   4         21.85         22.47         4.91 o                         
   8  10   4        252.23        206.42        12.14 o                         
   9  10   4        185.07        214.06         9.62 o                         
  10  10   4         78.16         69.51         6.35 o                         
  11  10   4       1177.08       1099.99        21.18 o                         
  12  10   4          1.45         10.86         5.85 o                         
  13  10   4          0.22         -0.28         4.13 o                         
  14  10   4         29.38         42.19         6.01 o                         
  15  10   4          0.04          4.72         7.42 o                         
  16  10   4          4.84          1.20         8.97 o                         
  17  10   4         25.08         25.90        28.01 o                         
   1  11   4         30.79         44.13         3.08 o                         
   2  11   4        586.17        698.33        11.04 o                         
   3  11   4          5.25         24.59         3.18 o                         
   4  11   4        146.55        153.63         6.45 o                         
   5  11   4        993.77        920.36        15.51 o                         
   6  11   4        130.98        110.37         6.44 o                         
   7  11   4       1714.86       1707.12        26.01 o                         
   8  11   4        145.45        148.29        11.56 o                         
   9  11   4         62.88         46.37         5.47 o                         
  10  11   4        531.42        567.40        15.08 o                         
  11  11   4       1698.79       1689.38        31.67 o                         
  12  11   4         22.42         32.82         6.27 o                         
  13  11   4        158.34        147.66        11.43 o                         
  14  11   4         33.53         19.34         9.36 o                         
  15  11   4        198.90        191.07        12.60 o                         
  16  11   4         92.87         91.73        19.79 o                         
  17  11   4        379.85        249.86        60.85 o                         
   0  12   4       5319.62       5294.61        73.78 o                         
   1  12   4       1004.55       1051.95        13.95 o                         
   2  12   4       1570.58       1575.26        21.02 o                         
   3  12   4       1325.16       1322.24        18.85 o                         
   4  12   4       1085.75        991.11        15.85 o                         
   5  12   4          0.90          0.14         2.95 o                         
   6  12   4         13.72         21.42         4.24 o                         
   7  12   4        881.61        818.72        16.23 o                         
   8  12   4         59.69         83.29         7.57 o                         
   9  12   4        242.22        203.76        10.50 o                         
  10  12   4        198.25        208.56        10.30 o                         
  11  12   4        541.59        581.84        19.01 o                         
  12  12   4        267.01        263.72        12.10 o                         
  13  12   4         68.43         46.89         8.54 o                         
  14  12   4        101.25        127.50        15.20 o                         
  15  12   4         16.30          6.55        10.06 o                         
  16  12   4         77.14        147.52        47.02 o                         
   1  13   4        514.64        492.49         8.73 o                         
   2  13   4       4167.75       4150.96        46.75 o                         
   3  13   4        115.34        123.22         5.86 o                         
   4  13   4        502.63        487.02        10.88 o                         
   5  13   4         15.31         20.13         4.12 o                         
   6  13   4          7.76          3.74         3.63 o                         
   7  13   4        632.84        632.32        14.57 o                         
   8  13   4         21.85         26.76         6.31 o                         
   9  13   4        177.42        202.86         9.52 o                         
  10  13   4         12.79         18.16         6.51 o                         
  11  13   4        268.92        266.40        15.92 o                         
  12  13   4        446.51        450.66        21.33 o                         
  13  13   4        104.94        112.64        16.21 o                         
  14  13   4         13.60         14.48         6.53 o                         
  15  13   4         37.49         28.88        19.82 o                         
  16  13   4          7.55        -31.35        31.35 o                         
   0  14   4       1190.48       1085.94        20.76 o                         
   1  14   4         25.43         37.84         3.47 o                         
   2  14   4       2752.85       2540.32        31.43 o                         
   3  14   4        295.90        289.16         9.08 o                         
   4  14   4        726.04        741.02        14.16 o                         
   5  14   4        301.95        327.31        10.10 o                         
   6  14   4          7.01          5.90         5.25 o                         
   7  14   4         41.96         41.30         5.44 o                         
   8  14   4        383.97        431.56        12.59 o                         
   9  14   4        109.16        107.62         8.04 o                         
  10  14   4         58.15         57.12         7.44 o                         
  11  14   4         37.25         34.68         6.96 o                         
  12  14   4        300.79        310.39        15.20 o                         
  13  14   4          2.46         10.89         5.99 o                         
  14  14   4         25.80         57.98        13.72 o                         
   1  15   4        631.57        661.98        12.11 o                         
   2  15   4        851.10        866.17        14.80 o                         
   3  15   4        124.04        152.34         7.01 o                         
   4  15   4        805.68        769.95        14.81 o                         
   5  15   4          1.60          1.24         3.63 o                         
   6  15   4        321.32        307.98        10.91 o                         
   7  15   4       1051.84       1013.70        19.63 o                         
   8  15   4        532.45        494.16        14.60 o                         
   9  15   4        563.56        549.42        18.46 o                         
  10  15   4          4.97          8.73         5.67 o                         
  11  15   4         21.75         29.51         7.14 o                         
  12  15   4         31.09         44.04         7.78 o                         
  13  15   4          4.54          5.55         7.65 o                         
   0  16   4        704.03        753.10        16.58 o                         
   1  16   4        135.34        161.36         6.78 o                         
   2  16   4        212.30        240.10         8.56 o                         
   3  16   4        467.05        418.66        10.61 o                         
   4  16   4        152.18        213.79        13.19 o                         
   5  16   4          0.23          4.44         3.85 o                         
   6  16   4         17.49         20.46         5.57 o                         
   7  16   4          3.07         -0.83         4.36 o                         
   8  16   4        115.87        125.25        13.18 o                         
   9  16   4         80.46         97.22         9.22 o                         
  10  16   4         11.37         14.41         6.64 o                         
  11  16   4        227.65        217.03        15.49 o                         
  12  16   4         50.81         54.62        13.44 o                         
  13  16   4          8.90         40.42        34.30 o                         
   1  17   4        134.28        144.59         6.77 o                         
   2  17   4        214.91        269.84        11.64 o                         
   3  17   4          0.18          0.21         3.40 o                         
   4  17   4        589.90        530.75        12.96 o                         
   5  17   4        271.59        291.26        14.64 o                         
   6  17   4        153.04        141.76         9.00 o                         
   7  17   4        383.38        392.36        14.35 o                         
   8  17   4       1074.86       1079.27        29.01 o                         
   9  17   4        355.22        369.51        15.42 o                         
  10  17   4        409.98        412.52        17.81 o                         
  11  17   4          4.17          9.32         8.43 o                         
  12  17   4         87.15         75.82        17.79 o                         
   0  18   4          8.91          3.54         4.94 o                         
   1  18   4        388.89        413.31        10.90 o                         
   2  18   4          5.15          7.80         4.09 o                         
   3  18   4        963.13        890.13        17.57 o                         
   4  18   4         30.98         21.32         4.97 o                         
   5  18   4        589.38        556.15        16.58 o                         
   6  18   4        197.66        174.43         9.94 o                         
   7  18   4         62.86         61.06         7.62 o                         
   8  18   4          5.00         -1.80         5.48 o                         
   9  18   4         96.50         91.89        12.04 o                         
  10  18   4        123.32        126.26        13.36 o                         
  11  18   4         18.83         15.80        13.84 o                         
  12  18   4        217.95        280.28        53.47 o                         
   1  19   4        583.11        602.03        13.30 o                         
   2  19   4         49.76         54.65         5.64 o                         
   3  19   4          0.00          1.60         3.98 o                         
   4  19   4         24.05         20.01         5.11 o                         
   5  19   4         12.54         10.90         5.06 o                         
   6  19   4        139.23        114.12         9.20 o                         
   7  19   4         28.33         26.65         7.07 o                         
   8  19   4        207.26        191.17        15.98 o                         
   9  19   4          6.94         20.17        13.74 o                         
  10  19   4        209.35        213.43        17.66 o                         
  11  19   4          1.83        -17.10        30.74 o                         
  12  19   4        134.61        153.97        45.18 o                         
   0  20   4        104.90        108.39        14.17 o                         
   1  20   4        120.98        123.76         6.75 o                         
   2  20   4          5.50         11.94         4.09 o                         
   3  20   4         13.57         14.68         4.64 o                         
   4  20   4        264.45        254.82        10.92 o                         
   5  20   4        121.56        120.68         8.65 o                         
   6  20   4        347.52        360.96        14.76 o                         
   7  20   4         16.64         19.97         7.02 o                         
   8  20   4          6.78         12.48        10.08 o                         
   9  20   4          0.06         23.67        13.99 o                         
  10  20   4          3.73         28.09        19.03 o                         
  11  20   4          0.03        -18.87        18.87 o                         
   1  21   4        159.29        162.27        10.28 o                         
   2  21   4          0.00          2.23         3.77 o                         
   3  21   4          0.57         -3.76         3.76 o                         
   4  21   4         18.22         22.91         7.64 o                         
   5  21   4        199.36        195.17        12.70 o                         
   6  21   4        402.45        383.50        16.78 o                         
   7  21   4          0.08         13.57         8.47 o                         
   8  21   4         43.53         26.42        20.87 o                         
   9  21   4          0.04          1.51        61.48 o                         
   0  22   4          9.10          1.84         6.43 o                         
   1  22   4         10.54         17.14         5.36 o                         
   2  22   4        160.49        173.62        11.29 o                         
   3  22   4          1.77          3.10         4.40 o                         
   4  22   4        113.86        132.06         9.95 o                         
   5  22   4         41.84         42.70         7.22 o                         
   6  22   4         12.77         14.52         8.97 o                         
   7  22   4        114.65        121.95        30.36 o                         
   8  22   4         68.29         57.56        29.43 o                         
   1  23   4        125.56        118.70         9.71 o                         
   2  23   4         26.73         31.02        10.08 o                         
   3  23   4          7.08         20.90        10.99 o                         
   4  23   4        460.53        482.87        22.80 o                         
   5  23   4         18.27         22.62        12.41 o                         
   6  23   4         35.05         51.14        18.32 o                         
   0  24   4         72.31         59.18        16.69 o                         
   1  24   4          2.99         -4.86        10.54 o                         
   2  24   4         10.78         17.69        10.03 o                         
   3  24   4         26.22         21.25        15.17 o                         
   4  24   4        264.44        256.38        35.65 o                         
   1   1   5       6883.28       6935.52        75.62 o                         
   2   1   5        216.18        197.18         4.09 o                         
   3   1   5       1486.58       1432.59        16.10 o                         
   4   1   5       9083.78       8895.48        88.39 o                         
   5   1   5        143.02        190.55         7.83 o                         
   6   1   5       1789.38       1729.49        26.17 o                         
   7   1   5       1306.06       1262.68        21.80 o                         
   8   1   5        268.76        289.14         9.51 o                         
   9   1   5        389.26        398.49        11.71 o                         
  10   1   5        275.77        272.35        17.44 o                         
  11   1   5        108.18        108.84         8.27 o                         
  12   1   5        438.11        425.01        15.32 o                         
  13   1   5         25.95         24.87         6.02 o                         
  14   1   5         40.41         46.17         6.73 o                         
  15   1   5        569.36        578.17        17.93 o                         
  16   1   5        403.11        429.19        17.68 o                         
  17   1   5         22.19          9.11        10.85 o                         
  18   1   5        306.89        324.98        19.25 o                         
  19   1   5        157.28        155.24        33.17 o                         
   0   2   5      19137.52      21457.73       609.56 o                         
   1   2   5        334.18        314.33         4.57 o                         
   2   2   5       8334.45       8541.62        97.95 o                         
   3   2   5      22327.53      22323.61       322.05 o                         
   4   2   5        132.94        174.76         4.62 o                         
   5   2   5       4530.92       4520.31        46.26 o                         
   6   2   5         60.06         71.29         4.71 o                         
   7   2   5         52.25         75.02         6.14 o                         
   8   2   5        328.78        342.63        10.30 o                         
   9   2   5        994.00        901.06        18.14 o                         
  10   2   5         31.08         58.02         6.47 o                         
  11   2   5        117.07         78.08         8.17 o                         
  12   2   5         37.86         24.83        13.77 o                         
  13   2   5          1.12         13.81         6.67 o                         
  14   2   5         68.63         65.86        10.53 o                         
  15   2   5          0.22          6.12        11.94 o                         
  16   2   5          7.49         13.78         6.60 o                         
  17   2   5         54.53         57.65         9.77 o                         
  18   2   5        109.03         97.58        16.53 o                         
   1   3   5      15388.88      17412.13       713.33 o                         
   2   3   5      10310.51      10425.75       110.27 o                         
   3   3   5       2745.42       2704.62        29.02 o                         
   4   3   5          4.53         -1.68         1.68 o                         
   5   3   5       2444.53       2463.69        27.41 o                         
   6   3   5       1905.93       1983.70        25.11 o                         
   7   3   5        952.53       1007.74        16.81 o                         
   8   3   5         22.41         19.67         4.05 o                         
   9   3   5       2993.49       2947.45        40.00 o                         
  10   3   5       2134.67       1900.51        29.80 o                         
  11   3   5       1636.69       1741.46        42.83 o                         
  12   3   5       1771.68       1601.71        26.69 o                         
  13   3   5        338.33        386.03        16.66 o                         
  14   3   5        518.14        541.75        15.67 o                         
  15   3   5        202.78        223.97        12.79 o                         
  16   3   5        515.68        552.48        18.90 o                         
  17   3   5         97.98        115.99        11.81 o                         
  18   3   5         73.47         82.69        19.45 o                         
   0   4   5          1.64         -0.37         1.58 o                         
   1   4   5      13367.55      13695.64       175.52 o                         
   2   4   5        919.77       1146.75        12.90 o                         
   3   4   5       1493.45       1599.41        17.73 o                         
   4   4   5       4666.18       5169.06        51.94 o                         
   5   4   5          0.57          1.48         2.18 o                         
   6   4   5       2188.98       2073.69        28.23 o                         
   7   4   5        792.31        734.36        12.94 o                         
   8   4   5       2794.17       2675.93        35.97 o                         
   9   4   5       3557.28       3431.99        44.67 o                         
  10   4   5       3392.79       3106.21        42.34 o                         
  11   4   5         13.50         32.80         8.58 o                         
  12   4   5        666.81        679.19        17.83 o                         
  13   4   5         44.03         61.54         8.73 o                         
  14   4   5        444.08        528.73        19.01 o                         
  15   4   5        203.86        226.18        13.19 o                         
  16   4   5        116.87        148.97        12.95 o                         
  17   4   5         28.80         32.98        14.42 o                         
  18   4   5         64.69         57.24        12.56 o                         
   1   5   5      14098.29      13788.09       190.83 o                         
   2   5   5       3922.66       3956.72        35.61 o                         
   3   5   5       8850.63       9462.17        92.25 o                         
   4   5   5        619.77        742.23        10.68 o                         
   5   5   5       5905.06       6769.37        86.87 o                         
   6   5   5        280.38        293.37        12.49 o                         
   7   5   5         51.23         30.72         4.18 o                         
   8   5   5        450.71        405.75        11.75 o                         
   9   5   5        538.22        419.35        11.80 o                         
  10   5   5       1347.43       1311.78        33.28 o                         
  11   5   5         71.71         63.96         7.49 o                         
  12   5   5        241.06        250.57        10.43 o                         
  13   5   5        264.35        314.80        13.35 o                         
  14   5   5        146.60        136.11         8.75 o                         
  15   5   5        582.68        613.61        21.30 o                         
  16   5   5         65.96         83.30        11.39 o                         
  17   5   5         17.83         30.65        10.62 o                         
  18   5   5         61.80         60.43        23.70 o                         
   0   6   5       4337.73       4239.94        55.68 o                         
   1   6   5         71.24         81.70         2.83 o                         
   2   6   5       5643.17       5948.09        53.21 o                         
   3   6   5       7274.25       7796.50        75.02 o                         
   4   6   5       1091.46       1216.04        18.41 o                         
   5   6   5       5136.06       5776.23        60.47 o                         
   6   6   5       1024.05        994.48        16.00 o                         
   7   6   5         43.92         53.88         4.55 o                         
   8   6   5         88.27         98.50         6.28 o                         
   9   6   5        583.08        517.63        16.39 o                         
  10   6   5        801.58        755.85        18.46 o                         
  11   6   5        112.53        109.55         8.93 o                         
  12   6   5       1625.35       1430.48        37.95 o                         
  13   6   5        120.38        127.16         9.88 o                         
  14   6   5          4.06          7.70         5.39 o                         
  15   6   5        110.27        135.53        17.12 o                         
  16   6   5         11.49         21.97         8.17 o                         
  17   6   5         85.43        127.85        31.70 o                         
  18   6   5         29.58         27.68        28.61 o                         
   1   7   5       1478.73       1691.50        18.73 o                         
   3   7   5       5384.74       5761.06        64.78 o                         
   4   7   5       1684.43       1494.78        19.83 o                         
   5   7   5        944.86        880.72        12.59 o                         
   6   7   5         39.20         58.18         3.71 o                         
   7   7   5       3482.32       3244.12        40.31 o                         
   8   7   5         77.81         82.11         5.70 o                         
   9   7   5       1492.38       1359.41        22.99 o                         
  10   7   5         56.44         74.62         7.03 o                         
  11   7   5       1255.98       1150.71        34.27 o                         
  12   7   5         57.79         47.33        10.23 o                         
  13   7   5         19.41         38.24        10.25 o                         
  14   7   5        181.32        201.34        11.99 o                         
  15   7   5          0.03         -0.06         5.68 o                         
  16   7   5         94.57         70.09        12.72 o                         
  17   7   5          6.09         -4.17        15.74 o                         
  18   7   5          0.68          4.97        17.78 o                         
   0   8   5        221.83        289.50         8.58 o                         
   1   8   5       2821.55       2897.22        29.54 o                         
   2   8   5        412.73        381.43         6.29 o                         
   3   8   5       2802.07       2935.95        30.08 o                         
   4   8   5        436.14        370.60         9.76 o                         
   5   8   5         11.70         15.05         3.21 o                         
   6   8   5         50.97         85.03         4.31 o                         
   7   8   5        960.70       1034.07        19.63 o                         
   8   8   5        310.46        361.41        12.38 o                         
   9   8   5          0.14         -1.82         2.98 o                         
  10   8   5        508.19        526.39        14.92 o                         
  11   8   5         58.45         60.11         6.12 o                         
  12   8   5        540.58        503.14        14.08 o                         
  13   8   5         39.84         36.88         9.77 o                         
  14   8   5          9.17         15.77         6.44 o                         
  15   8   5         51.31         56.93         9.30 o                         
  16   8   5        152.69        164.83        17.05 o                         
  17   8   5        378.19        350.41        24.61 o                         
  18   8   5         40.80         31.33        38.46 o                         
   1   9   5         16.10          9.20         1.96 o                         
   2   9   5         96.54        114.55         3.88 o                         
   3   9   5        171.97        196.87         8.12 o                         
   4   9   5       1095.41       1234.73        16.16 o                         
   5   9   5         45.34         50.57         3.66 o                         
   6   9   5        248.97        270.36         9.66 o                         
   7   9   5       1346.46       1347.56        20.79 o                         
   8   9   5       1374.01       1326.49        19.97 o                         
   9   9   5         31.33         30.66         5.82 o                         
  10   9   5         94.56        100.10         7.48 o                         
  11   9   5        385.23        334.26        10.25 o                         
  12   9   5          2.32          0.88         5.59 o                         
  13   9   5         94.71        112.41         8.00 o                         
  14   9   5        188.01        166.07        11.11 o                         
  15   9   5        130.45        148.08        10.08 o                         
  16   9   5        306.56        317.02        20.59 o                         
  17   9   5        129.06        127.61        17.69 o                         
   0  10   5        582.76        684.04        14.17 o                         
   1  10   5         24.66         24.90         2.58 o                         
   2  10   5       2392.71       2449.71        26.31 o                         
   3  10   5        663.59        709.97        10.96 o                         
   4  10   5         50.53         41.55         3.56 o                         
   5  10   5       3081.55       2977.65        37.13 o                         
   6  10   5        520.90        480.33        11.32 o                         
   7  10   5         55.82         49.26         4.82 o                         
   8  10   5        327.67        379.63        14.70 o                         
   9  10   5        123.31        155.35         8.26 o                         
  10  10   5        451.68        466.96        12.07 o                         
  11  10   5         20.03         16.78         4.46 o                         
  12  10   5          0.60         -3.14         3.14 o                         
  13  10   5        202.96        249.13        10.15 o                         
  14  10   5         16.84          8.21         7.18 o                         
  15  10   5        221.63        219.48        10.22 o                         
  16  10   5         53.99         52.74        17.29 o                         
  17  10   5         18.07         17.26        23.97 o                         
   1  11   5        316.54        387.26         7.50 o                         
   2  11   5        210.96        239.20         6.10 o                         
   3  11   5       1977.64       1833.30        23.83 o                         
   4  11   5       1311.94       1363.44        19.40 o                         
   5  11   5        452.34        401.08        10.13 o                         
   6  11   5        217.30        214.95         9.29 o                         
   7  11   5       2889.99       2802.92        37.69 o                         
   8  11   5        304.87        267.48        10.27 o                         
   9  11   5          0.00         -3.89         3.89 o                         
  10  11   5          3.36          9.20         6.41 o                         
  11  11   5         25.56         19.34         5.59 o                         
  12  11   5        161.27        185.41        10.73 o                         
  13  11   5         99.93        105.02        11.98 o                         
  14  11   5         11.15         16.93        10.01 o                         
  15  11   5          4.42         -2.72         8.47 o                         
  16  11   5          0.17          5.91        18.60 o                         
   0  12   5        139.35        199.85        18.16 o                         
   1  12   5          6.97          6.17         3.52 o                         
   2  12   5         67.54        103.98         4.72 o                         
   3  12   5        114.02        135.58         5.66 o                         
   4  12   5       1413.39       1276.24        18.88 o                         
   5  12   5        729.52        810.50        15.43 o                         
   6  12   5        998.53        968.90        17.59 o                         
   7  12   5         15.08         34.83         4.73 o                         
   8  12   5          4.56         11.51         5.42 o                         
   9  12   5        186.93        181.99         8.63 o                         
  10  12   5          2.03          2.61         7.95 o                         
  11  12   5         13.35          9.82         4.67 o                         
  12  12   5         17.45         17.42         6.04 o                         
  13  12   5        382.54        412.05        42.21 o                         
  14  12   5         46.56         42.42         9.73 o                         
  15  12   5         46.47         52.95        13.34 o                         
   1  13   5         63.72         90.86         4.40 o                         
   2  13   5       1265.13       1241.99        17.13 o                         
   3  13   5        852.96        802.87        13.80 o                         
   4  13   5       1243.37       1099.05        17.35 o                         
   5  13   5         94.55         84.96         5.61 o                         
   6  13   5        350.57        388.85        11.13 o                         
   7  13   5       1046.43       1031.88        19.12 o                         
   8  13   5        235.27        254.86        10.46 o                         
   9  13   5        130.82        134.52         8.38 o                         
  10  13   5       1253.44       1189.41        29.56 o                         
  11  13   5         71.91         84.71        10.77 o                         
  12  13   5        733.72        714.41        21.20 o                         
  13  13   5        203.18        197.82        12.84 o                         
  14  13   5         49.24         44.16         8.13 o                         
  15  13   5        135.88        204.21        60.85 o                         
   0  14   5        160.96        170.34        10.37 o                         
   1  14   5        421.98        464.84         8.72 o                         
   2  14   5         68.22         91.76         5.27 o                         
   3  14   5         45.11         40.49         4.38 o                         
   4  14   5         26.94         49.99         4.76 o                         
   5  14   5       1187.31       1084.50        18.34 o                         
   6  14   5        465.31        465.92        12.42 o                         
   7  14   5         26.88         27.52         5.00 o                         
   8  14   5         56.56         95.07         8.35 o                         
   9  14   5        165.61        181.45        10.13 o                         
  10  14   5        229.09        235.69        11.20 o                         
  11  14   5         46.01         57.18         8.32 o                         
  12  14   5        380.17        348.07        15.96 o                         
  13  14   5        125.85        108.17        19.99 o                         
  14  14   5        205.53        241.98        24.42 o                         
   1  15   5        833.71        809.34        12.38 o                         
   2  15   5         15.20         14.40         3.82 o                         
   3  15   5        149.45        162.24         7.62 o                         
   4  15   5        176.42        174.13         8.06 o                         
   5  15   5          0.05          3.66         3.55 o                         
   6  15   5        613.38        593.55        20.42 o                         
   7  15   5          2.69         -5.05         5.05 o                         
   8  15   5          0.63          1.37         4.67 o                         
   9  15   5          2.18          9.95         5.61 o                         
  10  15   5         15.21         19.05         6.29 o                         
  11  15   5          0.57         -5.42         7.42 o                         
  12  15   5         64.41         57.04         8.60 o                         
  13  15   5          0.49         -1.41         9.28 o                         
   0  16   5         38.02         19.39         4.20 o                         
   1  16   5        177.80        179.42         7.99 o                         
   2  16   5        350.64        376.08         9.69 o                         
   3  16   5        344.19        326.22        11.37 o                         
   4  16   5         16.08         18.33         4.04 o                         
   5  16   5         19.05         14.18         5.27 o                         
   6  16   5       1349.58       1259.04        22.89 o                         
   7  16   5        674.98        646.81        16.64 o                         
   8  16   5        347.12        372.70        14.88 o                         
   9  16   5        159.40        186.37        12.54 o                         
  10  16   5        164.61        234.57        16.16 o                         
  11  16   5        557.33        550.14        19.64 o                         
  12  16   5        124.63         99.55        13.91 o                         
  13  16   5        533.25        617.13       105.57 o                         
   1  17   5         38.28         28.85         3.96 o                         
   2  17   5        447.00        447.61        10.74 o                         
   3  17   5        825.24        761.30        15.00 o                         
   4  17   5         20.31         11.54         4.84 o                         
   5  17   5        215.41        237.33         9.59 o                         
   6  17   5         39.78         57.31        10.91 o                         
   7  17   5         56.68         50.83         9.37 o                         
   8  17   5          1.35          0.62         5.40 o                         
   9  17   5        158.59        155.31        11.29 o                         
  10  17   5        136.75        130.77        10.75 o                         
  11  17   5          2.23         -5.97         5.97 o                         
  12  17   5          8.69          1.92        13.67 o                         
   0  18   5        342.63        350.29        11.25 o                         
   1  18   5        309.09        308.70         9.18 o                         
   2  18   5          0.02          2.35         3.30 o                         
   3  18   5        134.34        157.13         8.25 o                         
   4  18   5        183.09        237.13        13.61 o                         
   5  18   5          0.00         -0.05         4.14 o                         
   6  18   5          4.71          1.68         6.49 o                         
   7  18   5         12.32         11.64         8.24 o                         
   8  18   5         62.78         85.57         9.20 o                         
   9  18   5          7.39         20.10         6.74 o                         
  10  18   5          4.88          8.47         8.05 o                         
  11  18   5         66.92         52.04        14.55 o                         
  12  18   5         34.05        103.26        39.65 o                         
   1  19   5          1.22         -0.96         3.07 o                         
   2  19   5        514.81        523.18        12.79 o                         
   3  19   5        108.81        118.24         7.56 o                         
   4  19   5         37.92         34.13         5.40 o                         
   5  19   5          0.07          3.46         4.38 o                         
   6  19   5        107.19         97.17         8.79 o                         
   7  19   5         72.62         73.27        10.11 o                         
   8  19   5        453.96        478.61        17.48 o                         
   9  19   5          3.42          3.01         9.92 o                         
  10  19   5        141.02        105.37        20.65 o                         
  11  19   5         18.28          7.06        38.28 o                         
   0  20   5         95.01        127.35        12.20 o                         
   1  20   5        150.44        176.68         8.02 o                         
   2  20   5         32.91         32.83         5.04 o                         
   3  20   5        275.43        260.81        10.03 o                         
   4  20   5         83.86         81.91         7.07 o                         
   5  20   5        381.24        376.72        14.25 o                         
   6  20   5        763.95        708.64        21.12 o                         
   7  20   5       1149.88       1139.55        34.94 o                         
   8  20   5        570.09        573.38        20.24 o                         
   9  20   5        280.05        209.00        27.58 o                         
  10  20   5         35.99         10.52        22.26 o                         
  11  20   5         90.01        116.17        40.57 o                         
   1  21   5         11.95         16.13         6.55 o                         
   2  21   5          2.52          2.96         3.72 o                         
   3  21   5          0.81          1.96         7.14 o                         
   4  21   5         40.75         41.22         8.13 o                         
   5  21   5        276.83        274.90        12.43 o                         
   6  21   5          0.08          2.73         9.40 o                         
   7  21   5         51.16         40.46        13.77 o                         
   8  21   5         11.37         13.11        31.00 o                         
   9  21   5        149.41         51.24        48.84 o                         
   0  22   5         66.75         72.30        11.87 o                         
   1  22   5         50.93         60.06         8.54 o                         
   2  22   5         45.56         40.69         6.49 o                         
   3  22   5         66.50         52.28         8.60 o                         
   4  22   5        340.90        346.04        13.83 o                         
   5  22   5          1.12          1.77         6.11 o                         
   6  22   5        102.81        117.32        15.14 o                         
   7  22   5         15.42         18.37        35.68 o                         
   8  22   5         34.63         69.12        56.42 o                         
   1  23   5        227.32        221.71        13.18 o                         
   2  23   5        220.07        219.87        13.20 o                         
   3  23   5          2.98         -2.05         7.65 o                         
   4  23   5         61.40         28.16        12.07 o                         
   5  23   5         46.85         29.46        17.52 o                         
   6  23   5        138.77         98.61        22.45 o                         
   0  24   5        310.69        301.91        22.81 o                         
   1  24   5        221.31        218.04        16.72 o                         
   2  24   5        174.17        207.95        18.62 o                         
   3  24   5        357.96        406.69        28.63 o                         
   0   0   6      20215.96      21031.30       843.61 o                         
   1   0   6        202.94        278.18         5.80 o                         
   2   0   6       7706.77       6984.07       102.60 o                         
   3   0   6       3801.97       3456.44        47.92 o                         
   4   0   6        183.45        229.08         9.00 o                         
   5   0   6      14173.42      13453.66       188.61 o                         
   6   0   6       2039.02       2118.96        40.80 o                         
   7   0   6       2088.50       2232.91        44.27 o                         
   8   0   6         26.19         38.88         7.80 o                         
   9   0   6        337.36        355.23        17.86 o                         
  10   0   6         76.08         67.94        10.68 o                         
  11   0   6        348.07        378.07        16.58 o                         
  12   0   6        432.72        399.94        17.64 o                         
  13   0   6       1544.24       1414.68        33.83 o                         
  14   0   6         36.95         24.84        11.86 o                         
  15   0   6         29.06         22.32        10.12 o                         
  16   0   6        139.81        190.31        18.51 o                         
  17   0   6        779.21        834.56        38.33 o                         
  18   0   6         48.42         69.93        20.91 o                         
  19   0   6        124.86        170.94        26.67 o                         
   1   1   6      13183.81      13396.66       221.52 o                         
   2   1   6       5054.20       5015.45        47.60 o                         
   3   1   6         11.64         13.32         1.48 o                         
   4   1   6      12984.59      13635.55       132.83 o                         
   5   1   6       1092.67       1061.91        14.89 o                         
   6   1   6        649.08        849.43        15.10 o                         
   7   1   6       1417.41       1352.75        21.74 o                         
   8   1   6        387.18        363.98        11.88 o                         
   9   1   6         56.19         65.91         6.25 o                         
  10   1   6       3377.35       3157.59        43.03 o                         
  11   1   6          0.04          4.05         4.57 o                         
  12   1   6        333.10        302.83        12.26 o                         
  13   1   6          0.84          3.63         4.77 o                         
  14   1   6         11.60         23.41         8.37 o                         
  15   1   6        419.35        427.02        15.73 o                         
  16   1   6         11.53         22.10         7.04 o                         
  17   1   6         93.20        110.91        15.68 o                         
  18   1   6        674.92        722.89        25.61 o                         
  19   1   6        193.21        148.50        36.83 o                         
   0   2   6      18468.89      20664.29       589.02 o                         
   1   2   6       2214.63       2297.14        23.47 o                         
   2   2   6        516.34        496.37         6.82 o                         
   3   2   6       3092.10       3076.61        31.65 o                         
   4   2   6       2854.29       2934.33        30.45 o                         
   5   2   6       2332.41       2214.97        25.14 o                         
   6   2   6         19.20         38.93         3.52 o                         
   7   2   6          0.55         11.27         3.72 o                         
   8   2   6        121.39        134.17         7.42 o                         
   9   2   6       2394.76       2259.36        31.57 o                         
  10   2   6        260.37        289.38        13.86 o                         
  11   2   6          1.31         16.21         6.04 o                         
  12   2   6       2094.79       1979.16        31.16 o                         
  13   2   6         70.72         67.49         7.42 o                         
  14   2   6        354.33        383.57        14.94 o                         
  15   2   6         32.10         23.67         7.83 o                         
  16   2   6        144.52        178.73        12.56 o                         
  17   2   6        260.96        270.22        19.30 o                         
  18   2   6         21.85         24.03        14.84 o                         
   1   3   6       3171.68       3247.89        31.07 o                         
   2   3   6       8587.40       8941.88        89.40 o                         
   3   3   6       1767.16       1808.16        19.26 o                         
   4   3   6       4813.66       4974.55        51.52 o                         
   5   3   6         12.86         -1.61         1.61 o                         
   6   3   6        219.99        191.81         5.47 o                         
   7   3   6        177.15        186.34         6.28 o                         
   8   3   6        170.29        155.19         6.85 o                         
   9   3   6         11.02         24.67         5.36 o                         
  10   3   6        716.78        770.97        19.06 o                         
  11   3   6       2692.09       2385.88        35.20 o                         
  12   3   6        294.70        294.51        14.18 o                         
  13   3   6       1547.70       1468.95        37.84 o                         
  14   3   6         79.75         98.24         8.61 o                         
  15   3   6         73.36        106.06        10.65 o                         
  16   3   6        231.10        320.95        14.94 o                         
  17   3   6        272.25        270.11        15.08 o                         
  18   3   6        152.84        163.07        17.02 o                         
   0   4   6       4758.68       4681.15        63.74 o                         
   1   4   6       1877.80       1886.21        22.22 o                         
   2   4   6       3689.60       3747.01        35.18 o                         
   3   4   6       3445.92       3540.66        36.07 o                         
   4   4   6          2.60          8.09         1.79 o                         
   5   4   6       1775.75       2077.39        26.59 o                         
   6   4   6        814.24        843.75        14.21 o                         
   7   4   6        655.95        628.77        13.08 o                         
   8   4   6        269.40        214.62         6.97 o                         
   9   4   6        700.59        674.08        14.05 o                         
  10   4   6       2123.49       2039.71        46.43 o                         
  11   4   6         76.22         69.33         6.52 o                         
  12   4   6        453.23        362.13        12.11 o                         
  13   4   6        641.20        581.11        22.64 o                         
  14   4   6         69.99         84.21         7.84 o                         
  15   4   6         18.73         26.94        13.63 o                         
  16   4   6          4.58         13.67         8.06 o                         
  17   4   6        317.49        331.62        19.23 o                         
  18   4   6         27.16         47.47        17.34 o                         
   1   5   6       7836.14       8671.33        77.60 o                         
   2   5   6      14403.17      15053.12       163.90 o                         
   3   5   6       2886.14       3237.32        32.66 o                         
   4   5   6       1939.67       1951.65        24.51 o                         
   5   5   6         18.60         13.61         2.26 o                         
   6   5   6         19.94         20.44         3.61 o                         
   7   5   6       2406.38       2292.01        31.28 o                         
   8   5   6       1934.86       1638.51        25.84 o                         
   9   5   6          0.24         -3.33         3.78 o                         
  10   5   6       7573.65       6850.05        87.71 o                         
  11   5   6         16.50         19.88         6.13 o                         
  12   5   6        550.71        473.65        12.65 o                         
  13   5   6         10.91         18.28         6.44 o                         
  14   5   6         71.45         78.20         8.99 o                         
  15   5   6        254.02        253.45        10.76 o                         
  16   5   6         14.11         24.91        12.74 o                         
  17   5   6        124.69        143.73        13.29 o                         
  18   5   6         12.50         -6.68        13.05 o                         
   0   6   6        569.26        379.72         8.39 o                         
   1   6   6         13.07         31.36         2.49 o                         
   2   6   6       1501.50       1924.28        20.14 o                         
   3   6   6       3430.94       3147.60        31.83 o                         
   4   6   6       2761.48       2919.00        38.03 o                         
   5   6   6         39.76         40.11         2.99 o                         
   6   6   6        274.49        316.80        11.91 o                         
   7   6   6         71.77         61.62         5.16 o                         
   8   6   6        382.19        385.85        10.48 o                         
   9   6   6        152.85        146.33         8.33 o                         
  10   6   6         73.29         71.74         6.88 o                         
  11   6   6        142.03        155.81         9.20 o                         
  12   6   6         83.73         98.16         8.32 o                         
  13   6   6          3.71          7.26         7.30 o                         
  14   6   6          0.26          3.93         5.38 o                         
  15   6   6         14.42         22.86         8.45 o                         
  16   6   6         79.88         56.38        12.35 o                         
  17   6   6        297.52        281.92        25.00 o                         
  18   6   6          7.95         60.35        25.15 o                         
   1   7   6       1751.69       1964.39        19.67 o                         
   2   7   6        892.76        929.12        11.63 o                         
   3   7   6       4808.72       5103.06        46.94 o                         
   4   7   6         42.22         45.86         3.11 o                         
   5   7   6         15.90         34.85         4.07 o                         
   6   7   6         42.10         59.61         4.65 o                         
   7   7   6       4573.47       4291.37        53.46 o                         
   8   7   6        994.01       1010.03        17.82 o                         
   9   7   6        759.71        720.06        15.06 o                         
  10   7   6        165.11        210.54        13.11 o                         
  11   7   6          6.12          4.68         4.47 o                         
  12   7   6        106.87        129.55        13.58 o                         
  13   7   6        124.01        142.96         9.55 o                         
  14   7   6         33.27         25.19         9.43 o                         
  15   7   6        180.15        186.66        11.74 o                         
  16   7   6        219.33        241.96        13.32 o                         
  17   7   6         11.60         43.31        20.52 o                         
  18   7   6          1.76         11.74        39.12 o                         
   0   8   6          4.73          1.72         2.38 o                         
   1   8   6       1093.52        974.46        11.74 o                         
   2   8   6        268.73        373.45         6.28 o                         
   3   8   6        990.27       1066.05        12.70 o                         
   4   8   6          0.93          3.20         2.63 o                         
   5   8   6         18.41         32.34         3.16 o                         
   6   8   6         41.21         43.56         3.51 o                         
   7   8   6       1111.34       1007.57        16.17 o                         
   8   8   6         65.55        119.78         6.60 o                         
   9   8   6         40.64         39.95         4.88 o                         
  10   8   6       1027.21       1039.99        19.33 o                         
  11   8   6          6.06          0.19         7.51 o                         
  12   8   6          2.36         -5.81         8.57 o                         
  13   8   6        359.38        306.99        15.60 o                         
  14   8   6        124.59        120.51        10.25 o                         
  15   8   6         70.73         89.22         9.71 o                         
  16   8   6          2.58         30.67        13.60 o                         
  17   8   6        467.09        462.07        47.03 o                         
   1   9   6       1321.18       1433.10        16.05 o                         
   2   9   6        664.56        702.44         9.52 o                         
   3   9   6        464.19        468.43         8.10 o                         
   4   9   6        130.37        124.32         5.02 o                         
   5   9   6        258.27        256.84         7.69 o                         
   6   9   6        175.51        216.23         6.87 o                         
   7   9   6        371.49        368.02         8.63 o                         
   8   9   6       1099.40       1060.17        17.31 o                         
   9   9   6          0.36          5.83         3.62 o                         
  10   9   6          7.45          8.94         3.75 o                         
  11   9   6          1.05          4.34         5.50 o                         
  12   9   6        228.64        278.80        14.43 o                         
  13   9   6         17.05         23.46         7.79 o                         
  14   9   6         42.35         42.05         7.69 o                         
  15   9   6        170.33        190.87        16.38 o                         
  16   9   6         56.96         78.67        14.40 o                         
  17   9   6        127.40        121.48        17.31 o                         
   0  10   6       7339.69       7085.78       100.62 o                         
   1  10   6       2281.53       2285.11        24.72 o                         
   2  10   6        124.70        151.70         4.84 o                         
   3  10   6        817.50        891.11        12.31 o                         
   4  10   6        670.73        638.61        10.12 o                         
   5  10   6       2908.96       2770.94        35.00 o                         
   6  10   6         16.82         11.47         3.17 o                         
   7  10   6         59.00        115.32         7.23 o                         
   8  10   6        618.53        607.09        12.70 o                         
   9  10   6       3102.08       3022.89        41.81 o                         
  10  10   6        550.29        552.20        18.77 o                         
  11  10   6        655.56        642.77        17.38 o                         
  12  10   6        211.19        215.54        10.45 o                         
  13  10   6         19.86         31.12         8.66 o                         
  14  10   6        338.28        334.92        11.84 o                         
  15  10   6        131.18        140.75        11.02 o                         
  16  10   6          5.49         -6.21         8.31 o                         
  17  10   6          1.69        -19.36        27.66 o                         
   1  11   6        445.87        540.56         8.85 o                         
   2  11   6         94.95        103.39         4.65 o                         
   3  11   6        336.56        373.41         7.65 o                         
   4  11   6       2392.99       2133.72        26.12 o                         
   5  11   6         48.06         34.63         4.24 o                         
   6  11   6       2667.50       2530.67        34.46 o                         
   7  11   6         58.21         65.05         7.32 o                         
   8  11   6        950.67        957.96        18.56 o                         
   9  11   6         80.13         85.13         6.61 o                         
  10  11   6        165.73        217.44        10.83 o                         
  11  11   6        467.59        442.64        19.03 o                         
  12  11   6        842.63        794.89        22.33 o                         
  13  11   6        176.51        197.00        12.95 o                         
  14  11   6       1089.04       1039.46        23.38 o                         
  15  11   6         57.89         59.02         7.77 o                         
  16  11   6         52.17         55.05        16.38 o                         
   0  12   6        609.02        649.40        14.49 o                         
   1  12   6       1428.37       1390.40        17.27 o                         
   2  12   6        136.35        133.22         5.72 o                         
   3  12   6        403.04        498.17         9.38 o                         
   4  12   6        950.23        960.14        14.84 o                         
   5  12   6        674.19        618.43        12.89 o                         
   6  12   6        893.32        851.31        16.28 o                         
   7  12   6        220.85        198.33         9.17 o                         
   8  12   6        376.91        373.79        13.81 o                         
   9  12   6         50.30         75.69         7.64 o                         
  10  12   6          7.69          8.02         7.65 o                         
  11  12   6        389.69        429.15        14.51 o                         
  12  12   6         56.50         57.90         8.41 o                         
  13  12   6          3.04          2.88         6.01 o                         
  14  12   6        351.82        355.88        36.13 o                         
  15  12   6          1.69          6.43        20.41 o                         
  16  12   6        117.92        197.30        74.68 o                         
   1  13   6         41.01         42.16         3.44 o                         
   2  13   6         82.35         77.11         4.54 o                         
   3  13   6       1941.27       1774.68        24.03 o                         
   4  13   6        521.99        514.38        10.57 o                         
   5  13   6         58.74         58.44         5.42 o                         
   6  13   6       1165.66       1127.78        19.76 o                         
   7  13   6        403.31        390.01        12.20 o                         
   8  13   6        172.14        162.51         8.92 o                         
   9  13   6         26.29         24.30         6.20 o                         
  10  13   6          0.93          4.88         4.72 o                         
  11  13   6        182.55        227.18        16.57 o                         
  12  13   6        119.85        110.65        11.70 o                         
  13  13   6          0.70         -5.73         7.58 o                         
  14  13   6         34.61         38.66        12.26 o                         
  15  13   6        102.47        198.26        64.54 o                         
   0  14   6        769.07        756.72        16.55 o                         
   1  14   6        193.04        193.83         5.87 o                         
   2  14   6        476.91        452.55         9.35 o                         
   3  14   6          1.36          1.08         2.88 o                         
   4  14   6        535.53        468.09        10.32 o                         
   5  14   6          0.49         -1.56         3.67 o                         
   6  14   6         12.52         15.42         4.26 o                         
   7  14   6        395.83        373.41        11.83 o                         
   8  14   6        117.93        127.39         8.89 o                         
   9  14   6       1289.15       1287.53        24.84 o                         
  10  14   6         40.19         39.94         6.71 o                         
  11  14   6        283.45        281.44        14.25 o                         
  12  14   6        292.46        259.07        13.94 o                         
  13  14   6          4.27         23.58        11.21 o                         
  14  14   6         38.35         25.23        14.05 o                         
   1  15   6       1987.65       1792.34        21.61 o                         
   2  15   6        183.98        233.13         7.80 o                         
   3  15   6         11.74         48.67         4.57 o                         
   4  15   6        218.50        237.91         8.14 o                         
   5  15   6        111.36        117.50         7.18 o                         
   6  15   6          4.05          6.79         5.20 o                         
   7  15   6        408.88        379.87        12.45 o                         
   8  15   6         37.09         52.60         7.45 o                         
   9  15   6         22.99         19.88         6.89 o                         
  10  15   6        491.64        530.71        17.44 o                         
  11  15   6          3.25         17.35         8.11 o                         
  12  15   6          0.50         10.90         8.30 o                         
  13  15   6         53.63         29.96        23.16 o                         
   0  16   6         52.91         42.50         5.20 o                         
   1  16   6        456.86        410.39         9.10 o                         
   2  16   6         32.39         41.04         4.75 o                         
   3  16   6          6.88          3.68         3.41 o                         
   4  16   6          0.05          1.26         4.53 o                         
   5  16   6        155.31        166.58         8.16 o                         
   6  16   6          0.46         -1.65         4.74 o                         
   7  16   6         39.13         50.47         6.80 o                         
   8  16   6         28.66         26.71         6.59 o                         
   9  16   6          6.84          4.66         5.34 o                         
  10  16   6         60.44         47.44         7.66 o                         
  11  16   6          7.08         21.92         8.99 o                         
  12  16   6         10.33         28.48         7.53 o                         
  13  16   6        216.16        191.96        49.16 o                         
   1  17   6        248.67        271.88         8.42 o                         
   2  17   6        127.47        155.08         7.02 o                         
   3  17   6        633.26        625.67        15.11 o                         
   4  17   6        873.53        837.65        15.86 o                         
   5  17   6         62.96         69.43         6.38 o                         
   6  17   6          0.43          6.60         6.70 o                         
   7  17   6         10.85          4.27         5.23 o                         
   8  17   6         42.11         49.49         7.53 o                         
   9  17   6         40.50         38.89         7.70 o                         
  10  17   6        181.28        175.20        12.07 o                         
  11  17   6          6.21          9.46         6.81 o                         
  12  17   6         69.54         90.83        21.16 o                         
   0  18   6        325.54        344.94        11.23 o                         
   1  18   6         44.66         60.15         6.78 o                         
   2  18   6        100.87        118.76         7.17 o                         
   3  18   6          1.51         -0.61         3.47 o                         
   4  18   6        556.83        539.76        13.79 o                         
   5  18   6        119.42        129.67         8.20 o                         
   6  18   6          3.16          7.58         6.21 o                         
   7  18   6         63.17         68.32         8.13 o                         
   8  18   6        148.73        164.07        14.44 o                         
   9  18   6         15.26         36.28         8.47 o                         
  10  18   6          1.38         -6.08         6.08 o                         
  11  18   6         76.71         71.24        27.81 o                         
  12  18   6         81.01         97.73        38.72 o                         
   1  19   6         34.94         31.82         5.27 o                         
   2  19   6        759.21        739.19        17.43 o                         
   3  19   6        192.16        210.99        10.27 o                         
   4  19   6        689.66        704.56        16.08 o                         
   5  19   6          8.44         16.72         5.08 o                         
   6  19   6        300.27        332.95        13.60 o                         
   7  19   6          3.20         -2.00         5.45 o                         
   8  19   6        103.24        132.06        10.85 o                         
   9  19   6         15.11         20.22         7.24 o                         
  10  19   6         46.65         41.94        17.17 o                         
  11  19   6         20.15         12.60        27.41 o                         
   0  20   6         24.03         19.31         7.55 o                         
   1  20   6          0.22         -0.06         5.71 o                         
   2  20   6         37.48         29.20         7.12 o                         
   3  20   6         23.42         24.93         4.91 o                         
   4  20   6        221.76        230.09        12.95 o                         
   5  20   6        113.93        133.50        12.17 o                         
   6  20   6         73.45         84.45         9.02 o                         
   7  20   6        404.80        374.82        16.03 o                         
   8  20   6         23.23         40.69         8.79 o                         
   9  20   6        165.96        192.35        31.54 o                         
  10  20   6         86.76         91.84        50.97 o                         
   1  21   6        197.00        219.05        17.07 o                         
   2  21   6         35.81         40.45         5.39 o                         
   3  21   6         16.38         26.44         7.25 o                         
   4  21   6         80.11         82.87         8.24 o                         
   5  21   6          0.19         10.33         6.56 o                         
   6  21   6        107.24         97.78        14.68 o                         
   7  21   6         19.37         16.45         7.77 o                         
   8  21   6        109.04        119.96        19.70 o                         
   9  21   6          0.84        -23.51        28.21 o                         
   0  22   6        184.09        185.75        17.57 o                         
   1  22   6          0.04          2.30         4.84 o                         
   2  22   6         52.82         33.47         7.58 o                         
   3  22   6         29.26         59.58        14.90 o                         
   4  22   6        247.07        276.37        18.66 o                         
   5  22   6        112.72        128.74        14.68 o                         
   6  22   6        140.67        124.76        15.75 o                         
   7  22   6          1.11          2.27        21.82 o                         
   8  22   6        117.49        102.33        27.19 o                         
   1  23   6          5.12          5.39         5.94 o                         
   2  23   6        121.51        131.79        13.23 o                         
   3  23   6         86.30         81.85        11.73 o                         
   4  23   6          1.17          0.84        27.68 o                         
   5  23   6         36.27         32.52        12.15 o                         
   6  23   6          0.78        -12.38        24.91 o                         
   0  24   6          0.00         -4.80         8.38 o                         
   1  24   6         17.85          6.63         7.39 o                         
   2  24   6         35.90         40.74        21.29 o                         
   3  24   6          2.49        108.79        32.27 o                         
   1   1   7        832.03        812.86         8.68 o                         
   2   1   7        136.15        184.76         3.25 o                         
   3   1   7        155.32        223.61         4.88 o                         
   4   1   7       4940.58       4768.40        49.10 o                         
   5   1   7        662.65        663.97        10.30 o                         
   6   1   7       4655.42       4805.45        51.11 o                         
   7   1   7        156.84        143.33         7.59 o                         
   8   1   7         65.97         79.26         6.53 o                         
   9   1   7          0.11          1.41         3.74 o                         
  10   1   7         26.70         19.97         4.98 o                         
  11   1   7        133.02        136.92         8.39 o                         
  12   1   7        116.70        143.44         8.91 o                         
  13   1   7        430.86        409.36        15.14 o                         
  14   1   7          6.62         11.72         6.74 o                         
  15   1   7        419.02        421.25        15.42 o                         
  16   1   7        409.36        450.46        24.03 o                         
  17   1   7          7.52         13.83         8.43 o                         
  18   1   7        146.78        187.99        14.26 o                         
   0   2   7       4138.71       4151.46        55.15 o                         
   1   2   7       2331.28       2266.24        23.00 o                         
   2   2   7        646.25        663.10         8.48 o                         
   3   2   7        385.78        445.85         6.93 o                         
   4   2   7       7199.81       7586.50        73.85 o                         
   5   2   7          2.62          1.25         2.02 o                         
   6   2   7       1661.59       1629.40        20.98 o                         
   7   2   7          0.96          3.42         3.72 o                         
   8   2   7        235.60        223.35        11.01 o                         
   9   2   7       2023.98       1880.15        27.06 o                         
  10   2   7        646.60        561.38        13.41 o                         
  11   2   7       1887.28       1836.84        29.05 o                         
  12   2   7         55.04         66.09         7.80 o                         
  13   2   7        109.07        113.49        12.11 o                         
  14   2   7        152.19        162.17         9.94 o                         
  15   2   7         48.02         49.31         7.30 o                         
  16   2   7          9.50          9.89        12.84 o                         
  17   2   7         70.01         65.97         9.53 o                         
  18   2   7         32.48         36.68        11.71 o                         
   1   3   7        239.71        285.75         5.29 o                         
   2   3   7        763.90        910.17        10.71 o                         
   3   3   7       1713.07       1882.88        20.73 o                         
   4   3   7       4598.31       4739.14        47.25 o                         
   5   3   7       2116.48       2317.89        27.58 o                         
   6   3   7        912.80        796.74        12.05 o                         
   7   3   7        354.19        399.49        13.04 o                         
   8   3   7        300.67        266.88        10.77 o                         
   9   3   7        499.50        474.30        17.25 o                         
  10   3   7       1789.30       1593.58        25.44 o                         
  11   3   7        118.90        106.34         7.46 o                         
  12   3   7        160.33        171.06         9.10 o                         
  13   3   7        147.18        132.38         9.12 o                         
  14   3   7         36.62         42.62         7.01 o                         
  15   3   7        188.94        171.31        10.53 o                         
  16   3   7        163.69        147.29        10.65 o                         
  17   3   7        463.52        480.48        17.58 o                         
  18   3   7        223.35        249.16        22.52 o                         
   0   4   7       1285.19       1207.70        18.11 o                         
   1   4   7        360.05        400.78         5.80 o                         
   2   4   7        326.81        356.17         5.46 o                         
   3   4   7       6648.41       6617.13        61.24 o                         
   4   4   7        486.59        610.98        10.36 o                         
   5   4   7       1543.43       1476.50        19.34 o                         
   6   4   7       4360.29       4335.62        47.29 o                         
   7   4   7         30.11         33.75         3.87 o                         
   8   4   7        111.57        105.94         8.90 o                         
   9   4   7        106.34         84.39         5.86 o                         
  10   4   7       4541.44       4421.31        56.87 o                         
  11   4   7        300.63        275.42         9.80 o                         
  12   4   7        537.36        503.92        13.67 o                         
  13   4   7          2.19         13.25         6.30 o                         
  14   4   7        807.85        804.40        19.24 o                         
  15   4   7        379.99        359.06        16.65 o                         
  16   4   7        578.12        582.19        18.09 o                         
  17   4   7        377.63        444.10        20.74 o                         
  18   4   7        113.35        126.36        15.97 o                         
   1   5   7        590.98        716.15         8.98 o                         
   2   5   7         28.37         36.88         2.54 o                         
   3   5   7      11702.79      12564.75       125.45 o                         
   4   5   7        578.06        692.82        10.08 o                         
   5   5   7         45.56         74.78         4.20 o                         
   6   5   7       2994.42       3094.86        36.38 o                         
   7   5   7         96.39         83.53         4.94 o                         
   8   5   7        240.74        267.73         8.35 o                         
   9   5   7          0.37         -1.07         3.50 o                         
  10   5   7        533.69        538.40        15.99 o                         
  11   5   7       1015.85        970.48        20.73 o                         
  12   5   7         21.69         29.29         6.17 o                         
  13   5   7        314.15        277.21        18.93 o                         
  14   5   7        160.45        198.69        12.59 o                         
  15   5   7         54.06         76.93        15.52 o                         
  16   5   7          2.33         17.71         9.94 o                         
  17   5   7        209.92        233.39        28.76 o                         
  18   5   7         64.42         78.21        14.57 o                         
   0   6   7       2938.70       3517.62        46.52 o                         
   1   6   7       1600.36       1688.40        17.46 o                         
   2   6   7        110.36        105.70         3.42 o                         
   3   6   7       3324.91       3599.64        36.12 o                         
   4   6   7        503.60        653.23         9.82 o                         
   5   6   7       1078.74       1102.50        14.94 o                         
   6   6   7       3051.40       3207.91        38.18 o                         
   7   6   7         98.15         57.23         4.27 o                         
   8   6   7          9.92         21.79         3.64 o                         
   9   6   7        452.24        429.78        11.92 o                         
  10   6   7       1060.01        928.29        18.39 o                         
  11   6   7        782.39        756.92        17.50 o                         
  12   6   7         60.44         55.41         6.88 o                         
  13   6   7        107.41        118.42        14.38 o                         
  14   6   7         16.72         18.19        13.47 o                         
  15   6   7        958.85        945.29        28.25 o                         
  16   6   7          0.70          7.14        15.07 o                         
  17   6   7         11.38         30.23        10.82 o                         
  18   6   7          1.70         16.13        42.18 o                         
   1   7   7       2114.39       2099.73        22.82 o                         
   2   7   7       8950.96       8848.41        80.64 o                         
   3   7   7       2287.48       2263.63        22.84 o                         
   4   7   7        180.85        238.23         5.57 o                         
   5   7   7       1271.52       1314.30        17.48 o                         
   6   7   7         45.23         54.21         3.53 o                         
   7   7   7         69.16        111.28         5.25 o                         
   8   7   7         20.96         11.43         3.40 o                         
   9   7   7       2061.31       1777.56        27.53 o                         
  10   7   7        968.57        922.58        18.84 o                         
  11   7   7        155.97        157.18         8.43 o                         
  12   7   7        614.94        601.76        15.27 o                         
  13   7   7        828.63        867.59        20.55 o                         
  14   7   7         88.91         85.57         9.92 o                         
  15   7   7        326.31        316.86        13.88 o                         
  16   7   7        296.18        332.77        20.89 o                         
  17   7   7        354.00        399.52        25.10 o                         
  18   7   7         21.71          4.54        12.23 o                         
   0   8   7       4106.05       3939.67        55.77 o                         
   1   8   7       1555.94       1732.95        18.25 o                         
   2   8   7       2463.16       2829.51        27.83 o                         
   3   8   7        743.72        837.24        10.70 o                         
   4   8   7       1663.05       1784.86        20.78 o                         
   5   8   7        317.86        332.03         7.22 o                         
   6   8   7        202.35        212.47         7.25 o                         
   7   8   7       1295.49       1362.72        20.77 o                         
   8   8   7         62.53         88.75         5.42 o                         
   9   8   7         54.23         60.25         5.75 o                         
  10   8   7         40.41         36.28         5.00 o                         
  11   8   7        151.02        181.25         8.50 o                         
  12   8   7         98.50        107.80        11.18 o                         
  13   8   7        287.87        273.21        13.87 o                         
  14   8   7        491.43        529.82        18.11 o                         
  15   8   7        117.81        142.36        10.47 o                         
  16   8   7        489.45        485.38        26.20 o                         
  17   8   7        105.90        107.72        16.39 o                         
   1   9   7        258.51        251.76         5.43 o                         
   2   9   7       6784.98       6750.23        61.52 o                         
   3   9   7        625.96        595.39         8.77 o                         
   4   9   7        178.54        238.40         6.83 o                         
   5   9   7       1792.90       1771.06        22.93 o                         
   6   9   7          8.35         26.63         3.27 o                         
   7   9   7        243.35        253.05        10.47 o                         
   8   9   7       3246.47       2971.26        39.86 o                         
   9   9   7         17.60         45.22         4.40 o                         
  10   9   7        439.95        358.95        12.37 o                         
  11   9   7         56.35         64.78         6.53 o                         
  12   9   7        583.67        593.29        15.17 o                         
  13   9   7        348.57        328.78        11.68 o                         
  14   9   7          0.85          8.77        11.68 o                         
  15   9   7        128.27        119.30         8.69 o                         
  16   9   7          2.08         14.05         7.70 o                         
  17   9   7         12.18         73.41        30.87 o                         
   0  10   7       9275.77       8660.89       110.04 o                         
   1  10   7        226.60        246.01         5.64 o                         
   2  10   7        806.16        734.00        10.17 o                         
   3  10   7        314.78        282.14         6.00 o                         
   4  10   7       1418.19       1384.15        19.10 o                         
   5  10   7        373.55        334.33         9.78 o                         
   6  10   7        875.49        950.54        15.74 o                         
   7  10   7        611.09        637.32        15.89 o                         
   8  10   7        277.13        280.46         8.58 o                         
   9  10   7          1.10          6.20         3.47 o                         
  10  10   7        470.08        474.97        16.25 o                         
  11  10   7         66.68         46.58         8.45 o                         
  12  10   7        639.28        653.88        19.20 o                         
  13  10   7       1210.28       1162.74        22.38 o                         
  14  10   7        445.99        441.50        14.17 o                         
  15  10   7        504.63        510.05        16.67 o                         
  16  10   7          2.15         24.24         9.25 o                         
  17  10   7         41.39         -2.77        33.19 o                         
   1  11   7         69.32         76.96         3.85 o                         
   2  11   7        921.31        951.09        12.58 o                         
   3  11   7         39.48         66.38         3.94 o                         
   4  11   7         20.37         41.65         3.45 o                         
   5  11   7         71.33         74.44         5.03 o                         
   6  11   7        339.47        293.73        10.24 o                         
   7  11   7       1214.78       1173.56        23.05 o                         
   8  11   7        566.97        518.84        13.02 o                         
   9  11   7         16.75         20.97         4.82 o                         
  10  11   7         68.05         69.64         9.95 o                         
  11  11   7        241.05        249.28        10.66 o                         
  12  11   7          8.08         15.20         6.95 o                         
  13  11   7        419.57        412.30        17.88 o                         
  14  11   7         45.14         38.93         9.36 o                         
  15  11   7        712.01        671.51        21.48 o                         
  16  11   7         11.37        -13.78        13.78 o                         
   0  12   7       3973.92       3830.81        53.78 o                         
   1  12   7        139.58        153.23         5.19 o                         
   2  12   7        983.65        927.61        12.73 o                         
   3  12   7        760.31        805.78        12.35 o                         
   4  12   7        518.57        503.97        10.01 o                         
   5  12   7         35.91         41.60         4.56 o                         
   6  12   7        681.23        686.55        14.10 o                         
   7  12   7        393.14        404.70        11.51 o                         
   8  12   7          3.95         -0.21         3.82 o                         
   9  12   7         42.46         37.78         5.51 o                         
  10  12   7         43.80         33.29         5.81 o                         
  11  12   7        235.80        274.05        13.03 o                         
  12  12   7         35.77         45.90         8.73 o                         
  13  12   7         19.59         13.38        10.76 o                         
  14  12   7         26.68         32.95        12.09 o                         
  15  12   7         37.95         90.22        33.80 o                         
   1  13   7        977.56        886.33        12.54 o                         
   2  13   7        151.47        128.92         5.05 o                         
   3  13   7        955.52        871.86        13.45 o                         
   4  13   7         52.01         59.57         5.25 o                         
   5  13   7        165.78        202.76        10.77 o                         
   6  13   7         50.83         31.62         4.76 o                         
   7  13   7         95.03        108.31         7.21 o                         
   8  13   7        451.02        410.83        12.28 o                         
   9  13   7         12.33          7.57         5.89 o                         
  10  13   7         93.07        102.46         8.63 o                         
  11  13   7         92.84         97.92        14.28 o                         
  12  13   7        250.12        223.84        12.90 o                         
  13  13   7       1122.20       1124.67        29.89 o                         
  14  13   7         41.94         32.09         9.97 o                         
  15  13   7        698.13        753.51        47.58 o                         
   0  14   7         58.14         95.79         6.60 o                         
   1  14   7        203.90        186.85         7.11 o                         
   2  14   7        185.29        140.47         5.78 o                         
   3  14   7         21.08         50.57         4.49 o                         
   4  14   7        177.68        183.27         7.14 o                         
   5  14   7         58.64         51.59         5.48 o                         
   6  14   7         47.56         49.33         5.48 o                         
   7  14   7        154.70        155.01         8.24 o                         
   8  14   7         25.76         36.11         6.72 o                         
   9  14   7         59.85         73.13         7.25 o                         
  10  14   7        431.64        415.91        16.14 o                         
  11  14   7         49.36         52.46         8.22 o                         
  12  14   7         33.89         28.26         8.01 o                         
  13  14   7         75.87         71.71         9.33 o                         
  14  14   7         32.77         26.83        15.61 o                         
   1  15   7        138.44        197.24         6.33 o                         
   2  15   7       2131.05       2096.91        25.40 o                         
   3  15   7        235.20        226.48         7.65 o                         
   4  15   7         20.38         24.42         3.95 o                         
   5  15   7         46.99         64.93         5.85 o                         
   6  15   7         81.77         79.88         6.43 o                         
   7  15   7       1849.12       1788.70        29.34 o                         
   8  15   7       1507.83       1369.27        27.65 o                         
   9  15   7        233.91        202.94        11.72 o                         
  10  15   7        755.01        751.56        22.64 o                         
  11  15   7         18.74         26.63         8.64 o                         
  12  15   7         41.87         50.83         8.83 o                         
  13  15   7          0.39          9.45        13.23 o                         
   0  16   7       2825.92       2679.55        41.32 o                         
   1  16   7        331.52        357.63         7.89 o                         
   2  16   7        195.08        220.04         7.95 o                         
   3  16   7        125.62        134.55         7.02 o                         
   4  16   7         30.56         47.09         4.74 o                         
   5  16   7        321.13        333.70        11.16 o                         
   6  16   7          3.36          5.96         7.91 o                         
   7  16   7        193.37        224.77        11.30 o                         
   8  16   7          3.31         10.34         7.49 o                         
   9  16   7          4.80          9.12         5.52 o                         
  10  16   7          6.38         11.31         7.81 o                         
  11  16   7        165.69        164.90        17.29 o                         
  12  16   7         75.45         81.02        11.38 o                         
  13  16   7        115.54         27.66        59.01 o                         
   1  17   7        245.46        270.13         8.35 o                         
   2  17   7        694.98        663.26        13.15 o                         
   3  17   7          0.63          7.74         5.62 o                         
   4  17   7         24.68         22.16         5.77 o                         
   5  17   7         78.15         85.83         7.51 o                         
   6  17   7         11.04         13.41         6.14 o                         
   7  17   7         94.72         90.28         8.36 o                         
   8  17   7         20.18         16.62         6.31 o                         
   9  17   7        181.93        220.44        15.81 o                         
  10  17   7          5.04          2.14         6.09 o                         
  11  17   7         59.86         71.63        10.08 o                         
  12  17   7         24.14         17.50        31.27 o                         
   0  18   7        668.53        649.91        16.05 o                         
   1  18   7        145.45        163.49         7.38 o                         
   2  18   7        896.23        791.98        15.51 o                         
   3  18   7        378.53        378.63        10.94 o                         
   4  18   7          2.57          0.68         3.91 o                         
   5  18   7        727.95        691.21        16.90 o                         
   6  18   7        553.69        507.29        15.85 o                         
   7  18   7        298.28        329.71        14.60 o                         
   8  18   7        193.76        174.07        13.03 o                         
   9  18   7         56.54         61.56         8.80 o                         
  10  18   7         21.20         25.79         9.22 o                         
  11  18   7        473.70        438.19        44.47 o                         
  12  18   7          3.55        -70.99        70.99 o                         
   1  19   7        124.34        142.28         7.14 o                         
   2  19   7        859.14        825.10        16.38 o                         
   3  19   7         94.84        112.26         7.27 o                         
   4  19   7        410.70        432.87        14.39 o                         
   5  19   7         97.30        100.82         8.39 o                         
   6  19   7         34.57         27.39         7.08 o                         
   7  19   7          2.17         -5.51         5.51 o                         
   8  19   7         52.15         37.34         7.52 o                         
   9  19   7        121.16        137.11        12.99 o                         
  10  19   7        268.90        292.62        45.35 o                         
  11  19   7         42.02         67.20        29.60 o                         
   0  20   7        857.67        812.92        31.20 o                         
   1  20   7        114.77        139.62         8.95 o                         
   2  20   7         79.18         99.08         7.25 o                         
   3  20   7        189.52        218.98         9.62 o                         
   4  20   7        243.95        262.05        11.92 o                         
   5  20   7         24.75         14.56         5.90 o                         
   6  20   7        547.04        504.77        17.98 o                         
   7  20   7        126.77        138.08        11.07 o                         
   8  20   7        209.49        188.43        13.71 o                         
   9  20   7          8.72          2.03        13.58 o                         
  10  20   7         21.69        -34.29        34.29 o                         
   1  21   7         53.21         49.21         6.77 o                         
   2  21   7        209.35        207.00        10.93 o                         
   3  21   7        138.95        150.97         8.88 o                         
   4  21   7        257.38        271.98        12.71 o                         
   5  21   7         15.37          9.35         6.28 o                         
   6  21   7          6.52          2.00         7.49 o                         
   7  21   7         80.48         74.59        14.13 o                         
   8  21   7         43.86         60.03        20.39 o                         
   9  21   7          9.72         23.48        31.42 o                         
   0  22   7         45.21         41.20         9.33 o                         
   1  22   7         50.92         42.95         7.20 o                         
   2  22   7        111.34        118.68        12.71 o                         
   3  22   7        247.12        251.96        12.17 o                         
   4  22   7        237.16        246.51        18.64 o                         
   5  22   7          2.96         -3.23         7.49 o                         
   6  22   7         98.67         81.13        25.45 o                         
   7  22   7          6.54         33.36        16.78 o                         
   1  23   7         28.42         22.19         6.92 o                         
   2  23   7        149.07        139.73        23.57 o                         
   3  23   7         18.53         10.04         7.88 o                         
   4  23   7        323.26        352.43        40.92 o                         
   5  23   7        151.80        106.51        30.20 o                         
   0  24   7        317.08        318.36        23.53 o                         
   1  24   7         89.19         93.80        12.48 o                         
   2  24   7        134.05        103.82        18.43 o                         
   1   0   8       1784.28       1825.29        25.14 o                         
   2   0   8        615.24        678.53        11.41 o                         
   3   0   8       2080.32       2182.25        33.44 o                         
   4   0   8       1314.86       1408.24        22.22 o                         
   5   0   8         71.34         94.74         5.32 o                         
   6   0   8        150.21        143.80         7.53 o                         
   7   0   8        297.22        260.00        14.90 o                         
   8   0   8       2899.49       2816.29        53.32 o                         
   9   0   8        724.75        605.48        20.07 o                         
  10   0   8       1895.30       1884.85        45.09 o                         
  11   0   8       3040.49       2835.91        53.83 o                         
  12   0   8         55.95         66.80         9.36 o                         
  13   0   8        318.42        358.86        17.40 o                         
  14   0   8         83.64         82.22        11.57 o                         
  15   0   8          6.91         28.21        10.01 o                         
  16   0   8        117.88        114.89        18.55 o                         
  17   0   8        422.89        484.58        38.96 o                         
  18   0   8          8.57         26.35        12.14 o                         
   1   1   8        468.27        346.55         4.86 o                         
   2   1   8          6.25         17.42         1.36 o                         
   3   1   8         10.89          2.42         1.43 o                         
   4   1   8        408.64        485.04         7.38 o                         
   5   1   8       7663.08       7499.16        72.29 o                         
   6   1   8        996.44       1052.51        15.63 o                         
   7   1   8         98.23        131.66         6.47 o                         
   8   1   8        156.67        166.64         7.36 o                         
   9   1   8         24.36         19.28         4.33 o                         
  10   1   8        310.84        306.20        10.36 o                         
  11   1   8         14.15         17.71         4.78 o                         
  12   1   8         61.21         60.43         6.65 o                         
  13   1   8         45.07         57.23         6.20 o                         
  14   1   8        216.18        244.76        15.49 o                         
  15   1   8         74.32         71.00         8.30 o                         
  16   1   8        202.67        230.62        12.58 o                         
  17   1   8         15.30          8.08        11.43 o                         
  18   1   8         73.08         65.49        14.09 o                         
   0   2   8       1460.25       1611.55        22.67 o                         
   1   2   8      20793.56      22878.44       412.95 o                         
   2   2   8       3643.18       3937.03        38.97 o                         
   3   2   8        967.72       1005.49        12.15 o                         
   4   2   8        686.22        842.07        11.34 o                         
   5   2   8       4317.26       4434.29        43.32 o                         
   6   2   8       2596.68       2664.47        29.49 o                         
   7   2   8       5126.63       4989.78        54.71 o                         
   8   2   8        386.10        424.29        10.28 o                         
   9   2   8        809.36        839.60        15.41 o                         
  10   2   8        189.50        193.97         8.32 o                         
  11   2   8       1917.45       1848.37        32.60 o                         
  12   2   8          1.21          5.90         4.55 o                         
  13   2   8       1232.97       1204.14        22.07 o                         
  14   2   8         21.19         17.85         9.81 o                         
  15   2   8        171.80        190.34        10.97 o                         
  16   2   8        377.96        404.41        15.97 o                         
  17   2   8        847.45        870.71        25.77 o                         
  18   2   8        465.66        504.98        30.01 o                         
   1   3   8       5216.50       5138.03        49.47 o                         
   2   3   8        702.29        707.38         9.24 o                         
   3   3   8      16209.38      16578.98       195.74 o                         
   4   3   8       1147.27       1223.11        15.00 o                         
   5   3   8        159.57        139.45         4.89 o                         
   6   3   8        291.03        256.71         5.94 o                         
   7   3   8          0.78          0.29         3.23 o                         
   8   3   8       1471.47       1339.12        19.49 o                         
   9   3   8       1965.09       1740.28        24.65 o                         
  10   3   8        324.83        298.61        12.52 o                         
  11   3   8       2310.77       1931.08        28.58 o                         
  12   3   8         58.68         49.43         5.79 o                         
  13   3   8          0.46          2.26         5.21 o                         
  14   3   8         10.87          9.77         6.59 o                         
  15   3   8        157.75        189.28        13.28 o                         
  16   3   8        327.64        381.53        15.16 o                         
  17   3   8         33.07         40.43         8.07 o                         
  18   3   8        140.56        177.60        18.39 o                         
   0   4   8        948.81        937.15        15.82 o                         
   1   4   8        312.91        294.11         5.35 o                         
   2   4   8       1294.35       1262.51        13.72 o                         
   3   4   8       3710.50       3275.87        32.51 o                         
   4   4   8        749.09        739.42        11.92 o                         
   5   4   8         50.51         54.54         3.98 o                         
   6   4   8       1700.52       1691.05        21.37 o                         
   7   4   8          5.60          6.78         2.95 o                         
   8   4   8       4130.71       3941.28        48.82 o                         
   9   4   8        274.40        313.80         9.60 o                         
  10   4   8        526.73        579.55        17.52 o                         
  11   4   8        600.37        545.87        12.65 o                         
  12   4   8        105.00         89.25         6.94 o                         
  13   4   8         19.79         22.44         5.46 o                         
  14   4   8          5.99         22.22        10.63 o                         
  15   4   8         47.74         55.11         6.61 o                         
  16   4   8          0.02          5.90         7.08 o                         
  17   4   8         80.85         84.03        16.55 o                         
  18   4   8        192.17        199.97        19.97 o                         
   1   5   8       9356.53      10690.18       106.67 o                         
   2   5   8       1281.81       1501.95        16.13 o                         
   3   5   8         37.64         49.09         2.42 o                         
   5   5   8       2205.67       2303.87        28.78 o                         
   6   5   8        649.41        519.84         9.93 o                         
   7   5   8        795.80        797.27        13.18 o                         
   8   5   8       2844.78       2699.78        34.79 o                         
   9   5   8         16.85         20.81         4.15 o                         
  10   5   8       3216.15       2840.34        41.53 o                         
  11   5   8       1586.01       1556.04        27.47 o                         
  12   5   8        599.28        508.18        14.27 o                         
  13   5   8        416.84        421.92        15.10 o                         
  14   5   8        351.32        377.10        15.14 o                         
  15   5   8        381.82        425.79        22.81 o                         
  16   5   8         36.41         34.99         9.83 o                         
  17   5   8          1.60         -0.99        10.71 o                         
  18   5   8         45.18         72.13        23.42 o                         
   0   6   8       2068.02       2089.16        29.61 o                         
   1   6   8       7611.07       7979.91        70.63 o                         
   2   6   8       1769.75       1747.65        18.67 o                         
   3   6   8       3715.49       3755.11        37.18 o                         
   4   6   8       1520.45       1459.16        17.55 o                         
   5   6   8        221.73        229.13         6.84 o                         
   6   6   8        147.14        123.39         6.44 o                         
   7   6   8        704.27        674.65        12.60 o                         
   8   6   8       1340.84       1311.35        21.04 o                         
   9   6   8        405.74        328.92        10.75 o                         
  10   6   8         61.85         39.01         5.11 o                         
  11   6   8       1209.89       1040.62        20.70 o                         
  12   6   8         33.08         23.52         4.86 o                         
  13   6   8        148.23        169.14        15.38 o                         
  14   6   8        157.43        181.92        14.88 o                         
  15   6   8        376.16        389.32        19.99 o                         
  16   6   8         12.90         11.35         6.47 o                         
  17   6   8         86.68        169.87        24.52 o                         
  18   6   8         12.18        149.13       143.83 o                         
   1   7   8        741.39        788.00        10.09 o                         
   2   7   8       1419.70       1542.00        16.83 o                         
   3   7   8       3178.91       3124.57        31.76 o                         
   4   7   8        106.82         65.14         3.34 o                         
   5   7   8         32.15         42.24         3.23 o                         
   6   7   8        616.08        684.73        11.99 o                         
   7   7   8         39.78         29.92         3.52 o                         
   8   7   8        417.20        493.52        11.15 o                         
   9   7   8        524.05        458.52        11.34 o                         
  10   7   8        106.19        145.04         7.16 o                         
  11   7   8         47.58         45.12         5.82 o                         
  12   7   8         16.96         16.14         4.65 o                         
  13   7   8        277.04        298.27        12.52 o                         
  14   7   8          3.57          8.17         4.79 o                         
  15   7   8        107.79        138.55         9.66 o                         
  16   7   8         46.97         27.61         9.73 o                         
  17   7   8         35.95         78.50        17.27 o                         
   0   8   8         16.95         31.10         3.69 o                         
   1   8   8        677.85        638.08         8.97 o                         
   2   8   8          5.00         -0.39         1.63 o                         
   3   8   8       2934.01       3151.68        31.61 o                         
   4   8   8        305.45        299.67         6.55 o                         
   5   8   8       1646.99       1837.24        22.51 o                         
   6   8   8         15.00         16.11         3.16 o                         
   7   8   8         83.44        116.19         7.57 o                         
   8   8   8         48.27         58.10         4.61 o                         
   9   8   8        805.98        706.51        14.60 o                         
  10   8   8         24.62         12.12         3.80 o                         
  11   8   8        152.83        132.48         6.91 o                         
  12   8   8        162.09        156.23        11.09 o                         
  13   8   8         29.49         26.99         5.52 o                         
  14   8   8         99.30        113.01         8.76 o                         
  15   8   8         63.93         46.74         7.26 o                         
  16   8   8         37.17         37.71         9.56 o                         
  17   8   8         10.34          8.30        20.76 o                         
   1   9   8       3965.19       3761.58        35.78 o                         
   2   9   8        520.17        425.15         7.20 o                         
   3   9   8        373.17        324.93         6.23 o                         
   4   9   8       2408.77       2358.84        26.47 o                         
   5   9   8        143.94        163.13         5.71 o                         
   6   9   8       2186.55       2039.25        28.16 o                         
   7   9   8       2132.87       2028.70        26.33 o                         
   8   9   8          1.63          1.33         3.49 o                         
   9   9   8       1311.31       1193.29        20.24 o                         
  10   9   8        170.34        179.50         7.56 o                         
  11   9   8          0.08         -0.43         3.25 o                         
  12   9   8          5.39          3.40         4.61 o                         
  13   9   8         52.47         74.93        16.52 o                         
  14   9   8        112.41        113.83        13.40 o                         
  15   9   8         42.84         62.54        23.81 o                         
  16   9   8         17.22         33.13        13.17 o                         
  17   9   8         37.55         47.84        13.66 o                         
   0  10   8        288.95        313.79        11.60 o                         
   1  10   8         12.19         21.01         2.67 o                         
   2  10   8         27.86         42.70         3.04 o                         
   3  10   8          4.32          8.17         2.38 o                         
   4  10   8         16.84         24.08         3.11 o                         
   5  10   8        548.55        602.29        10.81 o                         
   6  10   8         34.28         35.72         3.87 o                         
   7  10   8        786.73        841.47        14.46 o                         
   8  10   8         31.73         25.04         3.98 o                         
   9  10   8          5.66          3.99         4.21 o                         
  10  10   8         85.47         84.47         6.96 o                         
  11  10   8         22.56         38.78         4.83 o                         
  12  10   8        232.23        221.81        11.64 o                         
  13  10   8        122.98        121.72         8.11 o                         
  14  10   8        139.61        150.63         8.58 o                         
  15  10   8        119.78        116.80         8.93 o                         
  16  10   8         61.44         56.39        25.80 o                         
  17  10   8        398.03        280.28        56.24 o                         
   1  11   8          5.03          1.38         2.13 o                         
   2  11   8         55.35         86.08         4.06 o                         
   3  11   8        115.03        150.59         4.90 o                         
   4  11   8         29.87         18.21         3.36 o                         
   5  11   8          0.05          2.92         2.86 o                         
   6  11   8        505.12        420.35        10.71 o                         
   7  11   8        199.97        180.34         9.41 o                         
   8  11   8         66.22         83.65         5.83 o                         
   9  11   8         27.19         35.80         6.71 o                         
  10  11   8       1524.88       1513.86        25.87 o                         
  11  11   8        143.52        131.63         8.99 o                         
  12  11   8       1538.57       1552.68        31.30 o                         
  13  11   8          0.32         -2.74         5.13 o                         
  14  11   8          0.04         -2.65         4.87 o                         
  15  11   8        110.60        127.56        14.68 o                         
  16  11   8        215.95        194.85        30.31 o                         
   0  12   8        228.17        256.32        15.61 o                         
   1  12   8        625.54        612.47         9.88 o                         
   2  12   8        868.28        829.48        11.94 o                         
   3  12   8       1902.96       1868.60        21.48 o                         
   4  12   8       1459.88       1475.17        18.85 o                         
   5  12   8        908.33        729.43        13.67 o                         
   6  12   8         51.01         78.00         5.89 o                         
   7  12   8         64.61         40.83         5.07 o                         
   8  12   8          4.39         11.36         4.18 o                         
   9  12   8          0.97          6.35         6.64 o                         
  10  12   8        165.39        167.33         9.71 o                         
  11  12   8        141.69        154.14        11.01 o                         
  12  12   8        644.54        633.38        21.52 o                         
  13  12   8         19.09         21.02        10.11 o                         
  14  12   8       2125.68       1936.16        43.79 o                         
  15  12   8         12.82         56.38        13.77 o                         
   1  13   8        770.42        785.83        11.99 o                         
   2  13   8        522.13        451.56         8.49 o                         
   3  13   8        113.03        138.87         7.85 o                         
   4  13   8         53.54         50.05         4.05 o                         
   5  13   8        455.35        457.59        11.30 o                         
   6  13   8          0.48          0.21         3.54 o                         
   7  13   8        133.62        132.28         7.76 o                         
   8  13   8         36.12         31.01         5.29 o                         
   9  13   8        352.07        330.64        15.16 o                         
  10  13   8         48.78         48.02         7.64 o                         
  11  13   8         30.12         43.52         9.00 o                         
  12  13   8         36.10         52.75        13.57 o                         
  13  13   8        140.49        188.65        12.98 o                         
  14  13   8        228.35        236.25        18.62 o                         
  15  13   8        176.72        207.45        39.65 o                         
   0  14   8          0.72         13.77         4.07 o                         
   1  14   8        587.33        544.68         9.71 o                         
   2  14   8          0.22         -1.26         2.95 o                         
   3  14   8        342.60        383.56         8.77 o                         
   4  14   8        104.54        101.27         5.41 o                         
   5  14   8        317.90        285.27         9.79 o                         
   6  14   8          0.06          0.58         3.93 o                         
   7  14   8          2.44          1.39         3.99 o                         
   8  14   8          3.65          8.49        17.75 o                         
   9  14   8        158.05        158.71        10.69 o                         
  10  14   8          0.70         -5.33         5.33 o                         
  11  14   8        499.07        483.45        18.19 o                         
  12  14   8        224.19        213.09        16.23 o                         
  13  14   8         55.06         65.95        11.15 o                         
  14  14   8         22.74         32.28        15.50 o                         
   1  15   8        597.31        543.88         9.82 o                         
   2  15   8        142.47        163.47         7.43 o                         
   3  15   8          5.44          2.89         3.03 o                         
   4  15   8        407.44        408.81        10.20 o                         
   5  15   8        815.14        812.03        16.49 o                         
   6  15   8        147.01        175.84         8.82 o                         
   7  15   8        413.96        410.78        18.18 o                         
   8  15   8        447.80        414.90        14.60 o                         
   9  15   8         54.66         64.12         7.80 o                         
  10  15   8        272.98        287.93        14.86 o                         
  11  15   8         72.55         74.98         9.48 o                         
  12  15   8         26.71         29.58        15.69 o                         
  13  15   8         33.22         44.11        20.53 o                         
  14  15   8          0.68         93.12        63.62 o                         
   0  16   8         22.75         55.04        15.93 o                         
   1  16   8        165.38        175.09         6.41 o                         
   2  16   8        111.28        126.79         5.91 o                         
   3  16   8         94.87        108.31         6.19 o                         
   4  16   8        194.82        228.45         8.83 o                         
   5  16   8        380.63        349.60        11.49 o                         
   6  16   8          1.94         -1.36         5.99 o                         
   7  16   8        406.47        386.35        13.90 o                         
   8  16   8          5.43          7.74         5.43 o                         
   9  16   8        833.13        775.56        21.06 o                         
  10  16   8        314.31        374.53        16.68 o                         
  11  16   8        239.43        248.78        26.99 o                         
  12  16   8         18.33         25.05        15.87 o                         
  13  16   8          2.54        169.64        65.46 o                         
   1  17   8       1022.24       1017.99        16.24 o                         
   2  17   8         22.02         27.36         4.05 o                         
   3  17   8         25.61         21.25         4.01 o                         
   4  17   8         20.94         22.32         6.01 o                         
   5  17   8         56.63         66.42         7.10 o                         
   6  17   8        169.12        156.83         9.87 o                         
   7  17   8         83.48         84.11         8.58 o                         
   8  17   8        441.35        469.04        16.64 o                         
   9  17   8        430.64        434.64        16.60 o                         
  10  17   8          0.00          0.81         7.50 o                         
  11  17   8         11.05          6.80         7.57 o                         
  12  17   8         11.70         87.82        61.34 o                         
   0  18   8         73.45         93.08         6.98 o                         
   1  18   8         46.51         57.49         5.28 o                         
   2  18   8         22.84         37.49         5.17 o                         
   3  18   8         32.42         42.57         6.89 o                         
   4  18   8        210.32        227.10         9.39 o                         
   5  18   8         32.32         26.32         5.71 o                         
   6  18   8        666.40        671.90        18.20 o                         
   7  18   8         60.26         64.59         8.41 o                         
   8  18   8        336.06        336.78        15.23 o                         
   9  18   8          7.60          1.69        10.72 o                         
  10  18   8         99.95        104.68        10.98 o                         
  11  18   8          0.48         43.57        21.02 o                         
  12  18   8          5.47        -72.84        72.84 o                         
   1  19   8         18.59         23.33         4.41 o                         
   2  19   8        131.65        152.12         8.07 o                         
   3  19   8        300.55        286.39        12.70 o                         
   4  19   8         48.72         59.73         6.14 o                         
   5  19   8         13.24          6.60         5.31 o                         
   6  19   8        141.28        149.73        11.87 o                         
   7  19   8         36.84         28.28         7.45 o                         
   8  19   8          1.42          8.47         7.89 o                         
   9  19   8         23.91          9.30         7.75 o                         
  10  19   8        196.88         90.64        55.54 o                         
  11  19   8          0.05        147.52        74.68 o                         
   0  20   8          2.50          4.73         4.91 o                         
   1  20   8        295.51        266.94         9.51 o                         
   2  20   8         64.70         72.46         6.24 o                         
   3  20   8          6.56          8.52         4.22 o                         
   4  20   8         29.20         41.37         6.27 o                         
   5  20   8          2.49         15.80         5.60 o                         
   6  20   8        231.10        223.69        13.72 o                         
   7  20   8         64.22         64.95         9.19 o                         
   8  20   8        151.83        172.08        16.18 o                         
   9  20   8         30.00         24.89        26.48 o                         
  10  20   8         43.84        -31.55        44.37 o                         
   1  21   8          0.16          1.78         8.19 o                         
   2  21   8          8.42         22.60         5.10 o                         
   3  21   8        151.62        160.74        10.70 o                         
   4  21   8          5.48          4.26         4.44 o                         
   5  21   8        450.90        426.50        17.20 o                         
   6  21   8          5.53         -5.60         7.09 o                         
   7  21   8         92.55         92.00        20.72 o                         
   8  21   8         55.53         41.09        21.61 o                         
   9  21   8        132.71        158.98        51.28 o                         
   0  22   8          1.24          0.69         6.77 o                         
   1  22   8        120.49        117.66        12.29 o                         
   2  22   8          0.66          3.83         4.20 o                         
   3  22   8          2.62         12.62         8.12 o                         
   4  22   8          4.75         18.45        12.68 o                         
   5  22   8       1223.62       1058.24        34.48 o                         
   6  22   8          7.40         18.26        36.65 o                         
   7  22   8         74.02         74.09        21.23 o                         
   1  23   8         57.34         52.28         9.26 o                         
   2  23   8          4.74          4.85         6.81 o                         
   3  23   8         14.50         30.72         7.97 o                         
   4  23   8          3.68        -12.87        19.73 o                         
   5  23   8         50.66         55.78        38.77 o                         
   0  24   8          0.40         -4.76         9.52 o                         
   1   1   9          0.09         10.28         1.46 o                         
   2   1   9       6864.61       6645.28        58.86 o                         
   3   1   9       7170.83       7245.27        64.61 o                         
   4   1   9        711.63        749.22         9.92 o                         
   5   1   9         60.57         65.71         3.88 o                         
   6   1   9       2170.26       2175.20        25.09 o                         
   7   1   9       3568.57       3411.75        40.29 o                         
   8   1   9         31.57         46.52         4.90 o                         
   9   1   9          0.03         -3.97         3.97 o                         
  10   1   9         30.19         39.94         6.30 o                         
  11   1   9        747.75        701.59        15.52 o                         
  12   1   9        386.63        386.00        11.69 o                         
  13   1   9          1.57          8.23         4.87 o                         
  14   1   9          8.28          2.68         5.97 o                         
  15   1   9         55.16         68.48         7.77 o                         
  16   1   9         12.53         10.00         6.12 o                         
  17   1   9        116.87        102.97         9.94 o                         
  18   1   9          9.31          2.06        10.03 o                         
   0   2   9       2022.99       1881.25        26.31 o                         
   1   2   9        765.63        694.76         8.41 o                         
   2   2   9       3078.18       3206.89        31.59 o                         
   3   2   9       2695.78       2705.80        27.83 o                         
   4   2   9         94.38        130.05         4.82 o                         
   5   2   9       4317.62       4386.60        44.08 o                         
   6   2   9        152.12        168.37         4.68 o                         
   7   2   9         13.53          1.66         2.51 o                         
   8   2   9         60.18         64.77         5.68 o                         
   9   2   9       3763.88       3387.07        43.71 o                         
  10   2   9        501.63        437.29        11.70 o                         
  11   2   9       2553.47       2371.90        33.97 o                         
  12   2   9        591.32        574.37        17.12 o                         
  13   2   9         31.93         45.41         6.46 o                         
  14   2   9          3.24          7.79         5.09 o                         
  15   2   9         35.42         48.66         7.19 o                         
  16   2   9         58.36         62.97         7.77 o                         
  17   2   9        264.60        259.05        13.67 o                         
  18   2   9         71.87        114.98        15.35 o                         
   1   3   9      18220.95      20825.90       441.77 o                         
   2   3   9       2089.77       2213.75        22.19 o                         
   3   3   9       1681.41       2037.35        22.12 o                         
   4   3   9         36.03         57.23         3.27 o                         
   5   3   9         87.04        100.17         4.42 o                         
   6   3   9        292.71        343.86        10.98 o                         
   7   3   9        180.18        190.67         5.72 o                         
   8   3   9        481.60        425.90         9.32 o                         
   9   3   9       1526.91       1522.92        22.07 o                         
  10   3   9          0.97         -0.06         3.22 o                         
  11   3   9        206.50        194.03         9.98 o                         
  12   3   9        351.43        379.96        13.83 o                         
  13   3   9          0.17         -2.20         4.05 o                         
  14   3   9        100.23        126.05        11.03 o                         
  15   3   9         51.82         76.40         7.34 o                         
  16   3   9        140.51        137.95        10.38 o                         
  17   3   9        117.84        171.68        20.43 o                         
  18   3   9        172.74        215.15        19.48 o                         
   0   4   9       7077.34       7221.70        99.65 o                         
   1   4   9       4230.75       4522.91        42.34 o                         
   2   4   9        171.80        202.59         4.12 o                         
   3   4   9       8071.11       8286.21        77.91 o                         
   4   4   9         90.57         91.58         3.77 o                         
   5   4   9         57.28         51.42         4.05 o                         
   6   4   9         65.96         64.09         4.92 o                         
   7   4   9        248.09        211.80         8.88 o                         
   8   4   9          8.05          3.36         4.21 o                         
   9   4   9         46.43         55.75         5.37 o                         
  10   4   9        285.44        313.99        11.36 o                         
  11   4   9          6.82         15.99         4.65 o                         
  12   4   9        103.01        102.90         6.30 o                         
  13   4   9         17.90          8.85         3.69 o                         
  14   4   9        317.26        332.51        12.85 o                         
  15   4   9         30.82         32.23         7.23 o                         
  16   4   9        432.84        387.44        17.81 o                         
  17   4   9        124.71        149.91        15.84 o                         
  18   4   9        122.44        137.42        20.86 o                         
   1   5   9       2137.25       2158.37        21.73 o                         
   2   5   9         53.07         82.65         4.36 o                         
   3   5   9          4.06          8.99         1.92 o                         
   4   5   9       4568.74       4684.77        51.54 o                         
   5   5   9          5.94          6.43         2.74 o                         
   6   5   9        478.76        511.86        10.99 o                         
   7   5   9        933.49        903.83        14.07 o                         
   8   5   9         72.22         94.16         5.30 o                         
   9   5   9         60.23         66.91         6.24 o                         
  10   5   9        348.79        361.39        16.28 o                         
  11   5   9        151.85        128.50         9.17 o                         
  12   5   9         74.43         68.65         7.83 o                         
  13   5   9        192.20        209.49        11.64 o                         
  14   5   9          2.53         28.48        14.25 o                         
  15   5   9        105.39         97.31         9.32 o                         
  16   5   9        254.90        255.98        18.52 o                         
  17   5   9          0.13         -8.47         8.47 o                         
  18   5   9        279.34        503.79        63.88 o                         
   0   6   9       2794.65       3067.68        43.65 o                         
   1   6   9       1494.70       1617.86        17.90 o                         
   2   6   9       2369.18       2403.32        24.52 o                         
   3   6   9       1102.41       1123.83        13.35 o                         
   4   6   9       2556.07       2719.55        31.43 o                         
   5   6   9       1096.96       1072.26        16.34 o                         
   6   6   9        377.17        457.25        11.09 o                         
   7   6   9        288.83        311.59         7.61 o                         
   8   6   9        657.17        592.78        11.67 o                         
   9   6   9       2822.87       2590.21        34.19 o                         
  10   6   9         83.85         80.18         5.84 o                         
  11   6   9          1.70          3.15         3.82 o                         
  12   6   9        746.18        680.99        16.30 o                         
  13   6   9         70.23         68.67         8.82 o                         
  14   6   9        355.00        376.42        21.64 o                         
  15   6   9          0.05         12.60        12.58 o                         
  16   6   9        525.54        562.76        19.60 o                         
  17   6   9        154.70        172.46        19.32 o                         
  18   6   9         44.76         28.46        14.71 o                         
   1   7   9        248.06        239.40         5.11 o                         
   2   7   9        913.09        891.65        11.39 o                         
   3   7   9         58.35         65.32         3.08 o                         
   4   7   9        246.34        271.50         6.03 o                         
   5   7   9         10.42         13.47         2.40 o                         
   6   7   9          2.82          1.64         3.68 o                         
   7   7   9        439.05        479.20        15.30 o                         
   8   7   9         13.09          9.24         3.08 o                         
   9   7   9        889.04        782.71        14.52 o                         
  10   7   9        526.95        450.52        11.34 o                         
  11   7   9        127.96         84.45         6.84 o                         
  12   7   9        184.10        194.49        11.03 o                         
  13   7   9         29.08         38.24         5.76 o                         
  14   7   9          6.08         -0.35         6.50 o                         
  15   7   9        412.25        445.82        27.08 o                         
  16   7   9          0.81         -1.07         6.10 o                         
  17   7   9          2.20          2.11        28.61 o                         
   0   8   9       1053.86       1187.35        19.87 o                         
   1   8   9       1056.31       1050.45        13.21 o                         
   2   8   9          3.74         14.94         2.43 o                         
   3   8   9       1076.55       1129.72        13.64 o                         
   4   8   9        646.49        741.46        11.23 o                         
   5   8   9       4476.13       4437.43        48.46 o                         
   6   8   9       2558.35       2318.52        29.09 o                         
   7   8   9       1306.04       1239.62        19.36 o                         
   8   8   9        534.20        479.82        11.36 o                         
   9   8   9        470.83        432.96        10.90 o                         
  10   8   9         74.73         82.44         5.50 o                         
  11   8   9        142.87        147.56         7.82 o                         
  12   8   9        281.05        273.38         9.87 o                         
  13   8   9         11.13         14.45         6.50 o                         
  14   8   9        131.22        149.19        11.78 o                         
  15   8   9          5.88         43.24        21.13 o                         
  16   8   9         52.20         69.49        17.93 o                         
  17   8   9         24.19          4.72        15.30 o                         
   1   9   9        888.15        869.50        11.59 o                         
   2   9   9        899.97        891.50        11.59 o                         
   4   9   9       2494.52       2286.12        26.38 o                         
   5   9   9        219.64        252.26         6.89 o                         
   6   9   9       1267.27       1139.61        18.24 o                         
   7   9   9        802.22        823.78        14.43 o                         
   8   9   9         19.79         28.67         4.08 o                         
   9   9   9         51.48         65.71         6.34 o                         
  10   9   9        101.03        101.75         6.77 o                         
  11   9   9        115.91        113.53         6.64 o                         
  12   9   9         11.02         17.11         4.21 o                         
  13   9   9         63.85         82.87        15.13 o                         
  14   9   9         24.48         47.19        14.37 o                         
  15   9   9         48.52         58.21         6.64 o                         
  16   9   9        132.40        128.50        14.39 o                         
  17   9   9         38.52         25.22        12.59 o                         
   0  10   9         42.43         27.03         3.93 o                         
   1  10   9       1228.36       1158.53        14.35 o                         
   2  10   9        733.08        712.91        10.35 o                         
   3  10   9        222.80        228.08         5.68 o                         
   4  10   9        460.05        358.17         7.84 o                         
   5  10   9         55.75         90.06         5.69 o                         
   6  10   9         37.94         56.82         7.78 o                         
   7  10   9        751.01        669.36        12.46 o                         
   8  10   9        268.91        267.52         9.14 o                         
   9  10   9       1141.17       1045.29        18.63 o                         
  10  10   9        192.32        237.26        11.42 o                         
  11  10   9        211.44        218.76         9.47 o                         
  12  10   9        524.43        508.08        16.03 o                         
  13  10   9        225.72        239.09        18.24 o                         
  14  10   9         17.16         17.40         9.36 o                         
  15  10   9         12.46         15.83        10.01 o                         
  16  10   9         91.53         83.02        14.16 o                         
   1  11   9        784.37        785.58        11.17 o                         
   2  11   9         47.55         66.97         3.87 o                         
   3  11   9       1970.00       1840.71        20.56 o                         
   4  11   9        886.06        879.51        13.53 o                         
   5  11   9        760.44        708.83        12.55 o                         
   6  11   9         23.71         37.54         4.26 o                         
   7  11   9          1.41          2.21         3.07 o                         
   8  11   9         58.56         73.50         6.31 o                         
   9  11   9        620.39        658.03        14.70 o                         
  10  11   9          5.15          0.76         4.43 o                         
  11  11   9        308.82        321.30        12.05 o                         
  12  11   9         66.89         86.53         7.26 o                         
  13  11   9          1.15          3.38         7.55 o                         
  14  11   9         49.80         65.97        17.04 o                         
  15  11   9        913.83        965.95        40.45 o                         
  16  11   9         23.22          2.77        20.28 o                         
   0  12   9       9126.86       8557.48       110.62 o                         
   1  12   9         55.85         79.05         4.28 o                         
   2  12   9        788.72        671.82        10.52 o                         
   3  12   9        231.42        291.04         6.91 o                         
   4  12   9        110.82        120.94         7.06 o                         
   5  12   9        337.69        278.63         8.44 o                         
   6  12   9         39.36         43.01         4.49 o                         
   7  12   9        154.45        141.25         7.43 o                         
   8  12   9         66.94         66.12         5.46 o                         
   9  12   9          0.66          3.97         3.82 o                         
  10  12   9         24.91         28.28         6.43 o                         
  11  12   9          4.02          7.69         5.47 o                         
  12  12   9         80.07        104.52        10.44 o                         
  13  12   9        252.60        306.08        21.48 o                         
  14  12   9        170.43        168.02        17.21 o                         
  15  12   9        229.44        223.08        26.71 o                         
   1  13   9       3967.16       3621.28        36.94 o                         
   2  13   9       1069.97       1027.36        14.17 o                         
   3  13   9        138.80        171.20         7.64 o                         
   4  13   9         67.61         68.22         4.77 o                         
   5  13   9        104.99        149.15         8.40 o                         
   6  13   9        259.97        270.39        11.94 o                         
   7  13   9        188.16        173.34         8.47 o                         
   8  13   9         39.44         39.38         5.27 o                         
   9  13   9        532.51        583.15        18.60 o                         
  10  13   9        328.64        344.49        15.06 o                         
  11  13   9         14.02         16.41         6.85 o                         
  12  13   9          2.19          0.20         6.78 o                         
  13  13   9        111.04        138.40        19.40 o                         
  14  13   9        313.28        410.36        39.39 o                         
  15  13   9         62.35         89.43        29.50 o                         
   0  14   9         15.52         14.65         4.08 o                         
   1  14   9        375.76        351.58         7.77 o                         
   2  14   9          0.01         -1.98         2.40 o                         
   3  14   9          0.24          1.36         2.83 o                         
   4  14   9        108.16         93.72         5.41 o                         
   5  14   9        603.92        646.42        13.94 o                         
   6  14   9         78.82         90.86         6.39 o                         
   7  14   9        142.39        147.39         8.39 o                         
   8  14   9        775.40        741.47        25.53 o                         
   9  14   9        509.24        543.28        31.21 o                         
  10  14   9         89.44         86.89        11.35 o                         
  11  14   9        263.82        269.22        14.49 o                         
  12  14   9          0.02         -1.81         5.44 o                         
  13  14   9        104.00        124.44        25.78 o                         
  14  14   9         67.89        243.40        67.30 o                         
   1  15   9          2.10         -0.45         3.49 o                         
   2  15   9         18.60         21.46         3.79 o                         
   3  15   9        220.23        232.19         7.54 o                         
   4  15   9         35.00         40.85         4.34 o                         
   5  15   9          1.54          9.76         3.94 o                         
   6  15   9         11.67         14.56         4.56 o                         
   7  15   9        673.94        624.62        17.01 o                         
   8  15   9        540.77        564.25        17.24 o                         
   9  15   9         73.50         73.42         8.28 o                         
  10  15   9        344.84        367.98        19.80 o                         
  11  15   9         14.64         14.33         7.48 o                         
  12  15   9        189.78        201.71        13.97 o                         
  13  15   9        113.43         99.11        85.28 o                         
  14  15   9          9.29        -28.58        66.38 o                         
   0  16   9         60.38         85.00         6.72 o                         
   1  16   9          3.89          2.42         4.30 o                         
   2  16   9        132.40        157.21         6.95 o                         
   3  16   9        121.55        140.18         7.99 o                         
   4  16   9         90.43         73.24         5.51 o                         
   5  16   9         49.08         36.12         6.44 o                         
   6  16   9         14.14         21.13         9.92 o                         
   7  16   9         32.30         29.76         7.37 o                         
   8  16   9        220.33        219.63        14.33 o                         
   9  16   9        178.60        159.99        12.11 o                         
  10  16   9         86.27         92.58        10.32 o                         
  11  16   9         41.35         39.10         8.12 o                         
  12  16   9        391.07        410.93        24.26 o                         
  13  16   9         66.73        152.13        74.68 o                         
   1  17   9          4.46          5.88         2.95 o                         
   2  17   9          0.64          7.31         3.90 o                         
   3  17   9        244.79        267.33         9.20 o                         
   4  17   9        502.93        474.85        11.98 o                         
   5  17   9        289.39        277.81        11.61 o                         
   6  17   9        111.06        134.54         9.56 o                         
   7  17   9        281.84        269.50        13.36 o                         
   8  17   9         67.16         81.30         8.80 o                         
   9  17   9        310.43        323.37        14.95 o                         
  10  17   9        256.93        284.96        19.96 o                         
  11  17   9          2.92          1.53         9.89 o                         
  12  17   9         77.98         69.28        74.68 o                         
  13  17   9        260.10        -94.96        94.96 o                         
   0  18   9        192.34        193.31         9.96 o                         
   1  18   9        313.20        322.30        10.77 o                         
   2  18   9         15.56         29.25         6.50 o                         
   3  18   9        639.42        677.86        15.28 o                         
   4  18   9          0.00          5.30         3.81 o                         
   5  18   9        485.60        499.63        15.34 o                         
   6  18   9        154.39        158.53        10.50 o                         
   7  18   9        899.00        872.23        22.67 o                         
   8  18   9         65.07         60.76        10.61 o                         
   9  18   9         11.13         29.02        10.57 o                         
  10  18   9          4.49         -1.61         7.09 o                         
  11  18   9        277.85        239.65        37.45 o                         
  12  18   9         20.89        -72.84        72.84 o                         
   1  19   9        289.39        296.62         9.12 o                         
   2  19   9        475.71        457.28        13.22 o                         
   3  19   9        260.04        299.47        12.47 o                         
   4  19   9          1.85         -3.63         3.63 o                         
   5  19   9          0.87          4.62         5.10 o                         
   6  19   9         51.85         43.37         8.09 o                         
   7  19   9        489.34        475.62        18.52 o                         
   8  19   9        197.73        158.05        12.02 o                         
   9  19   9         54.85         56.17        13.02 o                         
  10  19   9         84.38         48.37        32.76 o                         
  11  19   9        108.86         21.21        75.60 o                         
   0  20   9         24.68         22.57         9.28 o                         
   1  20   9         25.31         32.87         4.85 o                         
   2  20   9          2.02          4.10         5.97 o                         
   3  20   9          6.33         21.19         9.01 o                         
   4  20   9        181.35        158.38        10.12 o                         
   5  20   9          0.58          4.90         8.02 o                         
   6  20   9        366.62        363.62        17.22 o                         
   7  20   9         33.67         32.35         8.98 o                         
   8  20   9          5.89         10.42        10.01 o                         
   9  20   9        182.84        104.30        46.89 o                         
  10  20   9        146.17         -9.22        83.90 o                         
   1  21   9          0.57         -3.90         3.90 o                         
   2  21   9          0.14         -1.23         4.93 o                         
   3  21   9        289.48        290.92        12.10 o                         
   4  21   9         13.55         13.20         6.05 o                         
   5  21   9         98.71         74.52         9.30 o                         
   6  21   9          2.20         20.46        15.41 o                         
   7  21   9          3.27        -11.84        11.84 o                         
   8  21   9         35.82         -2.35        16.52 o                         
   0  22   9        722.30        685.44        27.19 o                         
   1  22   9          3.56          7.73         5.25 o                         
   2  22   9        691.49        644.37        24.65 o                         
   3  22   9          6.34          6.51         5.45 o                         
   4  22   9         65.08         67.32         9.87 o                         
   5  22   9          2.96         -7.86         9.00 o                         
   6  22   9        134.29        179.92        20.53 o                         
   7  22   9         14.72         44.76        21.85 o                         
   1  23   9         38.20         31.76         7.60 o                         
   2  23   9          1.18         -2.59         8.65 o                         
   3  23   9          0.87          4.35         7.41 o                         
   4  23   9          0.16         -1.12        13.11 o                         
   1   0  10       1888.13       1866.35        25.24 o                         
   2   0  10        126.78        210.48         5.57 o                         
   3   0  10       5394.21       5553.54        71.48 o                         
   4   0  10        413.81        482.45        10.39 o                         
   5   0  10      24182.62      23136.16       335.39 o                         
   6   0  10       1049.93       1153.57        22.55 o                         
   7   0  10       1749.06       1783.60        32.32 o                         
   8   0  10        649.35        732.64        21.18 o                         
   9   0  10        111.74        121.52         9.45 o                         
  10   0  10       5604.30       5203.03        90.59 o                         
  11   0  10       1985.95       1842.79        39.94 o                         
  12   0  10       1000.62       1019.77        27.26 o                         
  13   0  10          0.63          1.34         7.98 o                         
  14   0  10         68.51         65.25         9.88 o                         
  15   0  10         75.57        110.05        12.59 o                         
  16   0  10         45.02        104.68        38.36 o                         
  17   0  10          2.52          9.60         8.17 o                         
  18   0  10         26.81         35.46        14.23 o                         
   1   1  10       3711.80       4086.26        36.59 o                         
   2   1  10       3018.41       3091.09        30.00 o                         
   3   1  10       5321.17       5937.26        53.69 o                         
   4   1  10       2670.68       2792.91        27.85 o                         
   5   1  10        517.33        486.15         8.07 o                         
   6   1  10          0.00         -1.91         1.91 o                         
   7   1  10       3531.46       3414.57        39.45 o                         
   8   1  10        671.69        644.94        13.09 o                         
   9   1  10         56.93         83.89         5.49 o                         
  10   1  10       1159.31        943.66        17.51 o                         
  11   1  10       1526.09       1456.74        23.18 o                         
  12   1  10         57.29         48.96         6.00 o                         
  13   1  10         14.96         15.31         4.64 o                         
  14   1  10        649.34        686.68        16.66 o                         
  15   1  10         84.57        115.99        17.94 o                         
  16   1  10         85.50         91.70        10.09 o                         
  17   1  10        341.98        346.08        16.53 o                         
  18   1  10          0.00         10.31        18.90 o                         
   0   2  10        152.50        110.17         6.64 o                         
   1   2  10       3216.82       3281.79        30.79 o                         
   2   2  10       1867.41       2164.55        21.59 o                         
   3   2  10       2051.26       2347.10        24.87 o                         
   4   2  10         63.33         67.77         3.33 o                         
   5   2  10        217.92        128.57         4.64 o                         
   6   2  10        143.14        138.27         6.02 o                         
   7   2  10         29.31         23.88         2.97 o                         
   8   2  10        949.23        929.74        15.48 o                         
   9   2  10        766.29        777.29        14.80 o                         
  10   2  10         44.19         49.48         6.42 o                         
  11   2  10       1364.07       1299.44        21.25 o                         
  12   2  10        560.01        515.50        12.88 o                         
  13   2  10         67.21         54.76         6.25 o                         
  14   2  10          1.96         14.01        11.43 o                         
  15   2  10        342.84        344.70        12.96 o                         
  16   2  10         99.57        100.12         9.36 o                         
  17   2  10         34.30         54.46        18.57 o                         
  18   2  10         30.71         62.58        13.83 o                         
   1   3  10        220.28        246.87         4.58 o                         
   2   3  10         13.62         23.80         1.80 o                         
   3   3  10        274.04        305.52         5.82 o                         
   4   3  10        835.13        828.96        11.38 o                         
   5   3  10        396.20        408.12         8.77 o                         
   6   3  10       1331.87       1357.35        17.89 o                         
   7   3  10       1565.04       1448.75        19.31 o                         
   8   3  10       3405.87       3053.26        40.42 o                         
   9   3  10       1526.21       1355.27        20.14 o                         
  10   3  10         32.86         26.09         5.87 o                         
  11   3  10        293.39        282.78        11.51 o                         
  12   3  10       1280.84       1169.87        19.92 o                         
  13   3  10        403.77        447.38        13.92 o                         
  14   3  10          9.46          8.03         4.31 o                         
  15   3  10       1065.48       1065.59        22.81 o                         
  16   3  10        124.68        127.25         9.34 o                         
  17   3  10        117.75        201.88        35.75 o                         
  18   3  10        183.45        235.52        30.54 o                         
   0   4  10       6175.51       6714.97        84.98 o                         
   1   4  10         60.99         86.31         3.96 o                         
   2   4  10       7390.50       7708.21        69.98 o                         
   3   4  10       1501.32       1577.71        17.80 o                         
   4   4  10        173.19        210.79         5.53 o                         
   5   4  10       7972.33       8107.25        78.35 o                         
   6   4  10        769.52        750.41        12.61 o                         
   7   4  10        150.82        148.83         7.06 o                         
   8   4  10       2052.58       1758.78        24.45 o                         
   9   4  10       1524.24       1557.96        23.13 o                         
  10   4  10       2975.80       2657.74        36.93 o                         
  11   4  10          1.64          3.49         4.02 o                         
  12   4  10         37.38         51.67         5.83 o                         
  13   4  10        219.20        232.18        15.80 o                         
  14   4  10        136.82        142.97        10.07 o                         
  15   4  10         79.91         72.70         8.77 o                         
  16   4  10        203.32        197.81        13.09 o                         
  17   4  10         30.96         44.49        10.50 o                         
  18   4  10          2.77         -9.98        20.25 o                         
   1   5  10       1296.43       1403.20        17.24 o                         
   2   5  10        108.95        154.33         4.13 o                         
   3   5  10          3.45          8.45         2.03 o                         
   4   5  10       3066.84       3197.02        33.02 o                         
   5   5  10       1947.51       1934.77        24.70 o                         
   6   5  10       2206.18       2171.22        28.52 o                         
   7   5  10        469.32        444.42        10.90 o                         
   8   5  10        303.19        277.97         9.55 o                         
   9   5  10       1131.33       1115.22        18.59 o                         
  10   5  10          0.00          0.19         5.17 o                         
  11   5  10         60.15         47.64         8.72 o                         
  12   5  10          5.61         20.89         5.66 o                         
  13   5  10          0.49          8.53         6.82 o                         
  14   5  10         34.76         28.54         6.02 o                         
  15   5  10         70.02         68.09         8.10 o                         
  16   5  10        355.41        387.29        23.72 o                         
  17   5  10         62.75         98.62        13.27 o                         
  18   5  10         48.51         60.09        47.77 o                         
   0   6  10       1294.49        928.73        16.73 o                         
   1   6  10       1271.24       1255.91        15.19 o                         
   2   6  10       3125.09       3501.14        36.13 o                         
   3   6  10         62.58         97.52         3.43 o                         
   4   6  10        169.83        176.12         5.67 o                         
   5   6  10        235.54        231.72         8.77 o                         
   6   6  10       1172.11       1158.59        18.15 o                         
   7   6  10        643.05        595.52        13.74 o                         
   8   6  10        112.50        125.96         7.15 o                         
   9   6  10         31.97         18.10         6.92 o                         
  10   6  10         50.85         39.26         5.81 o                         
  11   6  10        107.61         73.47         5.73 o                         
  12   6  10         36.57         30.65         4.70 o                         
  13   6  10          1.25          0.48         4.83 o                         
  14   6  10        143.86        160.68        17.78 o                         
  15   6  10        265.02        277.46        12.49 o                         
  16   6  10        716.37        723.21        30.51 o                         
  17   6  10        559.69        528.96        32.03 o                         
   1   7  10        530.07        473.63         7.76 o                         
   2   7  10        253.90        272.05         5.74 o                         
   3   7  10         29.70         34.35         2.71 o                         
   4   7  10        347.87        300.76         9.55 o                         
   5   7  10         19.78         25.16         4.38 o                         
   6   7  10       1756.50       1735.49        24.26 o                         
   7   7  10        625.25        622.67        13.06 o                         
   8   7  10        185.30        186.96         9.56 o                         
   9   7  10         58.73         67.50         6.32 o                         
  10   7  10        720.83        749.03        14.72 o                         
  11   7  10          2.43         -0.38         3.01 o                         
  12   7  10         49.26         48.14         5.20 o                         
  13   7  10        180.41        180.37         8.96 o                         
  14   7  10         60.13         78.48         6.91 o                         
  15   7  10        605.92        574.24        32.95 o                         
  16   7  10          9.24         49.16        15.36 o                         
  17   7  10       1045.42       1015.22        42.39 o                         
   0   8  10       1709.81       1741.91        26.90 o                         
   1   8  10        228.41        238.90         6.25 o                         
   2   8  10        212.85        197.59         5.05 o                         
   3   8  10         21.43         43.66         3.40 o                         
   4   8  10       1629.35       1756.63        21.12 o                         
   5   8  10       2020.00       1651.00        20.73 o                         
   6   8  10         53.09         80.18         6.24 o                         
   7   8  10         32.46         38.40         5.25 o                         
   8   8  10        183.08        187.74         8.09 o                         
   9   8  10        473.01        482.46        11.04 o                         
  10   8  10        177.09        169.08         7.16 o                         
  11   8  10        106.69        108.82         6.65 o                         
  12   8  10        202.53        232.95        16.53 o                         
  13   8  10        269.53        287.25        10.39 o                         
  14   8  10          0.93          8.17         6.68 o                         
  15   8  10        637.21        650.29        17.54 o                         
  16   8  10         18.35          8.01        10.95 o                         
  17   8  10         13.66         14.08        13.11 o                         
   1   9  10       4097.97       3775.06        36.94 o                         
   2   9  10       1782.75       1710.12        19.23 o                         
   3   9  10         83.48        108.38         4.85 o                         
   4   9  10         30.50         23.99         3.05 o                         
   5   9  10         16.04         10.50         2.89 o                         
   6   9  10         65.83        115.13         5.82 o                         
   7   9  10          9.78          6.18         4.01 o                         
   8   9  10        308.84        313.07        11.54 o                         
   9   9  10         86.66        104.07         5.90 o                         
  10   9  10         92.71        111.95         6.27 o                         
  11   9  10         84.15         81.36         5.92 o                         
  12   9  10         14.25          5.61         4.22 o                         
  13   9  10        604.61        619.74        28.08 o                         
  14   9  10        220.90        224.65         9.52 o                         
  15   9  10         34.11         33.09        12.14 o                         
  16   9  10          0.01         20.68        15.06 o                         
  17   9  10         10.58          8.21        14.30 o                         
   0  10  10       3891.46       3530.50        49.94 o                         
   1  10  10        222.70        243.29         5.94 o                         
   2  10  10        401.21        408.31         7.60 o                         
   3  10  10        586.72        631.18         9.92 o                         
   4  10  10       3457.54       3337.39        36.73 o                         
   5  10  10         59.72         58.43         5.92 o                         
   6  10  10        201.21        218.03         7.82 o                         
   7  10  10          5.38         -0.78         3.00 o                         
   8  10  10        141.05        151.71         8.43 o                         
   9  10  10        501.56        509.19        12.08 o                         
  10  10  10        506.65        455.12        10.93 o                         
  11  10  10       1470.91       1476.91        27.35 o                         
  12  10  10       1761.66       1693.71        29.54 o                         
  13  10  10         68.00         84.08         6.43 o                         
  14  10  10       1380.86       1371.11        25.36 o                         
  15  10  10        676.59        657.69        29.31 o                         
  16  10  10          0.55         41.82       150.74 o                         
   1  11  10       2284.90       2194.26        24.95 o                         
   2  11  10       1213.67       1347.59        16.59 o                         
   3  11  10       1312.76       1340.53        16.55 o                         
   4  11  10       1191.51       1344.28        18.41 o                         
   5  11  10        142.82        150.55         6.34 o                         
   6  11  10        286.91        376.26         9.27 o                         
   7  11  10        500.53        458.99        10.85 o                         
   8  11  10        329.03        291.38        14.23 o                         
   9  11  10         83.10         91.54         9.37 o                         
  10  11  10         56.78         59.80         6.47 o                         
  11  11  10         27.73         41.68         7.61 o                         
  12  11  10         63.51         92.87         7.59 o                         
  13  11  10        142.34        165.18        15.27 o                         
  14  11  10         13.27         27.56        10.33 o                         
  15  11  10        111.05        108.29        19.55 o                         
  16  11  10         86.57        134.61        30.43 o                         
   0  12  10        362.45        473.76        14.16 o                         
   1  12  10        124.35        119.32         5.13 o                         
   2  12  10        317.16        261.54         6.51 o                         
   3  12  10         25.51         11.96         2.82 o                         
   4  12  10          0.85          1.52         2.93 o                         
   5  12  10        214.01        205.35         8.70 o                         
   6  12  10        747.35        689.53        13.51 o                         
   7  12  10        273.72        205.40         8.30 o                         
   8  12  10        550.47        548.31        13.54 o                         
   9  12  10        307.55        291.43        10.32 o                         
  10  12  10         29.09         31.44         5.50 o                         
  11  12  10        307.87        291.44        16.28 o                         
  12  12  10        304.70        295.90        19.84 o                         
  13  12  10        114.23        111.25        13.18 o                         
  14  12  10        106.61         87.04        15.08 o                         
  15  12  10        241.37        272.34        31.37 o                         
   1  13  10       1359.43       1209.26        15.89 o                         
   2  13  10       1602.46       1457.15        18.15 o                         
   3  13  10        144.36        124.85         5.20 o                         
   4  13  10        162.26        195.38         7.45 o                         
   5  13  10        840.00        838.24        18.31 o                         
   6  13  10        131.29         98.05         6.26 o                         
   7  13  10       1973.77       1882.63        27.62 o                         
   8  13  10        201.90        253.49        11.29 o                         
   9  13  10        128.31        150.33        10.54 o                         
  10  13  10         56.43         63.09         8.38 o                         
  11  13  10         80.41         69.08        14.12 o                         
  12  13  10         39.03         46.06         7.07 o                         
  13  13  10        309.04        273.47        21.30 o                         
  14  13  10         98.54         90.38        31.81 o                         
  15  13  10         53.84         23.05        24.89 o                         
   0  14  10        938.32       1049.87        20.75 o                         
   1  14  10        264.60        291.98         7.31 o                         
   2  14  10        242.56        262.28         6.92 o                         
   3  14  10        709.16        651.95        11.10 o                         
   4  14  10         58.24         66.36         5.21 o                         
   5  14  10          5.44          2.20         3.46 o                         
   6  14  10       1727.59       1609.77        25.77 o                         
   7  14  10        206.98        202.76        11.54 o                         
   8  14  10          8.20          5.97         4.82 o                         
   9  14  10        523.08        534.59        18.33 o                         
  10  14  10         19.27         23.97         6.96 o                         
  11  14  10         17.37         22.82         7.27 o                         
  12  14  10        433.69        418.41        20.17 o                         
  13  14  10        421.87        364.43        20.32 o                         
  14  14  10         44.26         63.50        21.95 o                         
   1  15  10        146.66        152.68         5.87 o                         
   2  15  10        109.69        124.23         5.42 o                         
   3  15  10        377.19        356.24         8.95 o                         
   4  15  10         15.15         12.36         3.25 o                         
   5  15  10          8.11         11.78         4.00 o                         
   6  15  10        132.02        136.26         9.15 o                         
   7  15  10         33.91         59.75         7.10 o                         
   8  15  10        202.09        222.31        15.56 o                         
   9  15  10          2.44         10.97        14.46 o                         
  10  15  10          4.93          7.31         6.37 o                         
  11  15  10        349.85        315.27        16.33 o                         
  12  15  10         31.52         33.61         8.85 o                         
  13  15  10        735.47        641.65        48.64 o                         
  14  15  10         81.97         31.35        65.46 o                         
   0  16  10          7.52          7.52         4.16 o                         
   1  16  10        293.62        299.69         7.68 o                         
   2  16  10          0.47          0.55         3.17 o                         
   3  16  10         27.09         31.33         4.21 o                         
   4  16  10        293.09        285.18         9.35 o                         
   5  16  10        124.69        145.52         8.92 o                         
   6  16  10          1.91         -2.73         4.58 o                         
   7  16  10        118.44        135.48        10.16 o                         
   8  16  10         52.35         37.79         6.96 o                         
   9  16  10        356.58        384.79        18.73 o                         
  10  16  10         80.07        106.88        12.85 o                         
  11  16  10         10.57          5.50         7.43 o                         
  12  16  10         46.29         60.48        25.55 o                         
  13  16  10         13.46        186.24        75.60 o                         
   1  17  10         50.56         75.69         5.30 o                         
   2  17  10         53.12         60.89         5.08 o                         
   3  17  10        120.59        132.52         7.13 o                         
   4  17  10          1.98          1.02         4.76 o                         
   5  17  10        100.29        117.44         8.87 o                         
   6  17  10        236.69        270.08        12.01 o                         
   7  17  10         50.15         72.35         7.96 o                         
   8  17  10        610.27        557.79        17.93 o                         
   9  17  10         16.65         16.20         7.05 o                         
  10  17  10         21.64         15.67        11.89 o                         
  11  17  10        103.91        102.16        19.42 o                         
  12  17  10          0.00         -2.77        66.38 o                         
   0  18  10        342.66        327.31        12.21 o                         
   1  18  10        122.97        146.96         8.78 o                         
   2  18  10         58.88         94.84         6.15 o                         
   3  18  10        568.95        535.60        13.44 o                         
   4  18  10        556.13        490.74        14.64 o                         
   5  18  10         44.43         42.07         6.47 o                         
   6  18  10        377.60        404.05        15.95 o                         
   7  18  10        104.63        109.06        12.23 o                         
   8  18  10       1012.69        924.24        25.30 o                         
   9  18  10          7.13         14.35         8.39 o                         
  10  18  10          5.13          6.32        16.84 o                         
  11  18  10          0.00        -59.93        59.93 o                         
  12  18  10         88.56         42.41        79.29 o                         
   1  19  10        306.81        296.97         9.30 o                         
   2  19  10         33.78         43.15         6.02 o                         
   3  19  10        332.65        324.41        10.97 o                         
   4  19  10         55.48         50.73         6.67 o                         
   5  19  10        200.61        223.46        11.55 o                         
   6  19  10        190.94        174.45        13.18 o                         
   7  19  10         13.36         16.20         6.84 o                         
   8  19  10        250.63        252.42        17.98 o                         
   9  19  10          0.07          5.40        11.35 o                         
  10  19  10         83.32         28.04        41.26 o                         
  11  19  10         33.54        274.75       102.34 o                         
   0  20  10         23.24         25.01         6.92 o                         
   1  20  10        331.91        305.07        13.71 o                         
   2  20  10         19.11         18.36         5.32 o                         
   3  20  10        282.89        241.78        11.28 o                         
   4  20  10        181.00        202.35        24.19 o                         
   5  20  10         33.50         42.94         7.59 o                         
   6  20  10        163.72        170.93        12.23 o                         
   7  20  10        166.37        167.59        13.70 o                         
   8  20  10         24.02         16.71        12.14 o                         
   9  20  10        132.94        105.59        78.83 o                         
   1  21  10        163.48        201.19        11.17 o                         
   2  21  10        264.89        273.00        14.70 o                         
   3  21  10        184.12        224.68        11.62 o                         
   4  21  10         26.52         36.78         7.09 o                         
   5  21  10        126.89        139.46        11.86 o                         
   6  21  10          8.20          4.83         8.21 o                         
   7  21  10         66.23         38.98        17.97 o                         
   8  21  10        299.29        277.07       103.26 o                         
   0  22  10        432.85        363.81        22.64 o                         
   1  22  10        118.99        131.98        22.25 o                         
   2  22  10        507.34        523.78        22.87 o                         
   3  22  10         37.36         43.63         7.92 o                         
   4  22  10         19.31         49.62        11.46 o                         
   5  22  10         41.23         36.89        12.78 o                         
   6  22  10        120.36         99.59        29.55 o                         
   1  23  10         16.36          8.65         7.23 o                         
   2  23  10         73.08         81.20        14.28 o                         
   3  23  10         68.31         54.86        15.07 o                         
   4  23  10         91.84         80.66        16.90 o                         
   1   1  11        188.25        133.89         3.57 o                         
   2   1  11        246.03        344.26         5.41 o                         
   3   1  11        438.48        471.60         7.16 o                         
   4   1  11        754.99        722.67         9.51 o                         
   5   1  11       4230.13       4227.31        42.32 o                         
   6   1  11        396.66        366.06         8.05 o                         
   7   1  11       2179.78       2087.47        25.77 o                         
   8   1  11       2482.96       2415.61        33.76 o                         
   9   1  11        319.12        286.49         8.73 o                         
  10   1  11          0.60          2.17         7.51 o                         
  11   1  11         79.13         87.68         6.36 o                         
  12   1  11         65.23         85.29         6.55 o                         
  13   1  11        311.18        332.75        10.75 o                         
  14   1  11          6.25         13.60         4.88 o                         
  15   1  11         43.92         45.65         6.30 o                         
  16   1  11         76.39         83.59         8.50 o                         
  17   1  11          3.17         10.66         7.14 o                         
  18   1  11          0.69         -5.92         9.35 o                         
   0   2  11       1732.74       1688.47        24.70 o                         
   1   2  11          9.07         17.33         1.86 o                         
   2   2  11       2532.14       2794.79        27.16 o                         
   3   2  11        228.98        211.17         4.92 o                         
   4   2  11         39.33         44.52         3.15 o                         
   5   2  11        107.32         74.81         3.91 o                         
   6   2  11       1777.77       1738.33        21.91 o                         
   7   2  11        137.04        107.73         5.53 o                         
   8   2  11       4408.13       4061.18        46.48 o                         
   9   2  11        434.47        401.35        12.06 o                         
  10   2  11        293.43        310.41        10.46 o                         
  11   2  11         85.26         75.17         6.52 o                         
  12   2  11       2064.27       1981.10        28.74 o                         
  13   2  11         51.64         56.58         6.53 o                         
  14   2  11         94.43         99.74         8.39 o                         
  15   2  11        180.88        214.00        15.22 o                         
  16   2  11        236.23        263.83        13.20 o                         
  17   2  11         61.61         88.08         9.32 o                         
  18   2  11          4.44         35.26        37.54 o                         
   1   3  11       1295.22       1213.75        13.50 o                         
   2   3  11       1422.60       1385.72        15.00 o                         
   3   3  11         47.21         25.54         2.48 o                         
   4   3  11         47.37         42.57         2.97 o                         
   5   3  11        735.02        664.77        10.56 o                         
   6   3  11       1426.98       1481.66        19.71 o                         
   7   3  11        716.23        708.40        12.93 o                         
   8   3  11        430.50        420.66        10.85 o                         
   9   3  11        403.06        457.62        16.69 o                         
  10   3  11         66.71         70.24         5.78 o                         
  11   3  11        841.42        884.73        15.89 o                         
  12   3  11        140.86        164.22        10.00 o                         
  13   3  11          5.16          4.94         4.03 o                         
  14   3  11        174.77        188.46        15.03 o                         
  15   3  11          9.50         20.49         8.12 o                         
  16   3  11        680.08        651.48        19.32 o                         
  17   3  11        102.26        103.70        19.72 o                         
  18   3  11          2.34         35.89        64.96 o                         
   0   4  11       4028.40       3795.35        50.59 o                         
   1   4  11          0.40          2.09         1.49 o                         
   2   4  11        534.43        510.33         7.38 o                         
   3   4  11         36.05         25.99         3.07 o                         
   4   4  11         99.28         72.66         3.58 o                         
   5   4  11        105.40         80.89         4.22 o                         
   6   4  11          0.23          3.39         3.55 o                         
   7   4  11         59.17         81.88         8.17 o                         
   8   4  11         15.27         23.84         4.63 o                         
   9   4  11         24.43         19.84         6.89 o                         
  10   4  11        673.95        570.00        12.34 o                         
  11   4  11        370.39        377.90        11.54 o                         
  12   4  11         11.59         15.83         5.17 o                         
  13   4  11         37.21         42.11         5.90 o                         
  14   4  11        200.64        216.14        11.21 o                         
  15   4  11         15.86         19.14         7.47 o                         
  16   4  11         26.62         45.94        11.61 o                         
  17   4  11        201.83        335.46        56.38 o                         
  18   4  11         81.00        115.50        30.70 o                         
   1   5  11       1286.50       1314.10        14.89 o                         
   2   5  11       2212.55       2403.43        24.50 o                         
   3   5  11        215.47        172.32         4.93 o                         
   4   5  11       1733.37       1963.32        22.18 o                         
   5   5  11         57.96         61.38         4.11 o                         
   6   5  11       2669.62       2589.72        32.36 o                         
   7   5  11        121.50        124.06         6.89 o                         
   8   5  11         58.27         53.16         6.89 o                         
   9   5  11        374.32        366.21        11.99 o                         
  10   5  11        866.58        817.96        18.30 o                         
  11   5  11          1.32          1.35         4.42 o                         
  12   5  11          7.18         13.75         4.14 o                         
  13   5  11        139.97        151.94         9.19 o                         
  14   5  11         59.60         79.46         7.01 o                         
  15   5  11        191.01        195.27        11.87 o                         
  16   5  11         10.86          4.22         5.35 o                         
  17   5  11        110.31        156.58        26.26 o                         
   0   6  11      13882.82      14655.63       200.27 o                         
   1   6  11        501.10        546.79         8.42 o                         
   2   6  11          2.52          7.93         2.10 o                         
   3   6  11          0.14          0.72         2.44 o                         
   4   6  11        804.26        850.63        12.47 o                         
   5   6  11       1227.76       1191.65        17.49 o                         
   6   6  11       2203.91       2092.47        28.71 o                         
   7   6  11        342.98        307.65         9.12 o                         
   8   6  11        116.11        155.66         7.57 o                         
   9   6  11          5.67          1.66         6.09 o                         
  10   6  11        701.96        630.65        17.90 o                         
  11   6  11        102.59        124.62         8.96 o                         
  12   6  11        480.63        447.63        13.86 o                         
  13   6  11         15.18         27.43         5.29 o                         
  14   6  11          7.72         17.73         7.82 o                         
  15   6  11         98.95        107.96        11.77 o                         
  16   6  11        880.42        988.06        31.75 o                         
  17   6  11        118.55        132.37        19.53 o                         
   1   7  11        658.34        585.70         9.04 o                         
   2   7  11        254.10        278.43         6.64 o                         
   3   7  11       2211.85       2399.01        26.14 o                         
   4   7  11       3936.92       3776.16        42.00 o                         
   5   7  11        372.90        398.66         9.14 o                         
   6   7  11        293.46        383.43        11.72 o                         
   7   7  11         21.30         18.15         3.73 o                         
   8   7  11        505.14        417.12        11.15 o                         
   9   7  11        185.63        241.36         9.87 o                         
  10   7  11        749.16        658.10        16.67 o                         
  11   7  11          3.74          4.00         4.61 o                         
  12   7  11        225.04        260.97        13.61 o                         
  13   7  11         38.57         33.20         6.74 o                         
  14   7  11          0.13          6.03         7.04 o                         
  15   7  11         63.92         52.91        31.70 o                         
  16   7  11        592.09        615.18        29.43 o                         
  17   7  11          3.74         30.48        11.38 o                         
   0   8  11          9.13         -1.21         2.79 o                         
   1   8  11          3.67          6.78         2.34 o                         
   2   8  11        600.81        610.89         9.58 o                         
   3   8  11       1695.10       1746.37        20.50 o                         
   4   8  11         21.86         17.82         3.48 o                         
   5   8  11         71.29         85.71         8.16 o                         
   6   8  11         83.90        138.07        11.30 o                         
   7   8  11          3.30          7.72         3.37 o                         
   8   8  11          0.01         -2.84         3.62 o                         
   9   8  11        498.89        549.69        13.76 o                         
  10   8  11         31.42         19.19         5.02 o                         
  11   8  11       1781.76       1663.41        31.77 o                         
  12   8  11        166.81        185.99        11.82 o                         
  13   8  11         73.87         76.15         8.75 o                         
  14   8  11        104.88        121.71        13.81 o                         
  15   8  11         93.74         91.88        29.76 o                         
  16   8  11         66.72         74.52        14.78 o                         
  17   8  11        405.72        466.35        26.83 o                         
   1   9  11         67.12         59.41         3.64 o                         
   2   9  11        541.30        448.11         8.10 o                         
   3   9  11         14.32         15.30         2.39 o                         
   4   9  11       1761.29       1557.12        19.70 o                         
   5   9  11        921.18        997.69        14.69 o                         
   6   9  11        378.35        277.66        11.02 o                         
   7   9  11        494.47        595.06        12.93 o                         
   8   9  11       2236.25       1910.55        28.79 o                         
   9   9  11        729.44        717.29        15.93 o                         
  10   9  11         18.03          6.83         4.11 o                         
  11   9  11        494.67        539.93        16.67 o                         
  12   9  11        175.51        200.50        11.35 o                         
  13   9  11        601.60        592.54        28.11 o                         
  14   9  11        146.08        182.16        23.35 o                         
  15   9  11         53.00         54.65        23.96 o                         
  16   9  11        100.76        137.34        39.52 o                         
   0  10  11         68.92         53.42         5.23 o                         
   1  10  11        346.09        430.78         8.81 o                         
   2  10  11        796.71        778.46        11.35 o                         
   3  10  11         59.97         92.76         4.27 o                         
   4  10  11        398.72        338.48         7.36 o                         
   5  10  11        879.83        739.95        12.46 o                         
   6  10  11        400.21        451.25         9.51 o                         
   7  10  11        774.78        633.80        13.62 o                         
   8  10  11          0.44         -0.20         4.64 o                         
   9  10  11        169.17        173.79        10.21 o                         
  10  10  11        244.45        242.56        11.72 o                         
  11  10  11        145.29        156.27         9.27 o                         
  12  10  11        446.22        528.64        24.82 o                         
  13  10  11         68.63         90.97        27.19 o                         
  14  10  11          0.21          0.49        10.27 o                         
  15  10  11          0.05         22.24        15.55 o                         
  16  10  11          0.02          2.03         8.08 o                         
   1  11  11        258.61        271.56         7.93 o                         
   2  11  11          0.78         -0.60         2.33 o                         
   3  11  11          3.03          0.85         3.15 o                         
   4  11  11        549.49        617.89        11.20 o                         
   5  11  11        600.40        599.62        11.40 o                         
   6  11  11        248.09        173.89         7.41 o                         
   7  11  11         11.70          2.92         5.28 o                         
   8  11  11          6.71          6.95         4.46 o                         
   9  11  11          5.67          3.37         3.75 o                         
  10  11  11          8.09         10.64         5.31 o                         
  11  11  11          9.67         10.03         4.81 o                         
  12  11  11          7.67          7.40         5.17 o                         
  13  11  11          0.79          1.93         9.31 o                         
  14  11  11         65.00         67.04        12.23 o                         
  15  11  11        105.83        117.96        14.35 o                         
  16  11  11         25.23         45.18        21.21 o                         
   0  12  11       2047.17       1800.88        29.73 o                         
   1  12  11         37.10         48.43         3.57 o                         
   2  12  11         17.35         22.66         3.15 o                         
   3  12  11         17.42         10.18         2.69 o                         
   4  12  11         22.13         14.34         3.80 o                         
   5  12  11          0.68         -0.86         3.30 o                         
   6  12  11          3.45          2.16         4.12 o                         
   7  12  11         63.61         71.52         7.40 o                         
   8  12  11         48.29         50.34         5.41 o                         
   9  12  11         88.12         66.73         7.74 o                         
  10  12  11         12.33         10.69         6.50 o                         
  11  12  11         78.10        107.75         9.40 o                         
  12  12  11          0.01          3.08         5.10 o                         
  13  12  11        232.36        205.93        13.99 o                         
  14  12  11          8.32          2.98         6.25 o                         
  15  12  11         68.16         46.25        20.23 o                         
   1  13  11        759.43        672.79        11.04 o                         
   2  13  11       1654.00       1596.08        19.58 o                         
   3  13  11        235.28        246.54         7.64 o                         
   4  13  11        729.70        742.51        13.09 o                         
   5  13  11        172.00        199.57         8.76 o                         
   6  13  11        217.15        201.70         9.01 o                         
   7  13  11         25.45         25.12         4.28 o                         
   8  13  11         75.31         75.36         7.06 o                         
   9  13  11        445.91        447.38        14.39 o                         
  10  13  11          3.20          2.55         7.38 o                         
  11  13  11        610.53        623.11        22.80 o                         
  12  13  11        173.47        212.12        15.61 o                         
  13  13  11         66.79         89.13        22.50 o                         
  14  13  11         86.70         89.95        17.27 o                         
  15  13  11          4.45        -66.38        66.38 o                         
   0  14  11        288.28        244.66        10.46 o                         
   1  14  11         12.71         17.59         3.12 o                         
   2  14  11          0.12          4.66         3.52 o                         
   3  14  11        233.16        212.27         6.62 o                         
   4  14  11        427.41        387.26        10.37 o                         
   5  14  11        259.33        279.14        12.11 o                         
   6  14  11         39.68         41.43         5.21 o                         
   7  14  11          0.08         -3.27         4.04 o                         
   8  14  11         30.10         17.89         6.09 o                         
   9  14  11        133.23        133.85        10.43 o                         
  10  14  11         99.81        103.85        10.86 o                         
  11  14  11        396.11        400.60        19.27 o                         
  12  14  11        194.72        198.68        18.28 o                         
  13  14  11        224.07        286.38        38.59 o                         
  14  14  11          3.39         -5.64        51.17 o                         
   1  15  11        452.58        437.82        10.58 o                         
   2  15  11        573.40        589.34        10.66 o                         
   3  15  11        236.75        227.59         7.51 o                         
   4  15  11          0.01          4.64         4.93 o                         
   5  15  11         31.38         23.64         5.00 o                         
   6  15  11        228.67        272.93        11.18 o                         
   7  15  11         35.60         22.23         5.77 o                         
   8  15  11          0.50          8.96         5.35 o                         
   9  15  11        563.34        546.81        18.85 o                         
  10  15  11        527.18        475.19        17.54 o                         
  11  15  11         12.86          4.32         7.42 o                         
  12  15  11          3.11         -4.43         8.27 o                         
  13  15  11        200.95        201.38        31.86 o                         
  14  15  11        220.14        174.25        86.67 o                         
   0  16  11        510.28        497.98        17.46 o                         
   1  16  11         45.12         37.34         3.95 o                         
   2  16  11         43.74         62.84         4.56 o                         
   3  16  11         59.37         63.34         6.85 o                         
   4  16  11        580.00        546.57        14.21 o                         
   5  16  11          5.27          5.55         4.57 o                         
   6  16  11        455.33        453.24        14.37 o                         
   7  16  11        102.58        116.27         9.42 o                         
   8  16  11         29.43         25.75         6.85 o                         
   9  16  11          6.19         16.28         7.32 o                         
  10  16  11         34.04         46.25        10.47 o                         
  11  16  11         17.14         16.04        14.81 o                         
  12  16  11        113.32         95.74        20.41 o                         
  13  16  11          1.09         43.33        71.91 o                         
   1  17  11         28.24         38.69         4.14 o                         
   2  17  11        141.41        161.97         7.34 o                         
   3  17  11          4.09          8.65         3.79 o                         
   4  17  11        746.66        768.66        26.09 o                         
   5  17  11        244.69        224.16        11.11 o                         
   6  17  11         70.87         74.09         8.35 o                         
   7  17  11        492.56        539.59        17.42 o                         
   8  17  11         17.60         20.25         7.76 o                         
   9  17  11        483.88        516.47        21.13 o                         
  10  17  11          1.61         -0.52        10.95 o                         
  11  17  11        428.66        392.77        33.29 o                         
  12  17  11          2.97         20.28        73.76 o                         
   0  18  11       1629.53       1523.95        30.66 o                         
   1  18  11          6.43          8.50         3.83 o                         
   2  18  11        372.87        352.72        10.52 o                         
   3  18  11        112.36        137.26         9.32 o                         
   4  18  11          4.96         16.71        10.37 o                         
   5  18  11        114.00        122.33         9.59 o                         
   6  18  11        184.26        183.40        12.05 o                         
   7  18  11          4.08          1.06         9.89 o                         
   8  18  11        660.01        693.60        26.07 o                         
   9  18  11          1.43         -3.18        10.30 o                         
  10  18  11        449.26        450.86        56.29 o                         
  11  18  11         37.82          6.45        62.69 o                         
   1  19  11         76.00        106.50        15.96 o                         
   2  19  11       1489.40       1448.17        24.59 o                         
   3  19  11        184.60        171.80         8.58 o                         
   4  19  11         13.13         12.03         8.21 o                         
   5  19  11         89.97        100.35        16.10 o                         
   6  19  11         25.13         28.82         7.26 o                         
   7  19  11        339.16        354.01        15.93 o                         
   8  19  11        537.87        518.56        23.43 o                         
   9  19  11        381.60        377.17        47.56 o                         
  10  19  11         25.68         17.65        38.88 o                         
   0  20  11          0.15         14.78        12.91 o                         
   1  20  11         72.77         59.65         5.30 o                         
   2  20  11        108.48        121.03         8.26 o                         
   3  20  11        273.41        278.59        12.33 o                         
   4  20  11        348.32        347.45        13.63 o                         
   5  20  11          0.94          9.93         8.05 o                         
   6  20  11         38.49         26.28         8.84 o                         
   7  20  11         98.68         97.64        16.96 o                         
   8  20  11         33.40         22.86        20.76 o                         
   9  20  11          3.92        -22.28        39.18 o                         
   1  21  11         28.59         33.97         6.20 o                         
   2  21  11        389.26        417.54        13.98 o                         
   3  21  11          0.41          1.15         4.04 o                         
   4  21  11        225.80        224.07        14.72 o                         
   5  21  11        160.01        157.10        15.05 o                         
   6  21  11          0.02         10.61        11.98 o                         
   7  21  11        238.93        199.15        47.94 o                         
   8  21  11         58.73         45.45        47.02 o                         
   0  22  11          0.72          1.49         8.34 o                         
   1  22  11         43.10         39.68         7.59 o                         
   2  22  11         57.09         47.71         8.80 o                         
   3  22  11         80.76         96.02        11.45 o                         
   4  22  11         17.10          6.75         7.84 o                         
   5  22  11         59.86         79.42        14.72 o                         
   6  22  11        211.12        172.78        33.78 o                         
   1  23  11         17.77         17.25         7.59 o                         
   2  23  11        413.74        395.08        22.35 o                         
   3  23  11         13.92         11.30        11.05 o                         
   0   0  12       1402.77       1675.51        57.62 o                         
   1   0  12       1272.15       1314.20        20.49 o                         
   2   0  12        651.31        877.28        14.44 o                         
   3   0  12        754.15        847.08        14.96 o                         
   4   0  12        554.70        457.73        14.24 o                         
   5   0  12         50.00         71.23         4.78 o                         
   6   0  12       6373.59       6141.76        82.94 o                         
   7   0  12        883.58        740.57        17.37 o                         
   8   0  12       3956.87       3931.52        66.08 o                         
   9   0  12       2328.83       2093.00        42.06 o                         
  10   0  12        275.29        244.93        28.10 o                         
  11   0  12          8.72         14.67        13.09 o                         
  12   0  12        120.55        130.67        10.69 o                         
  13   0  12        853.38        846.31        23.23 o                         
  14   0  12         57.34         63.71        14.02 o                         
  15   0  12          0.51         -1.34         8.65 o                         
  16   0  12          5.95         11.16        13.54 o                         
  17   0  12        429.05        375.02        37.21 o                         
   1   1  12         43.75         51.23         2.68 o                         
   2   1  12       1361.66       1466.60        15.51 o                         
   3   1  12        332.08        317.50         5.50 o                         
   4   1  12         17.57         30.54         2.41 o                         
   5   1  12        339.63        371.67         7.71 o                         
   6   1  12         83.81         53.57         4.13 o                         
   7   1  12       1801.75       1608.71        21.23 o                         
   8   1  12        452.23        522.38        10.72 o                         
   9   1  12        102.36        101.26         5.37 o                         
  10   1  12        128.74        132.50         8.58 o                         
  11   1  12        581.44        531.75        13.40 o                         
  12   1  12          6.93         -0.39         3.77 o                         
  13   1  12          5.65          2.52         4.25 o                         
  14   1  12         15.18         23.91         7.20 o                         
  15   1  12         50.65         66.12         8.64 o                         
  16   1  12        443.64        430.22        14.21 o                         
  17   1  12         33.53         23.01         9.07 o                         
   0   2  12          7.73          7.41         2.28 o                         
   1   2  12       2573.10       2442.17        24.22 o                         
   2   2  12          7.81          9.59         1.71 o                         
   3   2  12         15.13          5.32         1.93 o                         
   4   2  12        214.24        208.54         7.20 o                         
   5   2  12       3552.33       3629.65        38.76 o                         
   6   2  12         19.74         18.65         2.99 o                         
   7   2  12       1558.93       1428.68        19.89 o                         
   8   2  12        251.68        231.58         8.68 o                         
   9   2  12        781.21        629.14        11.91 o                         
  10   2  12       1082.02        984.91        16.55 o                         
  11   2  12        185.64        209.94        12.97 o                         
  12   2  12         82.23         84.33         5.93 o                         
  13   2  12          0.71         -3.54         3.54 o                         
  14   2  12        216.26        281.07        10.63 o                         
  15   2  12        377.74        399.63        13.02 o                         
  16   2  12         11.53         19.82         9.22 o                         
  17   2  12         56.59         94.60        23.09 o                         
  18   2  12        614.44        673.05        49.79 o                         
   1   3  12       2664.37       2692.39        26.47 o                         
   2   3  12       7265.53       7111.10        63.70 o                         
   3   3  12        219.19        250.18         7.47 o                         
   4   3  12        803.12        835.77        11.78 o                         
   5   3  12         10.74          9.27         2.41 o                         
   6   3  12       2455.58       2396.66        27.71 o                         
   7   3  12        120.34        107.84         6.58 o                         
   8   3  12        840.96        760.78        14.15 o                         
   9   3  12        863.17        816.59        16.54 o                         
  10   3  12        189.33        196.99        10.83 o                         
  11   3  12        208.33        174.30         8.50 o                         
  12   3  12       1643.20       1523.20        29.24 o                         
  13   3  12        180.80        192.56         9.95 o                         
  14   3  12          0.10         -0.79         3.61 o                         
  15   3  12        129.52        175.92        22.54 o                         
  16   3  12         14.98         12.20         9.45 o                         
  17   3  12        404.28        433.54        28.95 o                         
   0   4  12       3742.82       4027.11        51.29 o                         
   1   4  12         34.92         42.40         2.80 o                         
   2   4  12          3.99         19.14         1.98 o                         
   3   4  12          0.22          1.68         1.79 o                         
   4   4  12        376.61        317.61         6.64 o                         
   5   4  12       2230.27       2132.22        24.00 o                         
   6   4  12       1650.18       1598.81        20.00 o                         
   7   4  12         35.88         27.72         5.66 o                         
   8   4  12        261.22        284.78         9.20 o                         
   9   4  12        251.11        255.12         9.70 o                         
  10   4  12        629.98        562.23        16.89 o                         
  11   4  12       1299.78       1236.39        24.73 o                         
  12   4  12        138.51        194.39        10.88 o                         
  13   4  12        567.98        508.86        13.78 o                         
  14   4  12          9.00         13.03         6.52 o                         
  15   4  12         71.31         90.21         7.61 o                         
  16   4  12        126.14        148.19        10.50 o                         
  17   4  12         14.03         14.97        17.22 o                         
   1   5  12       3949.37       4034.93        39.35 o                         
   2   5  12          5.42         22.24         2.24 o                         
   3   5  12        645.27        859.39        16.27 o                         
   4   5  12          6.04          3.25         2.03 o                         
   5   5  12       1127.53       1289.38        16.86 o                         
   6   5  12          0.72         -1.98         2.73 o                         
   7   5  12         21.97         41.00         4.71 o                         
   8   5  12        563.64        521.62        14.77 o                         
   9   5  12          0.30         -2.56         3.54 o                         
  10   5  12       1030.02        999.02        20.18 o                         
  11   5  12       1149.74       1046.94        22.37 o                         
  12   5  12         18.11         18.01         8.01 o                         
  13   5  12        641.52        625.03        21.22 o                         
  14   5  12          2.74          7.66         7.83 o                         
  15   5  12          5.23          7.53        12.74 o                         
  16   5  12         52.15         44.55        10.94 o                         
  17   5  12         36.55         42.13        12.31 o                         
   0   6  12      10867.00      11139.54       148.44 o                         
   1   6  12          4.41          6.23         1.99 o                         
   2   6  12       6702.09       6904.81        62.86 o                         
   3   6  12       2147.35       2027.02        22.61 o                         
   4   6  12        254.11        309.74         6.98 o                         
   5   6  12        104.50         87.29         5.14 o                         
   6   6  12       3474.12       3249.33        39.96 o                         
   7   6  12        208.26        161.89         7.18 o                         
   8   6  12       2913.39       2774.49        37.04 o                         
   9   6  12        177.50        175.48         9.15 o                         
  10   6  12       2489.79       2421.82        45.47 o                         
  11   6  12          7.02          1.94         6.64 o                         
  12   6  12        234.47        234.45        13.67 o                         
  13   6  12          1.32         -1.02         5.70 o                         
  14   6  12        542.75        546.94        21.78 o                         
  15   6  12          0.47          4.42        13.26 o                         
  16   6  12        555.30        533.75        26.70 o                         
  17   6  12          7.23          7.81        14.01 o                         
   1   7  12       1772.62       1981.33        22.22 o                         
   2   7  12        127.98        131.02         4.68 o                         
   3   7  12       1416.02       1471.17        17.81 o                         
   4   7  12       1731.21       1678.74        21.03 o                         
   5   7  12         96.36         81.53         5.57 o                         
   6   7  12        230.09        221.68         7.77 o                         
   7   7  12         44.42         28.96         5.08 o                         
   8   7  12          0.00          0.85         3.54 o                         
   9   7  12        113.50        154.40         8.28 o                         
  10   7  12        531.75        479.06        13.92 o                         
  11   7  12         84.29        105.26         8.04 o                         
  12   7  12         13.04         27.81        16.59 o                         
  13   7  12        299.15        304.37        14.77 o                         
  14   7  12       1057.42       1094.89        44.60 o                         
  15   7  12        171.23        139.38        13.33 o                         
  16   7  12          7.92         33.34        29.15 o                         
  17   7  12        190.03        216.78        35.18 o                         
   0   8  12       3647.98       3761.68        54.42 o                         
   1   8  12        124.99        155.85         5.05 o                         
   2   8  12          6.81         14.69         2.42 o                         
   3   8  12       1157.07       1222.59        15.76 o                         
   4   8  12        908.70        928.43        14.73 o                         
   5   8  12          1.81          9.75         3.44 o                         
   6   8  12        205.18        216.63        12.13 o                         
   7   8  12        282.98        349.80        12.41 o                         
   8   8  12         26.51         32.02         4.82 o                         
   9   8  12        385.70        424.92        12.20 o                         
  10   8  12        342.42        312.62        11.05 o                         
  11   8  12         51.37         63.36         7.60 o                         
  12   8  12        792.89        748.51        21.74 o                         
  13   8  12        449.20        465.92        17.38 o                         
  14   8  12          0.35         17.38        19.08 o                         
  15   8  12         53.88         80.03        21.12 o                         
  16   8  12        399.09        417.19        25.09 o                         
   1   9  12       2028.08       1878.74        22.00 o                         
   2   9  12        336.06        347.85        11.08 o                         
   3   9  12       1361.90       1448.26        18.26 o                         
   4   9  12       3923.43       3723.76        40.87 o                         
   5   9  12        870.95        890.43        15.92 o                         
   6   9  12       1543.10       1555.58        23.09 o                         
   7   9  12          7.10          7.77         3.33 o                         
   8   9  12         60.36         64.63         7.94 o                         
   9   9  12         43.93         26.07         5.72 o                         
  10   9  12        400.18        385.18        12.27 o                         
  11   9  12        104.34        134.31        10.35 o                         
  12   9  12         64.45         75.39         7.93 o                         
  13   9  12         66.99         80.63         8.61 o                         
  14   9  12          0.20          5.91        14.11 o                         
  15   9  12         77.25         98.83        37.72 o                         
  16   9  12          0.94          2.25         8.26 o                         
   0  10  12       8650.65       8079.29       110.15 o                         
   1  10  12        196.60        196.73         6.16 o                         
   2  10  12        157.42        196.94         6.50 o                         
   3  10  12        120.03        100.87         4.45 o                         
   4  10  12       4201.15       4139.13        45.77 o                         
   5  10  12         80.37        108.17         6.10 o                         
   6  10  12         43.01         45.12         5.03 o                         
   7  10  12        152.51        178.37         8.56 o                         
   8  10  12         33.49         54.99         5.64 o                         
   9  10  12        145.66        158.77         8.39 o                         
  10  10  12        335.83        335.80        12.62 o                         
  11  10  12         30.17         28.14         5.97 o                         
  12  10  12        203.88        252.37        14.39 o                         
  13  10  12          0.88          7.85         6.86 o                         
  14  10  12        999.61        966.58        26.67 o                         
  15  10  12         15.38         18.32        13.44 o                         
  16  10  12         20.75         14.55         9.16 o                         
   1  11  12       2627.56       2532.70        27.91 o                         
   2  11  12          2.95          7.20         2.42 o                         
   3  11  12        365.62        322.82         7.26 o                         
   4  11  12         11.53          5.73         2.79 o                         
   5  11  12         66.18         53.81         4.39 o                         
   6  11  12        161.19        144.34         6.27 o                         
   7  11  12        525.04        477.66        12.17 o                         
   8  11  12        194.86        189.92         9.86 o                         
   9  11  12        478.35        447.67        13.02 o                         
  10  11  12        794.72        796.82        19.86 o                         
  11  11  12         63.36         54.39         7.06 o                         
  12  11  12        173.49        193.97        11.48 o                         
  13  11  12        311.25        339.42        24.97 o                         
  14  11  12         11.77         21.17        21.78 o                         
  15  11  12          8.65          8.41        42.35 o                         
   0  12  12        814.19        919.15        18.36 o                         
   1  12  12        551.93        478.69         9.11 o                         
   2  12  12        122.74         84.77         4.72 o                         
   3  12  12        588.03        618.16        10.62 o                         
   4  12  12       1233.68       1150.01        17.05 o                         
   5  12  12        516.25        497.63        10.69 o                         
   6  12  12         58.96         75.09         5.29 o                         
   7  12  12        125.41        142.08         7.23 o                         
   8  12  12        132.25        157.10         8.26 o                         
   9  12  12        147.55        150.07         9.91 o                         
  10  12  12         91.97         94.13        10.01 o                         
  11  12  12         92.12         99.34        10.40 o                         
  12  12  12        546.20        568.75        24.50 o                         
  13  12  12        140.10        129.13        11.74 o                         
  14  12  12        102.51        122.12        14.90 o                         
  15  12  12        126.74        126.21        47.02 o                         
   1  13  12        504.91        490.61         9.38 o                         
   2  13  12         13.50         14.82         3.00 o                         
   3  13  12         71.08         88.69         4.78 o                         
   4  13  12        141.31        158.98         6.59 o                         
   5  13  12         30.97         37.93         4.98 o                         
   6  13  12        146.27        164.04         8.73 o                         
   7  13  12         28.11         24.09         5.63 o                         
   8  13  12         26.31         26.34         6.16 o                         
   9  13  12          5.86          3.41         5.81 o                         
  10  13  12        158.80        159.38        11.12 o                         
  11  13  12        371.11        380.89        15.36 o                         
  12  13  12         45.58         43.99        10.53 o                         
  13  13  12          4.57         21.98        13.57 o                         
  14  13  12         32.46        129.08        68.23 o                         
  15  13  12         44.29         31.35        74.68 o                         
   0  14  12        381.57        381.55        11.94 o                         
   1  14  12         96.13         95.70         5.06 o                         
   2  14  12        436.71        443.01         9.08 o                         
   3  14  12         88.29        108.89         5.46 o                         
   4  14  12         65.26         68.31         5.44 o                         
   5  14  12          2.23          5.76         9.87 o                         
   6  14  12        560.51        523.71        13.24 o                         
   7  14  12          0.06          4.85         3.97 o                         
   8  14  12          0.32          7.87         5.22 o                         
   9  14  12          0.59          4.28         6.32 o                         
  10  14  12        186.93        186.71        17.47 o                         
  11  14  12          8.75         11.44         8.80 o                         
  12  14  12          4.68         12.73        24.72 o                         
  13  14  12         47.27         39.38        17.45 o                         
  14  14  12        242.67        209.71        33.31 o                         
   1  15  12        483.18        474.90         9.61 o                         
   2  15  12         53.20         87.46         5.51 o                         
   3  15  12        501.92        451.81        10.07 o                         
   4  15  12         16.24         27.94         7.63 o                         
   5  15  12        108.99        128.95         7.88 o                         
   6  15  12         36.98         50.54         6.23 o                         
   7  15  12         18.06         24.91         6.24 o                         
   8  15  12        454.60        467.64        24.71 o                         
   9  15  12         14.17         21.02         7.07 o                         
  10  15  12         65.05         70.34        21.98 o                         
  11  15  12          1.53         -2.50        10.52 o                         
  12  15  12         67.02         43.09        14.74 o                         
  13  15  12         80.18         97.75        35.04 o                         
   0  16  12        506.38        454.23        16.38 o                         
   1  16  12        962.93        912.02        14.87 o                         
   2  16  12         14.18         10.51         3.85 o                         
   3  16  12        928.42        965.85        16.72 o                         
   4  16  12          0.60          4.56         4.01 o                         
   5  16  12        126.98        152.97         9.27 o                         
   6  16  12        108.94        109.51         8.38 o                         
   7  16  12         25.32         25.67         7.16 o                         
   8  16  12        976.41        879.19        26.36 o                         
   9  16  12         19.37         24.30        14.54 o                         
  10  16  12        385.64        423.97        23.86 o                         
  11  16  12         30.34         58.11        10.69 o                         
  12  16  12          7.44         22.53        31.35 o                         
  13  16  12         68.90        151.20        88.51 o                         
   1  17  12         54.41         55.85         4.83 o                         
   2  17  12        280.82        284.60        10.54 o                         
   3  17  12         28.05         21.43         4.35 o                         
   4  17  12         88.18         95.16         8.19 o                         
   5  17  12          0.22         -1.81         4.55 o                         
   6  17  12         84.57         95.53         9.29 o                         
   7  17  12        210.27        186.25        13.11 o                         
   8  17  12          1.32         -5.88         7.32 o                         
   9  17  12         18.86         25.69         8.61 o                         
  10  17  12         15.26         10.76         8.14 o                         
  11  17  12        236.72        140.62        47.26 o                         
  12  17  12         60.71        114.33        85.74 o                         
   0  18  12         20.06         44.05         7.69 o                         
   1  18  12         46.61         58.73         5.90 o                         
   2  18  12        174.73        196.21         8.43 o                         
   3  18  12          1.68          3.07         4.61 o                         
   4  18  12        482.03        509.26        15.62 o                         
   5  18  12         73.21         80.56        10.71 o                         
   6  18  12         94.45        125.68        15.45 o                         
   7  18  12         11.83          1.32         6.33 o                         
   8  18  12         22.92         22.08         7.86 o                         
   9  18  12         28.04         46.04        10.88 o                         
  10  18  12        397.10        371.32        61.77 o                         
  11  18  12          7.73         73.76        74.68 o                         
   1  19  12        966.24        963.29        18.83 o                         
   2  19  12         16.55         16.43         7.90 o                         
   3  19  12        280.33        261.88        11.52 o                         
   4  19  12        114.92        129.14         9.51 o                         
   5  19  12         86.71         82.26         9.08 o                         
   6  19  12          1.08          2.38         7.19 o                         
   7  19  12         32.03         27.13         7.08 o                         
   8  19  12          0.93          4.71         8.10 o                         
   9  19  12         12.61         23.19        40.57 o                         
  10  19  12        144.38        120.78        86.67 o                         
   0  20  12         91.85        120.35        14.33 o                         
   1  20  12          0.04         -5.72         5.72 o                         
   2  20  12         17.19         13.97         4.76 o                         
   3  20  12        122.20         98.38         8.31 o                         
   4  20  12          3.57         13.35         9.50 o                         
   5  20  12        218.49        250.63        18.92 o                         
   6  20  12         52.72         50.99         9.80 o                         
   7  20  12          7.84         27.51        11.53 o                         
   8  20  12         29.89         95.57        34.78 o                         
   9  20  12         27.38        101.14        38.13 o                         
   1  21  12          4.43          4.06         5.04 o                         
   2  21  12          2.27         -0.94         4.10 o                         
   3  21  12          4.84         -0.82         4.38 o                         
   4  21  12         39.79         53.13        18.31 o                         
   5  21  12          0.33         17.72         9.58 o                         
   6  21  12         14.31          9.67        15.44 o                         
   7  21  12         90.94         78.16        30.00 o                         
   0  22  12        245.77        273.67        20.48 o                         
   1  22  12          0.30         -1.39         6.80 o                         
   2  22  12        381.41        416.55        21.80 o                         
   3  22  12          1.51         13.28         7.55 o                         
   4  22  12         20.30         45.53        22.55 o                         
   5  22  12         78.89         74.67        23.95 o                         
   1  23  12          8.65         18.65         9.77 o                         
   2  23  12        101.37         99.96        28.12 o                         
   1   1  13       3312.27       3326.03        31.95 o                         
   2   1  13        469.48        484.46         7.09 o                         
   3   1  13        330.76        329.39         5.82 o                         
   4   1  13        784.75        861.96        11.25 o                         
   5   1  13        574.25        532.39         9.55 o                         
   6   1  13        488.00        398.97         8.55 o                         
   7   1  13       5622.90       5212.95        56.21 o                         
   8   1  13       2688.99       2304.93        28.33 o                         
   9   1  13         92.09         77.02         4.59 o                         
  10   1  13        190.08        180.97         7.14 o                         
  11   1  13          1.19          1.30         4.85 o                         
  12   1  13        590.08        548.39        21.23 o                         
  13   1  13         64.15         62.82         5.66 o                         
  14   1  13         75.61         76.03        10.19 o                         
  15   1  13        121.26        149.42         8.56 o                         
  16   1  13         14.80          8.27         9.59 o                         
  17   1  13        245.93        262.88        18.75 o                         
   0   2  13       2106.02       2200.39        31.70 o                         
   1   2  13       1610.79       1600.04        17.27 o                         
   2   2  13        727.03        734.27         9.94 o                         
   3   2  13        301.76        375.46         6.51 o                         
   4   2  13        545.23        631.38        12.79 o                         
   5   2  13         82.49         99.59         4.60 o                         
   6   2  13        535.82        507.37         9.92 o                         
   7   2  13       1629.32       1544.08        21.00 o                         
   8   2  13        923.75        892.20        15.58 o                         
   9   2  13        273.52        290.82        10.26 o                         
  10   2  13         54.56         42.90         5.69 o                         
  11   2  13        136.08        126.13         5.78 o                         
  12   2  13        689.59        638.84        21.57 o                         
  13   2  13         84.97         88.33         7.48 o                         
  14   2  13          8.25          9.58         7.66 o                         
  15   2  13          7.97         24.90         8.04 o                         
  16   2  13        137.86        156.17        10.32 o                         
  17   2  13          5.89          0.09        24.32 o                         
   1   3  13       7380.03       7583.67        68.08 o                         
   2   3  13        380.13        358.92         6.04 o                         
   3   3  13         75.12         61.07         3.45 o                         
   4   3  13       1516.57       1596.52        19.09 o                         
   5   3  13          0.05          0.98         2.18 o                         
   6   3  13       1286.34       1405.57        18.66 o                         
   7   3  13        539.96        558.52        11.10 o                         
   8   3  13        213.35        226.91         7.95 o                         
   9   3  13         44.70         35.69         4.60 o                         
  10   3  13        192.98        169.39         8.38 o                         
  11   3  13          9.48         23.30         6.22 o                         
  12   3  13        109.99        115.31        10.42 o                         
  13   3  13        398.91        449.63        13.47 o                         
  14   3  13         36.18         23.15         5.26 o                         
  15   3  13         27.78         25.06        12.01 o                         
  16   3  13          0.17          3.02         8.54 o                         
  17   3  13         35.06         49.12        12.11 o                         
   0   4  13        229.93        234.31         7.05 o                         
   1   4  13        525.70        497.46         7.38 o                         
   2   4  13         34.51         33.94         2.31 o                         
   3   4  13        709.67        715.22        10.35 o                         
   4   4  13         31.13         62.71         4.62 o                         
   5   4  13         13.35         17.30         2.81 o                         
   6   4  13          3.32         -0.52         2.41 o                         
   7   4  13        360.15        366.60         9.09 o                         
   8   4  13        183.86        166.74         7.14 o                         
   9   4  13        189.47        163.33         8.08 o                         
  10   4  13        103.64         68.86         6.75 o                         
  11   4  13        190.06        192.87        10.55 o                         
  12   4  13          1.60         -3.41         5.20 o                         
  13   4  13          3.05         -1.33         5.68 o                         
  14   4  13          1.49         -3.35        10.65 o                         
  15   4  13        225.72        250.21        21.59 o                         
  16   4  13        181.37        211.50        27.08 o                         
  17   4  13        148.66        143.40        24.66 o                         
   1   5  13          4.29          4.85         1.89 o                         
   2   5  13        345.43        433.64         6.86 o                         
   3   5  13         47.51         54.62         3.40 o                         
   4   5  13          5.47          5.21         2.08 o                         
   5   5  13        267.90        227.98         6.24 o                         
   6   5  13        268.60        307.92        12.85 o                         
   7   5  13       2775.22       2695.81        33.60 o                         
   8   5  13         15.07          2.91         4.15 o                         
   9   5  13        594.84        591.52        13.90 o                         
  10   5  13       1007.15       1020.72        20.35 o                         
  11   5  13        987.07        916.55        23.60 o                         
  12   5  13          1.14          5.25         6.99 o                         
  13   5  13         72.94        108.41        11.24 o                         
  14   5  13       1646.43       1580.89        39.37 o                         
  15   5  13        147.51        150.81        15.87 o                         
  16   5  13          2.65         37.44        16.08 o                         
  17   5  13         43.63         39.90        12.11 o                         
   0   6  13       2079.72       2063.49        31.25 o                         
   1   6  13         13.36         16.31         2.31 o                         
   2   6  13         59.12         64.02         3.85 o                         
   3   6  13         95.51        117.11         4.70 o                         
   4   6  13        231.06        275.61         7.83 o                         
   5   6  13        910.61        904.86        14.87 o                         
   6   6  13        752.76        712.82        13.51 o                         
   7   6  13       1415.39       1223.14        19.84 o                         
   8   6  13        188.31        172.20         9.41 o                         
   9   6  13       3913.02       3598.66        46.42 o                         
  10   6  13        446.79        425.63        12.63 o                         
  11   6  13         16.61         20.91         9.93 o                         
  12   6  13        266.40        284.17        14.05 o                         
  13   6  13         32.36         52.06         8.24 o                         
  14   6  13        593.27        614.75        27.84 o                         
  15   6  13          1.76          4.27        24.03 o                         
  16   6  13          9.71         11.25         9.28 o                         
  17   6  13         73.38         95.93        38.91 o                         
   1   7  13       1943.32       2019.93        22.76 o                         
   2   7  13        226.13        280.07         6.33 o                         
   3   7  13        871.67        940.29        12.96 o                         
   4   7  13       1048.54       1054.21        15.17 o                         
   5   7  13          6.72         12.44         5.48 o                         
   6   7  13        600.65        534.15        12.11 o                         
   7   7  13          0.41         -0.41         3.25 o                         
   8   7  13        189.86        207.50         9.95 o                         
   9   7  13        795.47        773.93        16.37 o                         
  10   7  13         17.84          8.40         6.43 o                         
  11   7  13         60.30         52.13         9.35 o                         
  12   7  13        706.25        653.47        20.22 o                         
  13   7  13        203.64        234.99        16.50 o                         
  14   7  13         88.68         84.75        10.42 o                         
  15   7  13          4.63          9.35         7.21 o                         
  16   7  13        365.31        395.51        44.76 o                         
  17   7  13         65.80         88.09        24.65 o                         
   0   8  13       3804.69       3537.34        52.02 o                         
   1   8  13        414.80        400.95         7.97 o                         
   2   8  13       1051.24       1046.62        14.18 o                         
   3   8  13        485.84        468.58         8.48 o                         
   4   8  13         43.94         51.08         4.75 o                         
   5   8  13       1854.78       1906.46        25.53 o                         
   6   8  13        111.31        119.55         6.46 o                         
   7   8  13        290.93        394.62        13.82 o                         
   8   8  13          0.04         -0.03         3.34 o                         
   9   8  13        370.72        391.63        11.96 o                         
  10   8  13          2.07         -1.89         5.74 o                         
  11   8  13        347.75        331.18        13.89 o                         
  12   8  13          4.01         12.80        12.15 o                         
  13   8  13         47.88         66.00         9.23 o                         
  14   8  13        348.24        367.38        24.97 o                         
  15   8  13         29.02         42.47        14.30 o                         
  16   8  13        701.77        678.24        30.84 o                         
   1   9  13        446.33        425.75         8.74 o                         
   2   9  13       1177.73       1164.27        15.65 o                         
   3   9  13        204.56        214.07         6.62 o                         
   4   9  13        348.61        271.61         9.97 o                         
   5   9  13        247.26        249.30         8.49 o                         
   6   9  13       2017.99       1681.68        24.56 o                         
   7   9  13        289.52        264.92         9.03 o                         
   8   9  13          0.28          5.16         3.79 o                         
   9   9  13         76.32         56.12         5.88 o                         
  10   9  13          0.25          1.55         4.73 o                         
  11   9  13        185.48        192.46        12.70 o                         
  12   9  13         74.23         73.22         9.22 o                         
  13   9  13        211.70        263.43        16.55 o                         
  14   9  13        521.35        522.98        19.78 o                         
  15   9  13         59.34         60.63        13.04 o                         
  16   9  13        147.79        190.86        18.09 o                         
   0  10  13         56.59         68.96         6.40 o                         
   1  10  13          5.78         -0.40         2.54 o                         
   2  10  13        732.92        701.58        13.75 o                         
   3  10  13        171.18        149.16         6.60 o                         
   4  10  13        166.56        171.17         7.23 o                         
   5  10  13        229.05        202.32         7.98 o                         
   6  10  13          8.37          5.41         5.39 o                         
   7  10  13        860.29        753.29        19.78 o                         
   8  10  13        176.77        192.73         8.71 o                         
   9  10  13        105.54        103.27         8.54 o                         
  10  10  13         65.36         90.36        10.05 o                         
  11  10  13        408.95        424.78        15.37 o                         
  12  10  13        252.81        269.70        13.83 o                         
  13  10  13         64.07         55.76         8.33 o                         
  14  10  13         37.59         39.62        14.85 o                         
  15  10  13         31.23         24.23         9.05 o                         
  16  10  13          0.00        -10.43        10.43 o                         
   1  11  13         19.33         31.17         3.75 o                         
   2  11  13         74.54         90.46         4.67 o                         
   3  11  13        596.45        534.41         9.84 o                         
   4  11  13         40.23         69.08         4.87 o                         
   5  11  13         15.27         15.93         3.69 o                         
   6  11  13        149.67        175.72        11.32 o                         
   7  11  13         28.68         31.91         4.80 o                         
   8  11  13         88.05         87.61         9.04 o                         
   9  11  13        962.98        898.06        20.95 o                         
  10  11  13         88.83         96.78         8.25 o                         
  11  11  13         60.27         72.58         7.80 o                         
  12  11  13          9.32         14.35         6.36 o                         
  13  11  13          1.23          0.22         6.71 o                         
  14  11  13         73.15         77.52        11.20 o                         
  15  11  13        525.08        495.91        24.15 o                         
   0  12  13         72.22        124.93        10.24 o                         
   1  12  13         40.65         49.65         4.11 o                         
   2  12  13        273.77        279.53         7.52 o                         
   3  12  13         55.00         56.65         4.09 o                         
   4  12  13       1456.42       1354.38        19.91 o                         
   5  12  13        637.33        650.17        12.90 o                         
   6  12  13         20.16         23.98         5.64 o                         
   7  12  13         35.18         45.12         5.55 o                         
   8  12  13         21.30         21.15         5.32 o                         
   9  12  13        493.35        517.13        16.07 o                         
  10  12  13          2.06          3.72         4.41 o                         
  11  12  13        266.33        266.74        19.59 o                         
  12  12  13        170.82        168.78        13.17 o                         
  13  12  13          0.92         -0.52         8.76 o                         
  14  12  13         29.47         59.25        16.84 o                         
  15  12  13          5.81          8.44        31.81 o                         
   1  13  13        344.16        329.50         8.01 o                         
   2  13  13         97.31        120.96         5.43 o                         
   3  13  13         77.99         70.76         4.46 o                         
   4  13  13        145.46        157.20         6.72 o                         
   5  13  13        157.37        155.13         7.56 o                         
   6  13  13          0.33          3.42         5.24 o                         
   7  13  13        161.34        182.02        10.16 o                         
   8  13  13         18.29         22.67         8.53 o                         
   9  13  13         32.25         27.40         6.18 o                         
  10  13  13         59.53         63.03         9.63 o                         
  11  13  13          9.12          7.59        10.13 o                         
  12  13  13         53.21         61.56        11.76 o                         
  13  13  13          3.86         18.02         8.52 o                         
  14  13  13         77.34         21.32        59.47 o                         
   0  14  13        594.05        590.57        15.19 o                         
   1  14  13        111.54        146.61         6.19 o                         
   2  14  13        242.41        228.72         7.14 o                         
   3  14  13        627.12        628.25        11.31 o                         
   4  14  13         31.69         44.87         4.66 o                         
   5  14  13        670.37        606.51        13.34 o                         
   6  14  13        107.92         89.93         6.70 o                         
   7  14  13          0.03          1.41         4.98 o                         
   8  14  13        240.81        235.39        14.06 o                         
   9  14  13         43.34         44.29         9.53 o                         
  10  14  13        169.86        161.15        15.38 o                         
  11  14  13         19.40          7.76         8.76 o                         
  12  14  13         24.20         11.79         8.81 o                         
  13  14  13         96.49         88.75        41.03 o                         
  14  14  13          3.23        148.44        80.21 o                         
   1  15  13        184.28        198.19         7.18 o                         
   2  15  13       1354.88       1314.44        18.53 o                         
   3  15  13        144.63        161.19         6.98 o                         
   4  15  13        649.53        579.35        14.47 o                         
   5  15  13          1.81          3.66         5.83 o                         
   6  15  13        127.26        138.00         8.59 o                         
   7  15  13        533.48        541.15        15.15 o                         
   8  15  13        344.28        304.81        18.47 o                         
   9  15  13          5.56          8.94        14.25 o                         
  10  15  13        101.33        101.33        14.74 o                         
  11  15  13         55.12         44.79        12.71 o                         
  12  15  13         73.81         54.03        15.98 o                         
  13  15  13        100.84         94.96        74.68 o                         
   0  16  13        824.25        841.91        20.99 o                         
   1  16  13         67.93         64.76         5.02 o                         
   2  16  13         18.59         12.51         3.53 o                         
   3  16  13        517.27        562.06        13.83 o                         
   4  16  13         75.85         79.55         7.34 o                         
   5  16  13          0.85          3.53        11.50 o                         
   6  16  13         98.51         74.37         8.11 o                         
   7  16  13         17.36         13.89         7.50 o                         
   8  16  13         79.91         60.32        11.03 o                         
   9  16  13        147.76        159.04        19.04 o                         
  10  16  13         28.47         18.10         8.68 o                         
  11  16  13        404.52        380.25        37.04 o                         
  12  16  13          7.84        -57.16        57.16 o                         
   1  17  13        193.40        211.28         7.62 o                         
   2  17  13         29.22         19.41         5.06 o                         
   3  17  13        384.62        419.44        11.38 o                         
   4  17  13        321.64        339.25        13.20 o                         
   5  17  13        927.51        921.80        22.00 o                         
   6  17  13         13.81          8.36         5.67 o                         
   7  17  13        149.79        117.98        11.89 o                         
   8  17  13        340.66        325.20        19.68 o                         
   9  17  13        449.45        442.56        23.36 o                         
  10  17  13        201.15        184.42        18.67 o                         
  11  17  13         53.67        -56.24        56.24 o                         
  12  17  13          6.32        -71.91        71.91 o                         
   0  18  13         93.03        119.05         9.09 o                         
   1  18  13        122.40        137.46         7.25 o                         
   2  18  13         20.53         18.56         5.06 o                         
   3  18  13         98.27         97.55         7.10 o                         
   4  18  13         40.63         44.80         6.71 o                         
   5  18  13         20.32         41.12         7.37 o                         
   6  18  13         59.02         56.26         9.97 o                         
   7  18  13         76.74         72.46         8.17 o                         
   8  18  13        760.90        682.40        29.27 o                         
   9  18  13         43.39         31.38        18.15 o                         
  10  18  13        112.90         84.18        39.93 o                         
  11  18  13         23.42         76.52        79.29 o                         
   1  19  13        994.72        987.00        24.55 o                         
   2  19  13        292.97        305.59        12.25 o                         
   3  19  13       1234.85       1250.14        25.74 o                         
   4  19  13          1.40         -2.11         5.53 o                         
   5  19  13          2.03          8.96         6.25 o                         
   6  19  13         19.28         12.50        10.01 o                         
   7  19  13        675.17        625.64        25.28 o                         
   8  19  13        345.18        327.74        30.41 o                         
   9  19  13          7.64          8.44        41.95 o                         
   0  20  13         20.06         20.51         4.90 o                         
   1  20  13         62.50         78.17        11.24 o                         
   2  20  13         78.42         62.85         8.66 o                         
   3  20  13         79.03         88.39        12.14 o                         
   4  20  13          7.37          9.68        10.51 o                         
   5  20  13          0.60          2.95         5.82 o                         
   6  20  13          3.35         26.36         9.99 o                         
   7  20  13         31.24         16.04        14.63 o                         
   8  20  13          1.79        -23.96        23.96 o                         
   1  21  13         37.06         30.57         7.12 o                         
   2  21  13          1.53         -2.21         5.89 o                         
   3  21  13         12.20          7.14         6.86 o                         
   4  21  13        384.64        353.83        19.30 o                         
   5  21  13         17.69         17.28         9.10 o                         
   6  21  13        391.42        390.47        54.66 o                         
   7  21  13         38.28         20.25        26.55 o                         
   0  22  13        656.05        582.96        48.52 o                         
   1  22  13         11.29          3.78         7.18 o                         
   2  22  13         35.49         42.33        10.40 o                         
   3  22  13         13.87          6.59         7.98 o                         
   4  22  13         27.31          2.96         8.77 o                         
   0   0  14       1244.92       1246.02        27.39 o                         
   1   0  14         14.30         32.47         3.31 o                         
   2   0  14        701.93        581.29        11.80 o                         
   3   0  14        447.92        401.17         9.61 o                         
   4   0  14       2760.32       2505.04        38.33 o                         
   5   0  14       2561.37       2348.69        35.88 o                         
   6   0  14       1136.45        975.31        18.94 o                         
   7   0  14         86.63        109.03         7.36 o                         
   8   0  14        302.07        291.78        14.48 o                         
   9   0  14        325.19        322.37        15.19 o                         
  10   0  14        455.59        444.17        14.96 o                         
  11   0  14        237.09        217.48        10.41 o                         
  12   0  14        230.25        256.40        24.30 o                         
  13   0  14        760.12        798.13        25.88 o                         
  14   0  14          0.42         -2.27        10.10 o                         
  15   0  14         55.48         73.05        18.65 o                         
  16   0  14        350.08        369.24        21.70 o                         
  17   0  14          1.32         27.66        17.98 o                         
   1   1  14         27.44         32.07         2.43 o                         
   2   1  14       1916.62       2024.04        20.73 o                         
   3   1  14        119.53        154.06         4.55 o                         
   4   1  14        470.91        569.04         8.69 o                         
   5   1  14        393.31        395.14         8.28 o                         
   6   1  14        316.26        336.60         8.09 o                         
   7   1  14        448.52        429.42         9.60 o                         
   8   1  14       1629.47       1508.78        22.18 o                         
   9   1  14         29.14         27.82         3.82 o                         
  10   1  14          5.14         -2.13         2.79 o                         
  11   1  14          1.93          4.05         2.95 o                         
  12   1  14         18.37         22.56         5.33 o                         
  13   1  14         63.95         77.32         5.88 o                         
  14   1  14        112.09        101.53         9.34 o                         
  15   1  14         16.79          4.57         5.52 o                         
  16   1  14         34.95         47.92         5.90 o                         
  17   1  14        263.24        247.16        26.22 o                         
   0   2  14       5848.10       5613.86        72.87 o                         
   1   2  14       1651.88       1646.28        17.96 o                         
   2   2  14         58.03         82.61         3.37 o                         
   3   2  14       2209.15       2027.41        22.95 o                         
   4   2  14       1357.26       1423.90        17.60 o                         
   5   2  14       4727.71       4612.92        47.93 o                         
   6   2  14       5480.60       5258.98        54.72 o                         
   7   2  14          0.00         -1.78         2.76 o                         
   8   2  14        906.67        812.89        14.72 o                         
   9   2  14         55.14         37.76         4.99 o                         
  10   2  14        264.40        278.45         9.78 o                         
  11   2  14        249.08        242.67        14.67 o                         
  12   2  14         39.66         30.51         6.71 o                         
  13   2  14         27.01         35.04         5.79 o                         
  14   2  14         28.28         34.41         6.43 o                         
  15   2  14        917.80        946.43        20.54 o                         
  16   2  14         12.37         16.95         7.07 o                         
  17   2  14         51.77         39.38        16.36 o                         
   1   3  14       4325.03       4628.40        43.50 o                         
   2   3  14        597.14        688.19         9.33 o                         
   3   3  14        596.37        624.31         9.76 o                         
   4   3  14         29.28         22.35         2.85 o                         
   5   3  14        945.84        852.04        12.89 o                         
   6   3  14          0.97          3.23         2.64 o                         
   7   3  14        414.01        414.73         9.55 o                         
   8   3  14         40.68         38.98         4.60 o                         
   9   3  14        344.56        331.97         9.73 o                         
  10   3  14         70.12         86.75         8.63 o                         
  11   3  14        390.91        361.54        11.26 o                         
  12   3  14        224.07        258.12        12.46 o                         
  13   3  14        107.92        125.99        13.85 o                         
  14   3  14        713.32        755.96        50.16 o                         
  15   3  14         45.45         55.50        14.39 o                         
  16   3  14          0.43         -2.11        23.40 o                         
  17   3  14        200.59        223.36        18.33 o                         
   0   4  14       2057.42       2342.97        32.77 o                         
   1   4  14          1.62          0.85         1.74 o                         
   2   4  14        785.04        726.58         9.80 o                         
   3   4  14        216.63        205.48         6.17 o                         
   4   4  14          0.32          2.08         2.01 o                         
   5   4  14        166.89        152.14         5.44 o                         
   6   4  14       1238.79       1150.68        16.15 o                         
   7   4  14        286.65        268.51         7.77 o                         
   8   4  14        736.79        679.66        13.48 o                         
   9   4  14          0.69          0.76         4.30 o                         
  10   4  14        237.98        229.80        13.66 o                         
  11   4  14        160.74        161.98         9.43 o                         
  12   4  14        152.96        138.77        10.79 o                         
  13   4  14          1.82         -1.57         5.52 o                         
  14   4  14        219.69        202.85        15.36 o                         
  15   4  14         77.28         68.65        16.64 o                         
  16   4  14        350.12        405.88        23.55 o                         
  17   4  14         26.99         38.72        10.86 o                         
   1   5  14        216.65        218.55         5.11 o                         
   2   5  14         78.11         96.05         3.66 o                         
   3   5  14         18.41         15.44         2.70 o                         
   4   5  14        205.28        205.56         6.94 o                         
   5   5  14        436.23        392.91         8.26 o                         
   6   5  14          0.77          5.44         3.60 o                         
   7   5  14        304.53        283.38         8.62 o                         
   8   5  14        540.77        497.23        12.16 o                         
   9   5  14         15.84          8.91         3.77 o                         
  10   5  14         71.59         88.28         8.61 o                         
  11   5  14        967.48        908.95        24.16 o                         
  12   5  14         37.29         53.85        10.56 o                         
  13   5  14       1121.64       1118.22        30.37 o                         
  14   5  14          6.25         22.18        10.37 o                         
  15   5  14          0.74          6.23        10.26 o                         
  16   5  14        410.56        445.75        35.74 o                         
  17   5  14        148.37        134.67        15.71 o                         
   0   6  14          6.67          8.52         3.01 o                         
   1   6  14         90.75        100.57         4.40 o                         
   2   6  14          3.87          0.12         1.92 o                         
   3   6  14        337.81        305.62         7.03 o                         
   4   6  14         55.60         66.80         4.17 o                         
   5   6  14       4516.64       4093.85        42.75 o                         
   6   6  14        687.47        762.58        14.23 o                         
   7   6  14        661.75        541.03        12.06 o                         
   8   6  14        183.44        216.26         8.35 o                         
   9   6  14         67.68         36.33         7.13 o                         
  10   6  14        712.07        721.69        25.76 o                         
  11   6  14          0.36         -0.20         9.39 o                         
  12   6  14       1441.88       1354.58        31.73 o                         
  13   6  14        142.50        145.47        12.22 o                         
  14   6  14        362.65        370.69        17.42 o                         
  15   6  14        224.25        246.82        34.18 o                         
  16   6  14        299.85        300.93        20.94 o                         
  17   6  14        193.41        227.68        24.02 o                         
   1   7  14          5.86          9.61         2.48 o                         
   2   7  14         45.26         81.24         3.85 o                         
   3   7  14         71.86         87.26         5.99 o                         
   4   7  14       5044.18       4870.07        51.34 o                         
   5   7  14        132.72        114.15         6.18 o                         
   6   7  14       6812.54       5986.85        65.83 o                         
   7   7  14          6.18          4.61         3.69 o                         
   8   7  14        232.30        220.86         8.74 o                         
   9   7  14        542.04        505.21        13.90 o                         
  10   7  14        174.21        166.01         9.11 o                         
  11   7  14         49.17         65.77         9.85 o                         
  12   7  14         22.08         47.80         7.39 o                         
  13   7  14        209.69        246.69        14.41 o                         
  14   7  14        164.94        198.76        20.04 o                         
  15   7  14        112.41        133.45        20.86 o                         
  16   7  14        176.48        180.44        21.45 o                         
   0   8  14       4504.70       4299.13        62.06 o                         
   1   8  14         48.81         66.02         4.44 o                         
   2   8  14       1884.09       1886.35        22.23 o                         
   3   8  14        223.33        279.50         6.06 o                         
   4   8  14         41.16         50.66         4.07 o                         
   5   8  14        347.81        430.52        15.51 o                         
   6   8  14        451.42        441.21        10.99 o                         
   7   8  14         54.84         26.22         4.40 o                         
   8   8  14        513.64        464.45        11.93 o                         
   9   8  14         44.50         49.69         5.38 o                         
  10   8  14          0.02          2.16        10.57 o                         
  11   8  14         48.14         60.84         7.36 o                         
  12   8  14         53.55         50.90         9.83 o                         
  13   8  14         10.51         17.66        15.08 o                         
  14   8  14        216.95        266.13        20.83 o                         
  15   8  14          1.32         -3.99        12.11 o                         
  16   8  14         56.82         71.09        12.09 o                         
   1   9  14        204.80        182.46         6.15 o                         
   2   9  14       3799.91       3660.98        38.71 o                         
   3   9  14        356.32        404.97         9.48 o                         
   4   9  14       1397.72       1366.23        18.93 o                         
   5   9  14        141.28        173.79         8.49 o                         
   6   9  14          7.68          8.76         3.85 o                         
   7   9  14         22.86         30.90         4.52 o                         
   8   9  14         11.70         16.22         4.34 o                         
   9   9  14        196.56        183.82         8.65 o                         
  10   9  14        361.19        361.75        14.94 o                         
  11   9  14        149.14        167.96        14.58 o                         
  12   9  14        163.55        208.50        16.90 o                         
  13   9  14         36.30         24.66         6.97 o                         
  14   9  14         61.73         64.23        11.56 o                         
  15   9  14          1.14         -6.96         6.96 o                         
  16   9  14          4.52         15.28        12.95 o                         
   0  10  14      10025.97       9270.15       125.78 o                         
   1  10  14        445.08        393.16        10.11 o                         
   2  10  14        914.13        790.09        12.54 o                         
   3  10  14        345.34        280.82         7.24 o
[truncated: 294,438 more chars]
