# Supplementary material for: Syntheses, characterizations, crystal structures and Hirshfeld surface analyses of methyl 4-[4-(di­fluorometh­oxy)phen­yl]-2,7,7-trimethyl-5-oxo-1,4,5,6,7,8-hexa­hydro­quinoline-3-carboxyl­ate, isopropyl 4-[4-(di­fluoro­meth­oxy)phen­yl]-2,6,6-trimethyl-5-oxo-1,4,5,6,7,8-hexa­hydro­quinoline-3-carboxyl­ate and tert-butyl 4-[4-(di­fluoro­meth­oxy)phen­yl]-2,6,6-trimethyl-5-oxo-1,4,5,6,7,8-hexa­hydro­quinoline-3-carboxyl­ate
Source: Acta Crystallogr E Crystallogr Commun. 2024 Feb 8;80(Pt 3):281–8. doi: 10.1107/S2056989024001233 (PMC10915661; doi:10.1107/S2056989024001233)
Supplement: Supplementary file 4 [file e-80-00281-IIIsup4.hkl]

data_III                                                                        
_shelx_title ' (III) in Pbca'                                                   
_shelx_refln_list_code          4                                               
_shelx_F_calc_maximum      247.80                                               
_exptl_crystal_F_000      1840.00                                               
_reflns_d_resolution_high  0.6992                                               
                                                                                
loop_                                                                           
 _space_group_symop_operation_xyz                                               
 'x, y, z'                                                                      
 '-x+1/2, -y, z+1/2'                                                            
 '-x, y+1/2, -z+1/2'                                                            
 'x+1/2, -y+1/2, -z'                                                            
 '-x, -y, -z'                                                                   
 'x-1/2, y, -z-1/2'                                                             
 'x, -y-1/2, z-1/2'                                                             
 '-x-1/2, y-1/2, z'                                                             
                                                                                
_cell_length_a    12.4094                                                       
_cell_length_b    15.9871                                                       
_cell_length_c    21.9629                                                       
_cell_angle_alpha  90.000                                                       
_cell_angle_beta   90.000                                                       
_cell_angle_gamma  90.000                                                       
                                                                                
_shelx_F_squared_multiplier     1.000                                           
                                                                                
loop_                                                                           
 _refln_index_h                                                                 
 _refln_index_k                                                                 
 _refln_index_l                                                                 
 _refln_F_squared_calc                                                          
 _refln_F_squared_meas                                                          
 _refln_F_squared_sigma                                                         
 _refln_observed_status                                                         
   4   0   0      24618.91      20282.05      1834.19 o                         
   6   0   0       6357.39       5803.65       608.18 o                         
   8   0   0       7114.08       6749.61       707.70 o                         
  10   0   0       6321.01       6110.97       641.93 o                         
  12   0   0        191.54        301.25        62.87 o                         
  14   0   0       1458.87       1549.65       252.47 o                         
  16   0   0        487.77        904.12       203.09 o                         
   2   1   0      45773.04      37142.92      6727.84 o                         
   4   1   0       3471.34       2950.51       220.30 o                         
   6   1   0       2893.67       2778.33       193.49 o                         
   8   1   0        403.48        451.49        36.45 o                         
  10   1   0        709.80        699.86        67.17 o                         
  12   1   0         54.66         84.88        19.97 o                         
  14   1   0       1195.00       1229.77       133.30 o                         
  16   1   0        382.06        412.42        58.90 o                         
   0   2   0        294.32        411.64        53.44 o                         
   2   2   0      28936.41      24587.02      2560.91 o                         
   4   2   0         72.20         89.91        11.50 o                         
   6   2   0       6151.65       5860.50       481.79 o                         
   8   2   0          3.78          6.66         6.74 o                         
  10   2   0        867.29        951.05        88.27 o                         
  12   2   0        433.15        437.10        47.75 o                         
  14   2   0         94.81        128.59        28.99 o                         
  16   2   0         12.18         19.91        57.82 o                         
   2   3   0      35955.80      33768.03      3532.32 o                         
   4   3   0       9283.57      10149.11       920.06 o                         
   6   3   0        147.28        341.93        31.65 o                         
   8   3   0      10024.34      10140.52       753.04 o                         
  10   3   0       1340.44       1280.05       105.13 o                         
  12   3   0       1415.07       1449.38       120.48 o                         
  14   3   0          4.15         21.97        13.38 o                         
  16   3   0        390.08        523.44        71.51 o                         
   2   4   0       5813.52       5863.17       476.08 o                         
   4   4   0        625.33        650.95        59.02 o                         
   6   4   0        374.94        341.37        31.80 o                         
   8   4   0        425.95        491.21        51.88 o                         
  10   4   0          1.65         12.60         8.41 o                         
  12   4   0        206.11        195.26        27.79 o                         
  14   4   0        472.66        539.47        57.71 o                         
  16   4   0        364.92        360.99        57.34 o                         
   2   5   0      20258.83      21577.88      1739.34 o                         
   4   5   0        406.01        676.78        60.03 o                         
   6   5   0          0.11         22.69         8.83 o                         
   8   5   0         64.17         79.67        13.14 o                         
  10   5   0         52.48         53.48        13.37 o                         
  12   5   0        410.49        404.35        47.99 o                         
  14   5   0        969.95       1024.06        91.11 o                         
  16   5   0         83.71         72.11        17.84 o                         
   0   6   0          4.51         85.68        23.08 o                         
   2   6   0        335.00        392.63        29.66 o                         
   4   6   0        795.82       1007.52        79.28 o                         
   6   6   0       1729.30       1757.09       137.08 o                         
   8   6   0       3246.77       3140.73       240.51 o                         
  10   6   0       1589.85       1585.80       120.92 o                         
  12   6   0       1120.51       1215.34       104.73 o                         
  14   6   0          3.54         16.99        12.84 o                         
  16   6   0        213.50        260.94        50.80 o                         
   2   7   0       2061.53       2462.29       184.02 o                         
   4   7   0         20.23         25.21         6.53 o                         
   6   7   0         80.96         71.85        10.97 o                         
   8   7   0        109.50         77.27        19.81 o                         
  10   7   0         91.71         91.71        15.67 o                         
  12   7   0        428.06        431.17        41.91 o                         
  14   7   0         47.99         41.45        24.89 o                         
  16   7   0         71.22         85.89        25.86 o                         
   0   8   0         52.82         70.91        13.04 o                         
   2   8   0        786.03        902.76        70.04 o                         
   4   8   0         37.91         40.71         7.60 o                         
   6   8   0       3435.74       3587.82       270.86 o                         
   8   8   0       3267.31       3517.68       246.72 o                         
  10   8   0         67.60        102.33        21.01 o                         
  12   8   0       1834.73       1906.95       158.54 o                         
  14   8   0        169.68        193.94        24.88 o                         
  16   8   0         43.87         45.63        17.67 o                         
   2   9   0         65.83         87.59        12.99 o                         
   4   9   0        199.49        260.71        26.18 o                         
   6   9   0         80.49        152.27        17.45 o                         
   8   9   0       1229.24       1183.78        88.70 o                         
  10   9   0         87.96         63.43        11.24 o                         
  12   9   0        325.81        394.58        39.87 o                         
  14   9   0         28.47         14.76        11.78 o                         
  16   9   0        530.72        750.35        92.26 o                         
   0  10   0        941.68       1256.91       118.49 o                         
   2  10   0       2593.06       3025.54       227.44 o                         
   4  10   0        928.79       1097.00        85.90 o                         
   6  10   0       2259.27       2377.61       182.35 o                         
   8  10   0       3253.12       3054.16       231.39 o                         
  10  10   0        409.70        386.79        37.78 o                         
  12  10   0        819.21        824.50        76.28 o                         
  14  10   0        516.66        557.08        52.78 o                         
   2  11   0          0.16         -3.85         5.31 o                         
   4  11   0       6257.14       6638.33       603.01 o                         
   6  11   0          0.19         10.63         8.66 o                         
   8  11   0        988.37        966.55        81.46 o                         
  10  11   0       1003.25        986.03        89.89 o                         
  12  11   0          6.61         22.92        10.92 o                         
  14  11   0         37.74         32.85        44.17 o                         
   0  12   0       3312.15       2956.30       315.11 o                         
   2  12   0         12.14          8.83         8.40 o                         
   4  12   0       1846.89       1766.63       136.75 o                         
   6  12   0         14.51         12.85        14.79 o                         
   8  12   0       2457.41       2519.89       196.52 o                         
  10  12   0         26.74         25.95        14.98 o                         
  12  12   0        303.01        284.11        30.72 o                         
  14  12   0        295.47        332.56        42.86 o                         
   2  13   0       2317.76       2124.09       198.94 o                         
   4  13   0        192.22        228.65        36.02 o                         
   6  13   0       2281.44       2282.59       244.12 o                         
   8  13   0       2308.80       2548.77       209.71 o                         
  10  13   0       1819.45       1740.07       145.56 o                         
  12  13   0         50.03         73.44        44.32 o                         
  14  13   0        275.50        266.52        35.22 o                         
   0  14   0        448.69        534.80        65.64 o                         
   2  14   0        556.67        545.04        69.59 o                         
   4  14   0         86.48         78.26        13.48 o                         
   6  14   0         66.26         67.44        16.53 o                         
   8  14   0         14.99         16.40        14.50 o                         
  10  14   0        264.48        232.66        32.80 o                         
  12  14   0        104.68        115.77        22.52 o                         
  14  14   0        731.87        772.45        99.44 o                         
   2  15   0         10.70          5.54         7.30 o                         
   4  15   0          0.73          2.84         7.89 o                         
   6  15   0        483.63        613.54        62.03 o                         
   8  15   0         29.62         34.44        10.66 o                         
  10  15   0        464.41        586.65        95.76 o                         
   0  16   0       2138.73       2293.43       304.33 o                         
   2  16   0         38.67         20.84         9.97 o                         
   4  16   0         59.65         62.54        16.24 o                         
   6  16   0        205.60        173.56        36.64 o                         
   8  16   0          5.70          8.02        15.06 o                         
  10  16   0        413.00        404.78        72.70 o                         
  12  16   0         64.10         65.71        27.87 o                         
   2  17   0         56.44         45.48        12.14 o                         
   4  17   0          6.54          4.06         9.70 o                         
   6  17   0       1306.36       1108.66       108.95 o                         
   8  17   0       1916.19       1868.57       201.82 o                         
  10  17   0        441.12        365.89        79.40 o                         
   0  18   0        289.68        364.19        65.12 o                         
   2  18   0        416.02        390.93        52.66 o                         
   4  18   0        320.85        253.37        41.87 o                         
   6  18   0        139.83        120.91        39.98 o                         
   8  18   0          7.74         -1.24        21.10 o                         
  10  18   0        538.48        554.90        84.09 o                         
   2  19   0       1252.84       1432.12       139.13 o                         
   4  19   0         49.73         62.20        41.47 o                         
   6  19   0        197.62        134.74        42.41 o                         
   8  19   0         48.43         55.43        23.54 o                         
   0  20   0         50.39          8.89        22.57 o                         
   2  20   0        623.61        613.63        69.35 o                         
   4  20   0        814.91        537.68        93.83 o                         
   6  20   0        124.46        169.90        38.79 o                         
   8  20   0         73.94         99.30        47.22 o                         
   2  21   0        517.79        547.82        64.84 o                         
   4  21   0          3.04         17.01        20.50 o                         
   6  21   0          3.21         22.91        21.98 o                         
   0  22   0        926.67       1011.24       153.52 o                         
   2  22   0        655.97        634.28        76.70 o                         
   4  22   0         20.09          5.94        29.83 o                         
   1   1   1       8588.77       7440.00       602.86 o                         
   2   1   1        723.94        608.51        38.81 o                         
   3   1   1         81.41         61.44         5.34 o                         
   4   1   1       1139.94        983.08        51.92 o                         
   5   1   1       3095.12       3063.28       163.08 o                         
   6   1   1       2236.46       2362.13       127.03 o                         
   7   1   1         12.99         17.42         4.09 o                         
   8   1   1         86.31        159.42        13.05 o                         
   9   1   1        583.93        532.37        32.74 o                         
  10   1   1        378.11        460.30        31.90 o                         
  11   1   1       3215.83       2865.12       169.35 o                         
  12   1   1        295.96        292.00        27.40 o                         
  13   1   1        186.57        184.69        21.15 o                         
  14   1   1         80.59         76.71        21.73 o                         
  15   1   1         25.49         35.42        15.21 o                         
  16   1   1         12.61         14.54        19.02 o                         
  17   1   1          0.19          1.40        19.29 o                         
   0   2   1      21549.71      16764.96      3035.83 o                         
   1   2   1          6.02          3.70         1.81 o                         
   2   2   1         63.13         68.65         6.15 o                         
   3   2   1        116.14        120.29        11.93 o                         
   4   2   1       4128.46       3338.01       231.89 o                         
   5   2   1        551.52        582.31        32.61 o                         
   6   2   1        588.55        684.99        39.50 o                         
   7   2   1         43.43         58.85         8.76 o                         
   8   2   1          2.95         -6.20         6.64 o                         
   9   2   1       1112.88       1158.35        67.40 o                         
  10   2   1        802.99        759.86        48.42 o                         
  11   2   1          4.00         -1.71         7.55 o                         
  12   2   1        340.52        408.51        31.56 o                         
  13   2   1         64.00         85.30        24.33 o                         
  14   2   1         36.51         36.25        15.39 o                         
  15   2   1        109.86        156.06        22.09 o                         
  16   2   1        201.34        259.26        31.09 o                         
  17   2   1        117.67        174.99        27.73 o                         
   1   3   1       8362.60       9555.88       575.08 o                         
   2   3   1       3093.76       2930.99       189.77 o                         
   3   3   1         11.08          5.45         3.43 o                         
   4   3   1       7209.47       7443.77       450.27 o                         
   5   3   1       2266.92       2231.42       148.17 o                         
   6   3   1       6390.11       6422.43       354.78 o                         
   7   3   1         62.60         77.28         8.66 o                         
   8   3   1         13.81         13.58         6.45 o                         
   9   3   1        252.95        274.04        21.13 o                         
  10   3   1         64.11         64.40         8.79 o                         
  11   3   1         43.29         68.85        12.13 o                         
  12   3   1       1195.97       1125.76        68.69 o                         
  13   3   1        127.19        127.92        22.90 o                         
  14   3   1        439.05        496.40        38.76 o                         
  15   3   1          0.36         11.85        11.55 o                         
  16   3   1        234.89        304.67        34.76 o                         
  17   3   1         22.13          8.69        37.18 o                         
   0   4   1        753.15        841.09        58.52 o                         
   1   4   1       1039.05       1308.63        66.25 o                         
   2   4   1       5914.02       6477.97       391.45 o                         
   3   4   1          6.97          0.35         2.35 o                         
   4   4   1          3.95          7.20         2.92 o                         
   5   4   1        199.27        199.60        15.21 o                         
   6   4   1       7579.81       7329.61       404.13 o                         
   7   4   1       1827.03       1879.58       107.97 o                         
   8   4   1         83.84         42.87         6.33 o                         
   9   4   1       2204.65       2142.96       119.25 o                         
  10   4   1        184.05        224.08        19.42 o                         
  11   4   1       1125.59       1129.77        67.66 o                         
  12   4   1        788.49        772.24        49.82 o                         
  13   4   1        646.36        670.18        45.69 o                         
  14   4   1         14.84         12.81         9.67 o                         
  15   4   1        142.70        130.95        27.22 o                         
  16   4   1        234.14        253.70        25.48 o                         
  17   4   1          2.01         26.14        29.11 o                         
   1   5   1      19632.37      22732.21      1450.18 o                         
   2   5   1       2997.05       3214.73       184.02 o                         
   3   5   1        447.53        519.26        29.83 o                         
   4   5   1       3105.36       3446.64       201.34 o                         
   5   5   1       2661.17       2642.45       148.29 o                         
   6   5   1        250.04        199.24        15.19 o                         
   7   5   1         24.08         36.96         6.01 o                         
   8   5   1        224.07        254.37        19.02 o                         
   9   5   1        429.30        368.71        24.80 o                         
  10   5   1        694.38        617.76        37.61 o                         
  11   5   1        339.56        336.98        24.66 o                         
  12   5   1         17.33         21.19         8.30 o                         
  13   5   1          9.49         -4.07        11.01 o                         
  14   5   1        186.92        154.27        17.64 o                         
  15   5   1         60.95         62.90        18.82 o                         
  16   5   1         48.81         78.97        27.33 o                         
  17   5   1         12.12          7.73        33.11 o                         
   0   6   1       6710.57       7787.73       531.65 o                         
   1   6   1       3151.37       3598.65       174.13 o                         
   2   6   1        883.32        971.91        49.83 o                         
   3   6   1        523.45        546.27        28.69 o                         
   4   6   1       2412.74       3073.72       178.79 o                         
   5   6   1         70.63         70.62         7.82 o                         
   6   6   1          3.47          5.03         3.14 o                         
   7   6   1          0.53          8.97         4.58 o                         
   8   6   1         49.66         68.74        10.80 o                         
   9   6   1        857.21        856.51        49.28 o                         
  10   6   1        251.14        240.97        18.93 o                         
  11   6   1        146.73        196.21        17.25 o                         
  12   6   1         18.08         12.46        12.47 o                         
  13   6   1          8.09         17.85        15.42 o                         
  14   6   1         76.64        121.14        13.95 o                         
  15   6   1          2.52          7.74        18.10 o                         
  16   6   1          2.86         20.67        22.32 o                         
  17   6   1        119.05        130.08        21.84 o                         
   1   7   1        193.44        298.76        18.26 o                         
   2   7   1       4061.10       4685.73       282.98 o                         
   3   7   1          2.90         26.90         7.43 o                         
   4   7   1          0.03         -0.22         4.60 o                         
   5   7   1        831.55        812.26        48.22 o                         
   6   7   1          0.01         -3.52         5.96 o                         
   7   7   1        548.18        589.52        34.46 o                         
   8   7   1         85.71         94.37        14.32 o                         
   9   7   1       1193.52       1274.42        73.76 o                         
  10   7   1          7.98         13.14         7.28 o                         
  11   7   1        757.48        699.88        41.96 o                         
  12   7   1        332.02        282.29        22.06 o                         
  13   7   1         47.64         24.13         8.90 o                         
  14   7   1          6.55         -1.40         7.53 o                         
  15   7   1          7.97         11.48        11.13 o                         
  16   7   1          9.75          3.15        16.73 o                         
   0   8   1         14.99         24.71         5.24 o                         
   1   8   1       2545.72       3053.77       169.10 o                         
   2   8   1          0.03          2.92         7.99 o                         
   3   8   1       2649.56       3040.06       198.82 o                         
   4   8   1        456.59        519.75        28.92 o                         
   5   8   1        638.65        721.98        41.53 o                         
   6   8   1        675.80        681.93        39.73 o                         
   7   8   1        846.31        833.91        46.90 o                         
   8   8   1        126.18        177.35        13.77 o                         
   9   8   1       2365.85       2453.31       124.35 o                         
  10   8   1       1534.16       1409.70        78.37 o                         
  11   8   1         56.03         51.03         9.02 o                         
  12   8   1        130.51        112.74        15.81 o                         
  13   8   1         27.88         19.64        10.06 o                         
  14   8   1         75.71         73.66        18.73 o                         
  15   8   1         38.97         53.36        22.13 o                         
  16   8   1          2.43          2.90        23.25 o                         
   1   9   1       3804.80       4497.71       246.62 o                         
   2   9   1         15.52         19.30         4.56 o                         
   3   9   1       3119.37       3485.30       224.46 o                         
   4   9   1          7.66         21.88         4.60 o                         
   5   9   1          0.48          4.69         3.30 o                         
   6   9   1        128.09        112.53        13.59 o                         
   7   9   1          2.67          2.84         5.28 o                         
   8   9   1        506.48        455.41        30.03 o                         
   9   9   1         28.19         15.79         5.29 o                         
  10   9   1       2031.33       1877.25       104.76 o                         
  11   9   1         90.80         95.91        11.34 o                         
  12   9   1        134.40        119.00        11.80 o                         
  13   9   1        147.55        146.90        14.01 o                         
  14   9   1          6.10         19.63        15.85 o                         
  15   9   1         50.55         60.28        15.86 o                         
  16   9   1          1.07          8.40        20.95 o                         
   0  10   1        343.36        566.56        39.32 o                         
   1  10   1       4625.59       5022.39       289.30 o                         
   2  10   1       2928.22       3409.00       188.35 o                         
   3  10   1       3018.42       3398.24       207.54 o                         
   4  10   1       1154.81       1239.92        66.79 o                         
   5  10   1        351.91        361.54        22.32 o                         
   6  10   1        785.91        836.46        50.61 o                         
   7  10   1         20.28         14.56         5.75 o                         
   8  10   1       3397.43       3225.67       167.29 o                         
   9  10   1        177.64        154.74        17.10 o                         
  10  10   1         49.52         44.55         8.60 o                         
  11  10   1          5.76          0.20         8.32 o                         
  12  10   1        583.19        585.60        37.81 o                         
  13  10   1        146.86        148.28        14.57 o                         
  14  10   1          8.47         -3.55        13.48 o                         
  15  10   1         45.77         59.25        25.29 o                         
   1  11   1        478.84        485.64        28.81 o                         
   2  11   1        126.37        152.06        11.68 o                         
   3  11   1        145.09        127.68        10.72 o                         
   4  11   1         53.04         73.66         8.84 o                         
   5  11   1        361.82        330.06        23.37 o                         
   6  11   1        241.73        229.21        20.29 o                         
   7  11   1        943.59        954.26        54.76 o                         
   8  11   1        248.52        310.36        22.93 o                         
   9  11   1        516.13        567.89        35.62 o                         
  10  11   1         35.52         39.50        10.06 o                         
  11  11   1       1006.83        934.81        56.34 o                         
  12  11   1         49.16         43.52        13.32 o                         
  13  11   1        214.99        190.91        18.79 o                         
  14  11   1         22.45         18.26        12.04 o                         
  15  11   1         42.97         26.19        36.65 o                         
   0  12   1        125.08        145.26        19.60 o                         
   1  12   1        526.68        535.43        32.38 o                         
   2  12   1       1830.96       1953.45       110.27 o                         
   3  12   1        483.96        387.60        28.54 o                         
   4  12   1        103.97        124.67        16.80 o                         
   5  12   1        582.01        562.66        38.64 o                         
   6  12   1        497.70        528.75        39.51 o                         
   7  12   1       1147.85       1176.81        76.10 o                         
   8  12   1         87.74        101.00        11.58 o                         
   9  12   1        737.26        642.73        41.57 o                         
  10  12   1        107.29        101.79        13.44 o                         
  11  12   1        175.77        175.39        18.88 o                         
  12  12   1         10.18         32.26        15.72 o                         
  13  12   1          0.31          4.01        15.23 o                         
  14  12   1          3.41         -8.63        37.94 o                         
  15  12   1        101.69        108.56        15.92 o                         
   1  13   1        110.68        139.82        15.69 o                         
   2  13   1       3644.16       3451.10       200.90 o                         
   3  13   1         17.60         12.71         6.75 o                         
   4  13   1       1369.45       1331.16        83.95 o                         
   5  13   1         25.71         35.93        11.34 o                         
   6  13   1        851.33        995.52        58.06 o                         
   7  13   1        219.07        187.82        20.83 o                         
   8  13   1        459.50        439.49        34.07 o                         
   9  13   1          3.24          7.54         5.82 o                         
  10  13   1         96.88         70.12         9.30 o                         
  11  13   1         92.45        111.50        21.79 o                         
  12  13   1        273.74        254.44        23.17 o                         
  13  13   1          3.81        -10.79        20.31 o                         
  14  13   1         11.18         -1.86        24.75 o                         
   0  14   1         88.76         73.51        18.07 o                         
   1  14   1       1613.59       1476.88        88.13 o                         
   2  14   1       1508.27       1498.47        93.44 o                         
   3  14   1       3841.93       3828.13       248.75 o                         
   4  14   1       1439.57       1371.74        91.58 o                         
   5  14   1        143.02        131.04        22.70 o                         
   6  14   1         15.02         24.37         6.54 o                         
   7  14   1         90.45        110.80        20.85 o                         
   8  14   1         39.99         31.74        13.68 o                         
   9  14   1          6.48          8.83         6.15 o                         
  10  14   1         26.73         26.38         9.59 o                         
  11  14   1         57.73         68.42        15.03 o                         
  12  14   1        700.75        798.76        69.99 o                         
  13  14   1         43.72         41.93        21.83 o                         
  14  14   1        624.32        570.81        67.10 o                         
   1  15   1         96.24         76.55        11.89 o                         
   2  15   1       1265.33       1296.02        81.68 o                         
   3  15   1          4.42          1.70         7.56 o                         
   4  15   1       1479.54       1537.10       101.36 o                         
   5  15   1          4.55          8.95         6.71 o                         
   6  15   1       1037.16       1106.78        71.36 o                         
   7  15   1         79.17         51.22        13.09 o                         
   8  15   1         88.75         67.39        13.79 o                         
   9  15   1          7.42         26.47         8.42 o                         
  10  15   1       1562.66       1675.48       110.42 o                         
  11  15   1        146.10         98.39        30.92 o                         
  12  15   1        367.36        326.92        28.53 o                         
  13  15   1        325.64        296.37        32.35 o                         
   0  16   1         71.10         56.66        12.89 o                         
   1  16   1         24.86          6.11         6.53 o                         
   2  16   1        867.57        891.59        55.10 o                         
   3  16   1        694.97        770.40        48.71 o                         
   4  16   1       1692.58       1562.95       102.95 o                         
   5  16   1        475.22        445.91        35.20 o                         
   6  16   1         47.40         51.15        12.15 o                         
   7  16   1         65.78         83.84        11.43 o                         
   8  16   1        237.65        231.97        29.07 o                         
   9  16   1         93.88         70.82        21.58 o                         
  10  16   1          0.06          0.57        12.18 o                         
  11  16   1          5.75         -1.89        10.71 o                         
  12  16   1          2.83         -5.36        18.91 o                         
   1  17   1        135.19        133.12        19.57 o                         
   2  17   1        333.16        306.78        29.15 o                         
   3  17   1        338.27        373.27        30.13 o                         
   4  17   1         99.24         65.77        12.02 o                         
   5  17   1        376.45        314.01        34.28 o                         
   6  17   1         50.42         45.52        22.23 o                         
   7  17   1         21.78         25.32         8.90 o                         
   8  17   1        121.03        133.97        31.04 o                         
   9  17   1         84.66         98.33        18.10 o                         
  10  17   1        128.06        104.91        20.63 o                         
  11  17   1         18.33          5.87        19.37 o                         
   0  18   1        697.29        650.53        72.29 o                         
   1  18   1        275.84        282.37        24.18 o                         
   2  18   1          0.04          6.16         8.41 o                         
   3  18   1        172.40        149.74        25.87 o                         
   4  18   1        121.87        129.18        24.44 o                         
   5  18   1        127.04        111.51        20.87 o                         
   6  18   1         90.17        146.06        24.50 o                         
   7  18   1         10.84          7.42        12.12 o                         
   8  18   1         23.49          8.75        21.20 o                         
   9  18   1         28.70         10.90        22.97 o                         
  10  18   1          1.94          4.91        14.26 o                         
   1  19   1         25.85         21.48         9.62 o                         
   2  19   1        830.91        852.74        61.77 o                         
   3  19   1          0.12         20.55        16.29 o                         
   4  19   1        139.69        106.80        22.99 o                         
   5  19   1        161.89        142.19        39.12 o                         
   6  19   1         53.24         31.81        12.92 o                         
   7  19   1        200.03        224.07        38.97 o                         
   8  19   1        211.48        292.75        61.93 o                         
   9  19   1          3.75        -29.17        29.17 o                         
   0  20   1         23.17         55.39        24.23 o                         
   1  20   1          2.18          7.48        10.29 o                         
   2  20   1         29.36         32.83        18.06 o                         
   3  20   1        171.89        168.00        21.59 o                         
   4  20   1          0.17        -17.47        24.25 o                         
   5  20   1         52.86         16.39        12.66 o                         
   6  20   1         34.54         43.64        17.69 o                         
   7  20   1        186.16        184.96        28.79 o                         
   8  20   1        223.59        265.08        42.26 o                         
   1  21   1         88.78        104.47        18.18 o                         
   2  21   1         87.15         63.35        19.98 o                         
   3  21   1        157.74        168.04        22.26 o                         
   4  21   1          0.05         -0.04        16.56 o                         
   5  21   1          1.45         -0.18        13.50 o                         
   6  21   1        109.28        120.99        19.99 o                         
   0  22   1         23.17         84.00        57.17 o                         
   1  22   1         60.29         54.73        20.22 o                         
   2  22   1          6.62         44.97        24.91 o                         
   3  22   1          0.00         28.61        16.42 o                         
   4  22   1        170.03        146.06        23.08 o                         
   0   0   2      43779.89      42134.94      7742.66 o                         
   1   0   2       4031.59       2885.21       524.08 o                         
   2   0   2      19092.45      15650.87      1266.73 o                         
   3   0   2        745.74        717.40        56.04 o                         
   4   0   2       3752.50       3069.87       213.05 o                         
   5   0   2        324.73        306.77        25.23 o                         
   6   0   2       2986.92       2544.11       178.01 o                         
   7   0   2       2940.17       2665.19       201.35 o                         
   8   0   2         17.75         22.37         8.10 o                         
   9   0   2        309.66        348.45        37.74 o                         
  10   0   2        564.36        576.75        55.77 o                         
  11   0   2        289.96        360.77        40.09 o                         
  12   0   2         29.06         56.41        14.80 o                         
  13   0   2        257.33        317.43        54.48 o                         
  14   0   2        123.15        146.94        29.10 o                         
  15   0   2          4.06         -4.33        28.87 o                         
  16   0   2        127.71        171.91        54.53 o                         
  17   0   2       1022.08       1190.15       138.82 o                         
   1   1   2       1859.81       1545.99       115.15 o                         
   2   1   2        930.58        761.37        48.13 o                         
   3   1   2       9795.74       7946.52       480.11 o                         
   4   1   2          0.74         -0.52         3.07 o                         
   5   1   2       1800.87       1649.40        90.30 o                         
   6   1   2        254.18        318.92        19.87 o                         
   7   1   2        873.54        994.43        56.36 o                         
   8   1   2        112.30        130.45        11.47 o                         
   9   1   2       3794.87       3341.58       198.25 o                         
  10   1   2         37.66         34.28         8.13 o                         
  11   1   2          6.70          7.98         6.13 o                         
  12   1   2         53.02         84.28        13.45 o                         
  13   1   2         46.94         49.31        24.33 o                         
  14   1   2         78.87         44.94        21.21 o                         
  15   1   2        580.63        708.54        62.02 o                         
  16   1   2         38.13         36.84        16.39 o                         
  17   1   2         28.37         49.48        30.76 o                         
   0   2   2       1334.24       1257.72        94.04 o                         
   1   2   2       1537.29       1573.54       102.07 o                         
   2   2   2      15490.20      13898.16       948.38 o                         
   3   2   2       1763.64       1729.58       101.74 o                         
   4   2   2       1838.61       1690.33        94.91 o                         
   5   2   2      11044.89      10534.92       677.77 o                         
   6   2   2        989.98        997.99        54.27 o                         
   7   2   2       3515.47       3647.00       195.04 o                         
   8   2   2       1029.25        972.88        59.47 o                         
   9   2   2        142.34        159.14        13.39 o                         
  10   2   2        493.94        558.14        37.37 o                         
  11   2   2       2269.71       2125.68       122.02 o                         
  12   2   2       1024.21       1054.21        68.61 o                         
  13   2   2        760.72        783.74        59.54 o                         
  14   2   2          2.94         -7.32        17.94 o                         
  15   2   2         11.05          6.23        23.04 o                         
  16   2   2         63.15         55.02        18.23 o                         
  17   2   2         28.16         49.89        51.34 o                         
   1   3   2      26457.40      26413.86      2391.69 o                         
   2   3   2       4063.93       3799.34       244.89 o                         
   3   3   2       4632.23       4442.46       269.97 o                         
   4   3   2       3373.43       2906.28       168.55 o                         
   5   3   2        859.86        952.58        55.85 o                         
   6   3   2        509.54        526.40        33.53 o                         
   7   3   2       1203.59       1185.28        67.53 o                         
   8   3   2        515.41        545.36        35.71 o                         
   9   3   2         86.91         83.93        14.69 o                         
  10   3   2        305.17        355.75        26.50 o                         
  11   3   2         69.93         69.76         9.98 o                         
  12   3   2        339.01        381.60        30.99 o                         
  13   3   2        115.82        122.11        17.20 o                         
  14   3   2        610.87        654.61        50.56 o                         
  15   3   2         64.11        116.20        17.39 o                         
  16   3   2          4.60         12.18        26.36 o                         
  17   3   2         34.96         79.97        27.75 o                         
   0   4   2      23083.04      26358.81      2123.51 o                         
   1   4   2      31993.94      33151.21      2676.46 o                         
   2   4   2      11103.64      11153.53       714.34 o                         
   3   4   2       5683.75       5692.75       389.92 o                         
   4   4   2       4891.33       5044.78       308.03 o                         
   5   4   2       5921.42       6210.05       326.72 o                         
   6   4   2        166.17        109.06        14.60 o                         
   7   4   2        766.52        847.78        47.70 o                         
   8   4   2          0.23         -2.61         4.68 o                         
   9   4   2        304.14        270.05        21.23 o                         
  10   4   2        316.04        335.38        25.82 o                         
  11   4   2         21.73         20.55         6.58 o                         
  12   4   2          8.02         21.83         8.03 o                         
  13   4   2        532.81        574.08        42.13 o                         
  14   4   2          0.11         -3.75        10.75 o                         
  15   4   2        158.51        196.95        27.48 o                         
  16   4   2          1.23          9.66        24.95 o                         
  17   4   2          8.15         -8.69        27.47 o                         
   1   5   2       3385.25       3917.56       197.38 o                         
   2   5   2       1299.80       1421.12        79.31 o                         
   3   5   2       1527.06       1717.74       100.60 o                         
   4   5   2        701.29        847.39        49.25 o                         
   5   5   2         21.78         24.24         6.37 o                         
   6   5   2       2157.59       2240.91       121.32 o                         
   7   5   2         74.94        125.14        10.82 o                         
   8   5   2       2208.82       2195.39       115.36 o                         
   9   5   2       1296.30       1284.08        70.11 o                         
  10   5   2        118.27        142.01        13.79 o                         
  11   5   2        122.35        146.79        13.89 o                         
  12   5   2          7.78         -7.03        11.31 o                         
  13   5   2         50.86         66.81         9.83 o                         
  14   5   2       1088.75       1142.15        70.17 o                         
  15   5   2         32.36         35.08        15.42 o                         
  16   5   2         10.58        -17.29        23.14 o                         
  17   5   2         95.28        109.28        42.92 o                         
   0   6   2       1885.51       2280.10       146.37 o                         
   1   6   2       1348.79       1474.31        72.60 o                         
   2   6   2       1566.63       1703.50        90.93 o                         
   3   6   2        857.40       1004.11        61.12 o                         
   4   6   2       5095.45       6074.06       389.76 o                         
   5   6   2        238.76        225.03        15.87 o                         
   6   6   2         68.81        103.15        11.91 o                         
   7   6   2        595.59        674.56        39.01 o                         
   8   6   2         96.62        109.60        10.01 o                         
   9   6   2         31.62         52.83         6.98 o                         
  10   6   2        239.18        263.06        19.45 o                         
  11   6   2        758.90        745.18        45.20 o                         
  12   6   2        327.54        350.91        26.03 o                         
  13   6   2          9.97         18.46        10.06 o                         
  14   6   2         96.29        112.15        21.88 o                         
  15   6   2        218.92        292.33        28.94 o                         
  16   6   2        103.96         66.54        20.51 o                         
  17   6   2        109.01        187.61        28.44 o                         
   1   7   2        808.70       1135.66        54.46 o                         
   2   7   2       6689.91       7498.42       376.47 o                         
   3   7   2        193.84        315.73        18.70 o                         
   4   7   2       3362.79       3788.62       231.26 o                         
   5   7   2        888.87       1131.43        69.14 o                         
   6   7   2       1189.67       1284.05        71.45 o                         
   7   7   2        311.46        294.55        20.69 o                         
   8   7   2        624.41        642.89        40.44 o                         
   9   7   2        129.09         98.46        12.59 o                         
  10   7   2       1575.81       1492.96        77.93 o                         
  11   7   2        352.69        344.63        24.55 o                         
  12   7   2         13.88         15.21         8.82 o                         
  13   7   2         26.26         19.83         9.08 o                         
  14   7   2        476.82        530.96        37.31 o                         
  15   7   2        348.62        392.25        30.60 o                         
  16   7   2         16.22          6.58        13.46 o                         
   0   8   2          5.64          6.01         7.66 o                         
   1   8   2       4691.38       5148.66       270.64 o                         
   2   8   2        177.66        218.12        14.14 o                         
   3   8   2          5.72         11.06         7.45 o                         
   4   8   2       1124.56       1349.17        73.22 o                         
   5   8   2       3446.17       3592.84       190.06 o                         
   6   8   2        227.78        224.92        15.77 o                         
   7   8   2         14.35         18.31         6.45 o                         
   8   8   2       1591.01       1663.66        88.53 o                         
   9   8   2        726.40        701.59        43.94 o                         
  10   8   2        362.97        416.89        28.99 o                         
  11   8   2        839.92        791.97        48.96 o                         
  12   8   2       1122.07       1095.37        64.57 o                         
  13   8   2        334.02        351.04        27.54 o                         
  14   8   2          0.37          7.51        13.63 o                         
  15   8   2          6.55         11.93        19.75 o                         
  16   8   2        387.29        427.76        33.44 o                         
   1   9   2        710.80        972.40        47.63 o                         
   2   9   2       4451.62       5246.11       274.43 o                         
   3   9   2       4741.02       5444.97       312.36 o                         
   4   9   2       1069.05       1170.11        74.00 o                         
   5   9   2        853.91       1076.02        62.47 o                         
   6   9   2        385.80        416.36        26.53 o                         
   7   9   2        304.36        289.11        20.25 o                         
   8   9   2       2710.21       2505.50       128.93 o                         
   9   9   2         84.56         67.28        11.75 o                         
  10   9   2        206.67        176.41        15.76 o                         
  11   9   2        177.51        182.36        14.90 o                         
  12   9   2        126.99        143.63        16.38 o                         
  13   9   2        155.56        126.83        16.58 o                         
  14   9   2          6.02          6.43        16.07 o                         
  15   9   2          7.26         30.42        25.13 o                         
  16   9   2         74.65         93.21        27.72 o                         
   0  10   2       3963.84       4322.40       352.39 o                         
   1  10   2        425.47        487.17        26.23 o                         
   2  10   2       1319.33       1543.56        79.88 o                         
   3  10   2          0.46          3.78         5.58 o                         
   4  10   2         26.06         34.31         9.24 o                         
   5  10   2        439.84        456.23        30.48 o                         
   6  10   2        247.97        212.40        22.46 o                         
   7  10   2        889.24        820.18        46.36 o                         
   8  10   2         10.41         17.77        10.58 o                         
   9  10   2        548.93        481.88        31.22 o                         
  10  10   2         29.54          9.60        10.42 o                         
  11  10   2        618.39        629.10        40.49 o                         
  12  10   2         34.85         29.39        10.22 o                         
  13  10   2          5.23         22.85        17.40 o                         
  14  10   2         26.06         37.60        16.41 o                         
  15  10   2        131.36        158.29        20.52 o                         
   1  11   2        316.77        305.02        23.31 o                         
   2  11   2         98.92         97.93        13.67 o                         
   3  11   2        415.45        497.65        31.21 o                         
   4  11   2        273.28        252.97        22.02 o                         
   5  11   2        894.73       1055.63        65.14 o                         
   6  11   2         41.90         39.09        12.69 o                         
   7  11   2          1.76          0.88         6.24 o                         
   8  11   2        202.12        172.01        18.66 o                         
   9  11   2          9.11         19.59         8.90 o                         
  10  11   2        385.36        394.08        27.60 o                         
  11  11   2        140.80        118.56        13.67 o                         
  12  11   2          8.40         12.87        11.89 o                         
  13  11   2          0.28          8.15        15.24 o                         
  14  11   2          6.85         -1.16        13.91 o                         
  15  11   2         25.25         14.53        18.27 o                         
   0  12   2        139.28         90.59        12.79 o                         
   1  12   2          9.12         16.23         5.97 o                         
   2  12   2       1158.52       1234.35        65.56 o                         
   3  12   2       3422.88       3448.17       191.58 o                         
   4  12   2         22.40         34.17         6.40 o                         
   5  12   2       2871.73       3034.91       177.60 o                         
   6  12   2       1525.73       1437.41        82.67 o                         
   7  12   2        342.26        361.59        27.19 o                         
   8  12   2        723.26        759.56        49.88 o                         
   9  12   2         32.38         42.55        13.08 o                         
  10  12   2        423.59        408.32        28.74 o                         
  11  12   2          6.32          8.16         6.80 o                         
  12  12   2        575.13        563.71        40.02 o                         
  13  12   2        465.36        448.60        42.65 o                         
  14  12   2         41.67         63.57        23.48 o                         
  15  12   2         14.54        -10.17        26.15 o                         
   1  13   2        206.62        173.50        13.75 o                         
   2  13   2        287.89        290.96        20.83 o                         
   3  13   2        178.22        196.96        18.97 o                         
   4  13   2         78.47         60.07         8.15 o                         
   5  13   2        226.23        192.03        21.33 o                         
   6  13   2        138.20        133.20        16.55 o                         
   7  13   2        283.57        281.93        31.13 o                         
   8  13   2         95.05         78.78        15.13 o                         
   9  13   2        436.72        431.85        38.33 o                         
  10  13   2        803.72        876.51        57.33 o                         
  11  13   2          1.18          6.19        17.75 o                         
  12  13   2        232.27        185.45        21.85 o                         
  13  13   2        142.74        163.35        18.06 o                         
  14  13   2         50.16         42.25        19.22 o                         
   0  14   2        360.25        188.53        25.50 o                         
   1  14   2          6.90         19.04         5.33 o                         
   2  14   2       1002.57        995.50        59.77 o                         
   3  14   2       1470.17       1371.46        92.61 o                         
   4  14   2        243.13        267.54        20.61 o                         
   5  14   2         58.50         44.51         9.47 o                         
   6  14   2        180.04        156.64        19.15 o                         
   7  14   2         17.14         17.05        12.80 o                         
   8  14   2        168.28        164.63        15.21 o                         
   9  14   2        502.92        497.65        38.12 o                         
  10  14   2         10.31         15.19        13.39 o                         
  11  14   2         11.55         14.32        17.07 o                         
  12  14   2        196.73        210.82        29.57 o                         
  13  14   2        718.70        801.71        57.85 o                         
   1  15   2        117.88         88.79        13.56 o                         
   2  15   2       2680.16       2723.57       176.01 o                         
   3  15   2        622.91        782.67        48.61 o                         
   4  15   2       2661.83       2339.59       178.93 o                         
   5  15   2        960.02        964.07        70.50 o                         
   6  15   2        402.93        442.27        35.08 o                         
   7  15   2         64.25         47.70        11.22 o                         
   8  15   2          1.67         -1.41         6.95 o                         
   9  15   2         40.61         18.59        18.21 o                         
  10  15   2        105.06         98.14        13.55 o                         
  11  15   2        116.62        100.26        14.73 o                         
  12  15   2          3.49         -5.53        20.09 o                         
  13  15   2        797.68        864.01        67.96 o                         
   0  16   2         13.54         23.06        12.28 o                         
   1  16   2        902.51        912.98        60.20 o                         
   2  16   2         64.04         61.15        13.67 o                         
   3  16   2        801.97        883.90        53.72 o                         
   4  16   2        173.13        214.95        21.01 o                         
   5  16   2        949.16       1021.59        66.55 o                         
   6  16   2          1.17          5.76         6.67 o                         
   7  16   2        676.74        796.45        60.33 o                         
   8  16   2          4.35          2.53        12.82 o                         
   9  16   2         43.04         45.52        10.77 o                         
  10  16   2        214.55        207.09        22.90 o                         
  11  16   2          5.50        -14.57        14.73 o                         
  12  16   2          6.55         -2.10        20.35 o                         
   1  17   2        195.83        215.82        22.33 o                         
   2  17   2          6.28          3.84         7.51 o                         
   3  17   2         49.43         31.58        10.07 o                         
   4  17   2         33.11         38.05        11.62 o                         
   5  17   2         24.61         24.01         8.35 o                         
   6  17   2        233.94        248.34        31.56 o                         
   7  17   2        371.84        419.55        35.39 o                         
   8  17   2         63.55         55.00        21.23 o                         
   9  17   2          0.35        -24.07        24.07 o                         
  10  17   2        288.16        272.67        35.49 o                         
  11  17   2        661.25        625.52        61.99 o                         
   0  18   2        749.36        865.31        90.19 o                         
   1  18   2         59.97         37.35        12.86 o                         
   2  18   2          3.19         -2.26         7.82 o                         
   3  18   2         97.29        105.97        19.75 o                         
   4  18   2        119.30        119.88        21.05 o                         
   5  18   2          0.88         -4.76        12.62 o                         
   6  18   2        204.22        152.86        37.29 o                         
   7  18   2         47.28         17.97        15.52 o                         
   8  18   2        244.31        259.13        38.02 o                         
   9  18   2          0.22        -15.44        15.44 o                         
  10  18   2          5.47         13.06        15.37 o                         
   1  19   2        224.29        171.78        28.50 o                         
   2  19   2         18.21         35.01        12.00 o                         
   3  19   2          2.93         -4.67        12.47 o                         
   4  19   2         19.74          6.16        15.81 o                         
   5  19   2        150.06        130.06        21.65 o                         
   6  19   2        283.34        251.75        49.63 o                         
   7  19   2        108.88        155.95        23.02 o                         
   8  19   2         20.25          0.66        14.60 o                         
   9  19   2         13.00         32.94        19.97 o                         
   0  20   2        152.18        168.37        29.05 o                         
   1  20   2          8.59         15.84        13.65 o                         
   2  20   2          1.87         -0.39        10.85 o                         
   3  20   2         53.99         68.32        16.94 o                         
   4  20   2        444.02        375.10        35.16 o                         
   5  20   2        125.52        127.85        24.29 o                         
   6  20   2         22.96         29.44        17.71 o                         
   7  20   2        299.50        398.74        63.49 o                         
   8  20   2          0.33         -6.30        15.72 o                         
   1  21   2        423.95        362.94        34.73 o                         
   2  21   2        222.99        174.81        24.53 o                         
   3  21   2         16.42         44.53        23.01 o                         
   4  21   2         96.60         81.93        25.86 o                         
   5  21   2        316.54        298.23        32.43 o                         
   6  21   2         21.53         62.54        25.60 o                         
   0  22   2         75.89        115.40        27.50 o                         
   1  22   2         52.50         82.39        18.84 o                         
   2  22   2         41.93         49.47        19.44 o                         
   3  22   2        121.72        139.49        21.28 o                         
   4  22   2         67.38         69.48        18.07 o                         
   1   1   3        359.90        330.52        21.61 o                         
   2   1   3      22483.27      18331.52      1659.19 o                         
   3   1   3         90.11         64.42         7.05 o                         
   4   1   3        111.11         83.73         6.68 o                         
   5   1   3        168.10        147.03        10.82 o                         
   6   1   3       3297.09       3106.19       172.06 o                         
   7   1   3       2038.61       1985.72       107.55 o                         
   8   1   3        310.36        327.06        23.62 o                         
   9   1   3          0.35         16.42         5.60 o                         
  10   1   3       1355.80       1173.25        70.03 o                         
  11   1   3       7382.84       6731.80       389.59 o                         
  12   1   3       2218.90       2131.91       129.25 o                         
  13   1   3       2102.73       1928.50       124.84 o                         
  14   1   3          1.15        -12.47        15.31 o                         
  15   1   3         92.95         77.41        16.70 o                         
  16   1   3        210.25        311.45        34.18 o                         
  17   1   3          1.34         30.59        26.22 o                         
   0   2   3      14668.58      14741.52      1003.28 o                         
   1   2   3         24.15         34.40         4.18 o                         
   2   2   3       5793.88       5405.41       346.46 o                         
   3   2   3          1.61          7.05         2.46 o                         
   4   2   3         16.08         21.73         3.09 o                         
   5   2   3        351.64        396.06        25.77 o                         
   6   2   3       1133.64       1016.18        57.11 o                         
   7   2   3         71.76         77.99         7.77 o                         
   8   2   3        967.02        963.29        56.26 o                         
   9   2   3        333.00        297.19        21.12 o                         
  10   2   3        166.19        156.97        13.62 o                         
  11   2   3        101.05         95.31        15.60 o                         
  12   2   3        137.71        149.48        16.48 o                         
  13   2   3        108.51        106.71        16.93 o                         
  14   2   3         88.60        109.27        15.68 o                         
  15   2   3        300.70        367.86        33.98 o                         
  16   2   3          0.90         -9.66        20.04 o                         
  17   2   3        127.75        143.17        27.25 o                         
   1   3   3      61402.95      56243.94      5071.34 o                         
   2   3   3       9281.75       8510.00       513.60 o                         
   3   3   3       1839.99       1634.79       105.96 o                         
   4   3   3         49.51         57.96         7.12 o                         
   5   3   3         47.82         39.91         6.35 o                         
   6   3   3         83.63        126.80        11.55 o                         
   7   3   3        610.23        615.99        39.32 o                         
   8   3   3        145.94        169.32        16.27 o                         
   9   3   3        409.82        408.85        28.57 o                         
  10   3   3         42.95         65.50        10.23 o                         
  11   3   3        142.06        151.35        15.22 o                         
  12   3   3        251.72        324.83        26.44 o                         
  13   3   3         17.15         13.49        10.04 o                         
  14   3   3          5.85         -0.04        15.04 o                         
  15   3   3        179.11        219.77        21.91 o                         
  16   3   3        249.73        291.38        27.20 o                         
  17   3   3          2.75         -7.94        35.15 o                         
   0   4   3      26735.17      30486.31      2456.00 o                         
   1   4   3         36.13         35.09         5.02 o                         
   2   4   3        904.37        998.65        61.53 o                         
   3   4   3       5043.53       4766.47       328.95 o                         
   4   4   3       2493.71       2469.01       161.15 o                         
   5   4   3       5223.73       5014.55       277.53 o                         
   6   4   3       1297.26       1254.35        64.96 o                         
   7   4   3        331.13        338.98        20.65 o                         
   8   4   3          3.59          0.74         4.99 o                         
   9   4   3       1202.42       1223.30        74.29 o                         
  10   4   3         98.83         91.72        11.01 o                         
  11   4   3         22.45         19.05         9.37 o                         
  12   4   3        228.36        206.56        17.81 o                         
  13   4   3        405.47        423.41        30.60 o                         
  14   4   3        179.15        144.17        17.02 o                         
  15   4   3         18.27         -5.51        19.40 o                         
  16   4   3         10.65         26.20        24.78 o                         
  17   4   3         14.69          1.58        27.92 o                         
   1   5   3      11489.88      12396.98       675.83 o                         
   2   5   3        446.45        458.93        28.60 o                         
   3   5   3        191.91        257.47        15.39 o                         
   4   5   3        589.46        787.60        46.01 o                         
   5   5   3        579.85        653.43        37.63 o                         
   6   5   3         90.65         77.91         8.26 o                         
   7   5   3        720.96        761.95        41.06 o                         
   8   5   3       1374.20       1216.85        64.04 o                         
   9   5   3        757.96        761.20        41.77 o                         
  10   5   3         17.46         30.93         8.33 o                         
  11   5   3        414.05        422.99        26.99 o                         
  12   5   3        193.13        172.36        17.86 o                         
  13   5   3        223.67        219.67        18.19 o                         
  14   5   3         80.81         81.99        11.35 o                         
  15   5   3         61.10         85.14        13.81 o                         
  16   5   3          4.63         27.97        14.18 o                         
  17   5   3          2.12         -4.76        20.75 o                         
   0   6   3      14780.40      18107.01      1331.23 o                         
   1   6   3        811.27        985.29        48.98 o                         
   2   6   3        169.95        282.90        16.31 o                         
   3   6   3       1222.90       1251.21        74.60 o                         
   4   6   3        887.82       1089.47        62.68 o                         
   5   6   3         45.91         58.48         6.48 o                         
   6   6   3        138.92        132.16        11.48 o                         
   7   6   3         36.55         28.86         7.75 o                         
   8   6   3       1603.36       1518.72        81.85 o                         
   9   6   3        770.62        723.89        41.45 o                         
  10   6   3          1.51          6.12         7.42 o                         
  11   6   3        363.14        322.73        22.36 o                         
  12   6   3        553.36        570.84        36.35 o                         
  13   6   3        501.85        496.02        34.41 o                         
  14   6   3         88.26         98.44        12.47 o                         
  15   6   3         78.51         79.15        21.22 o                         
  16   6   3          4.44        -23.13        24.32 o                         
  17   6   3        146.03        138.56        57.07 o                         
   1   7   3       4447.22       4907.86       257.29 o                         
   2   7   3        326.63        422.76        22.86 o                         
   3   7   3       3719.98       3961.57       241.44 o                         
   4   7   3       1358.85       1552.06        92.10 o                         
   5   7   3       2443.37       2705.98       149.64 o                         
   6   7   3        122.02        169.97        13.58 o                         
   7   7   3        529.73        522.78        32.52 o                         
   8   7   3       3041.76       3049.86       157.57 o                         
   9   7   3       2588.33       2314.10       117.60 o                         
  10   7   3       1975.33       1929.42       103.54 o                         
  11   7   3        243.34        276.86        20.89 o                         
  12   7   3         37.58         35.25        11.03 o                         
  13   7   3        245.15        267.28        21.39 o                         
  14   7   3        515.86        534.49        37.46 o                         
  15   7   3        127.14        196.01        18.83 o                         
  16   7   3        106.65        133.92        32.25 o                         
   0   8   3       5274.56       5930.46       438.31 o                         
   1   8   3          0.81          8.14         5.68 o                         
   2   8   3          0.05          4.52         6.21 o                         
   3   8   3        554.58        609.43        33.75 o                         
   4   8   3        372.09        521.16        29.49 o                         
   5   8   3       2054.24       2521.08       148.24 o                         
   6   8   3        239.19        243.83        17.45 o                         
   7   8   3        428.01        499.08        32.36 o                         
   8   8   3        170.76        146.51        12.85 o                         
   9   8   3         33.78         55.16         9.09 o                         
  10   8   3          1.65          0.05         9.06 o                         
  11   8   3         16.60         16.37         8.93 o                         
  12   8   3          1.57         -3.24        10.39 o                         
  13   8   3        778.60        727.19        48.34 o                         
  14   8   3         24.51          9.80        18.73 o                         
  15   8   3        185.26        182.66        20.96 o                         
  16   8   3          0.21         15.77        17.46 o                         
   1   9   3       4153.98       4495.36       247.27 o                         
   2   9   3       5056.16       5419.44       311.75 o                         
   3   9   3       2146.93       2451.48       141.81 o                         
   4   9   3          0.01          3.67         4.91 o                         
   5   9   3        787.02       1024.36        59.90 o                         
   6   9   3        338.60        358.89        22.68 o                         
   7   9   3         27.31         25.56         6.94 o                         
   8   9   3        522.89        550.71        36.30 o                         
   9   9   3         56.48         41.71        10.70 o                         
  10   9   3        136.39        100.45        16.44 o                         
  11   9   3        529.95        444.68        30.66 o                         
  12   9   3        274.54        270.19        21.34 o                         
  13   9   3          0.00         10.63        10.00 o                         
  14   9   3        145.26        163.21        16.23 o                         
  15   9   3          3.09          8.65        24.84 o                         
  16   9   3         82.03         78.76        18.66 o                         
   0  10   3       2993.79       3545.74       323.28 o                         
   1  10   3       2019.95       2114.79       108.62 o                         
   2  10   3        362.93        377.01        21.88 o                         
   3  10   3         17.30         10.08         6.24 o                         
   4  10   3        545.73        623.77        34.20 o                         
   5  10   3        756.85        776.86        41.56 o                         
   6  10   3       3168.44       3403.54       190.72 o                         
   7  10   3        204.32        262.79        20.48 o                         
   8  10   3       1470.32       1370.21        81.16 o                         
   9  10   3         52.79         56.15         9.98 o                         
  10  10   3        490.11        486.86        31.99 o                         
  11  10   3        433.78        449.38        30.61 o                         
  12  10   3        530.81        511.48        35.05 o                         
  13  10   3        161.13        191.46        21.15 o                         
  14  10   3        231.93        276.45        25.20 o                         
  15  10   3          5.81          7.27        12.76 o                         
   1  11   3        992.56       1131.37        65.73 o                         
   2  11   3       2061.56       2162.16       111.63 o                         
   3  11   3        348.55        300.33        20.16 o                         
   4  11   3        375.80        424.86        27.72 o                         
   5  11   3        583.13        587.90        38.07 o                         
   6  11   3        162.18        194.92        21.85 o                         
   7  11   3        425.78        471.81        30.66 o                         
   8  11   3        841.71        877.88        53.83 o                         
   9  11   3       1441.70       1398.59        79.41 o                         
  10  11   3         33.60         33.06         8.14 o                         
  11  11   3          6.94         14.40         6.72 o                         
  12  11   3         12.22         20.43        15.93 o                         
  13  11   3        333.85        316.54        25.54 o                         
  14  11   3         36.51         45.10        24.85 o                         
  15  11   3          5.97         -9.40        11.41 o                         
   0  12   3       1053.88       1140.37        88.72 o                         
   1  12   3       1397.35       1450.62        73.43 o                         
   2  12   3       2334.35       2472.07       132.49 o                         
   3  12   3       2655.93       2768.36       154.55 o                         
   4  12   3       1409.53       1523.94        90.71 o                         
   5  12   3        284.68        292.42        23.27 o                         
   6  12   3        100.05        103.82        10.77 o                         
   7  12   3       2462.37       2418.28       144.04 o                         
   8  12   3        573.26        637.07        53.06 o                         
   9  12   3        945.17        858.48        54.99 o                         
  10  12   3         65.14         46.30        11.26 o                         
  11  12   3         71.91        101.01        11.96 o                         
  12  12   3         27.95         33.37         8.49 o                         
  13  12   3         29.96          2.37        25.46 o                         
  14  12   3         34.45         48.03        17.97 o                         
  15  12   3         29.43         -5.55        18.50 o                         
   1  13   3         79.77         73.50         9.37 o                         
   2  13   3       1372.92       1318.54        72.78 o                         
   3  13   3        334.44        327.21        25.52 o                         
   4  13   3       1844.58       1847.67       105.76 o                         
   5  13   3         66.99         58.69        11.02 o                         
   6  13   3        441.16        379.31        32.22 o                         
   7  13   3        741.88        813.24        54.17 o                         
   8  13   3         25.40         30.70         6.79 o                         
   9  13   3         46.98         32.75        14.91 o                         
  10  13   3          5.42          4.59         9.14 o                         
  11  13   3         10.61          7.88        16.87 o                         
  12  13   3         15.10          0.79        11.32 o                         
  13  13   3         67.11         77.43        18.38 o                         
  14  13   3          7.34        -25.33        25.33 o                         
   0  14   3         95.99         90.43        14.30 o                         
   1  14   3        650.99        811.26        50.14 o                         
   2  14   3          0.01          5.67         5.82 o                         
   3  14   3         97.99         78.85        10.55 o                         
   4  14   3        554.78        548.13        40.43 o                         
   5  14   3         10.30          7.55         5.79 o                         
   6  14   3        253.31        193.09        23.25 o                         
   7  14   3         37.12         34.94         9.75 o                         
   8  14   3          2.02          2.58         9.27 o                         
   9  14   3         19.49          9.87         7.63 o                         
  10  14   3          0.83          4.55         8.15 o                         
  11  14   3        444.06        469.35        39.28 o                         
  12  14   3          0.00         17.19        14.60 o                         
  13  14   3         39.95         31.40        37.82 o                         
   1  15   3         76.98         47.70         7.92 o                         
   2  15   3         18.08         30.30         8.74 o                         
   3  15   3        158.97        195.77        23.58 o                         
   4  15   3         38.09         23.55         9.77 o                         
   5  15   3        270.55        230.39        24.33 o                         
   6  15   3        166.50        148.52        22.26 o                         
   7  15   3        678.30        734.03        56.10 o                         
   8  15   3        204.27        186.59        18.72 o                         
   9  15   3         25.52         27.05        17.96 o                         
  10  15   3        200.32        234.15        24.20 o                         
  11  15   3        275.12        307.18        29.47 o                         
  12  15   3        127.59        163.93        30.92 o                         
  13  15   3          1.51          2.07        26.16 o                         
   0  16   3          7.85         -8.93         8.93 o                         
   1  16   3         21.28         11.03         6.24 o                         
   2  16   3         42.63         42.37        11.99 o                         
   3  16   3        259.76        167.05        31.31 o                         
   4  16   3         46.29         34.96         8.05 o                         
   5  16   3        369.33        378.80        37.24 o                         
   6  16   3          4.61         12.88         7.46 o                         
   7  16   3          3.24          6.65         7.77 o                         
   8  16   3          4.16          6.58         9.56 o                         
   9  16   3         62.51         71.56        18.48 o                         
  10  16   3         66.73         58.43        17.74 o                         
  11  16   3         14.87          3.78        22.60 o                         
  12  16   3          7.02        -20.51        20.51 o                         
   1  17   3        122.29         74.69        18.17 o                         
   2  17   3          3.53          6.80         7.68 o                         
   3  17   3        773.12        798.46        53.52 o                         
   4  17   3         12.88         19.85         9.91 o                         
   5  17   3        100.48        123.56        24.09 o                         
   6  17   3        164.76        153.07        16.31 o                         
   7  17   3         14.51         -1.74        10.24 o                         
   8  17   3        261.17        269.81        26.25 o                         
   9  17   3         10.14         -2.29        18.99 o                         
  10  17   3         35.96         28.30        24.80 o                         
  11  17   3         68.22         46.97        20.50 o                         
   0  18   3        102.55        116.90        27.31 o                         
   1  18   3         36.41         23.78         8.86 o                         
   2  18   3         84.72         72.02        15.40 o                         
   3  18   3         11.05         30.17        12.66 o                         
   4  18   3         98.71        106.68        17.82 o                         
   5  18   3         94.61         75.78        13.91 o                         
   6  18   3         57.48         59.71        18.17 o                         
   7  18   3         43.15         12.79        32.04 o                         
   8  18   3          0.18        -10.13        16.86 o                         
   9  18   3         28.34        -13.19        13.19 o                         
  10  18   3        205.51        194.48        38.19 o                         
   1  19   3        435.14        390.54        60.15 o                         
   2  19   3          4.34          6.79        10.35 o                         
   3  19   3        313.75        338.22        31.97 o                         
   4  19   3        233.92        253.59        33.65 o                         
   5  19   3          0.02        -14.16        20.25 o                         
   6  19   3          3.45         28.34        15.18 o                         
   7  19   3        100.38        101.36        29.64 o                         
   8  19   3        293.62        309.96        36.02 o                         
   9  19   3         30.30         22.00        17.30 o                         
   0  20   3          3.92         13.22        18.73 o                         
   1  20   3         32.26         33.16        11.39 o                         
   2  20   3          9.32         35.46        13.12 o                         
   3  20   3          6.55         22.89        20.01 o                         
   4  20   3        214.20        201.35        37.00 o                         
   5  20   3        627.37        595.00        61.82 o                         
   6  20   3        179.36        213.28        34.55 o                         
   7  20   3        546.09        413.90        48.24 o                         
   8  20   3          0.01         -3.85        24.27 o                         
   1  21   3          8.79         -1.35        16.77 o                         
   2  21   3         28.71         43.93        14.34 o                         
   3  21   3          3.03          3.10        16.04 o                         
   4  21   3         39.76         38.48        17.82 o                         
   5  21   3         29.97         49.64        24.32 o                         
   6  21   3        243.94        243.82        30.36 o                         
   0  22   3         58.02         59.04        22.40 o                         
   1  22   3          6.31         55.47        15.79 o                         
   2  22   3        233.44        204.55        24.54 o                         
   3  22   3        161.95        170.95        25.31 o                         
   4  22   3        286.29        319.54        52.33 o                         
   0   0   4      24440.57      20307.40      2599.08 o                         
   1   0   4      32831.53      26561.43      2400.95 o                         
   2   0   4      12211.24       8399.88      1075.73 o                         
   3   0   4       7219.53       5924.62       480.44 o                         
   4   0   4        246.62        209.89        22.04 o                         
   5   0   4         98.58         94.93        12.56 o                         
   6   0   4       3190.94       3083.10       234.76 o                         
   7   0   4        431.97        387.83        35.78 o                         
   8   0   4        884.55        804.20        68.10 o                         
   9   0   4        438.85        436.76        43.96 o                         
  10   0   4        194.76        235.64        29.56 o                         
  11   0   4       2479.30       2267.92       190.71 o                         
  12   0   4       4707.68       4590.74       377.54 o                         
  13   0   4         39.69         56.98        21.65 o                         
  14   0   4        419.49        522.53        57.09 o                         
  15   0   4        143.69        162.17        32.14 o                         
  16   0   4         80.48        127.78        21.78 o                         
  17   0   4        690.87        798.41        85.86 o                         
   1   1   4       9387.18       7881.26       538.85 o                         
   2   1   4       3766.34       3297.89       213.86 o                         
   3   1   4       3227.89       2614.07       182.25 o                         
   4   1   4       1917.61       1689.97        98.35 o                         
   5   1   4         12.83         20.97         4.13 o                         
   6   1   4        222.90        230.97        16.94 o                         
   7   1   4        700.34        719.05        43.62 o                         
   8   1   4        343.32        352.82        24.79 o                         
   9   1   4       1442.03       1301.83        77.02 o                         
  10   1   4        928.65        938.01        58.59 o                         
  11   1   4        131.72        120.58        13.88 o                         
  12   1   4        283.57        336.21        28.32 o                         
  13   1   4        440.49        404.49        36.83 o                         
  14   1   4        131.94        146.30        17.57 o                         
  15   1   4        148.55        187.90        22.49 o                         
  16   1   4        100.05        126.19        23.14 o                         
  17   1   4        308.16        399.85        40.81 o                         
   0   2   4      55078.73      47875.46      4985.45 o                         
   1   2   4          2.01          3.94         2.31 o                         
   2   2   4      11202.33      10087.10       646.76 o                         
   3   2   4       2620.12       2012.38       123.03 o                         
   4   2   4        431.26        447.86        32.27 o                         
   5   2   4       6125.44       5985.90       329.28 o                         
   6   2   4       1833.91       1797.53        94.66 o                         
   7   2   4       3173.40       3071.15       159.16 o                         
   8   2   4         92.33        111.27        10.20 o                         
   9   2   4        487.11        431.43        28.36 o                         
  10   2   4       1854.94       1787.09       107.46 o                         
  11   2   4       2198.17       1853.95       109.25 o                         
  12   2   4        511.07        498.98        37.47 o                         
  13   2   4          0.17         -9.97        16.06 o                         
  14   2   4          9.06         24.43        13.60 o                         
  15   2   4        485.68        578.36        43.51 o                         
  16   2   4         95.50        112.41        18.72 o                         
  17   2   4         42.24         82.17        37.13 o                         
   1   3   4        168.17        173.61        12.56 o                         
   2   3   4      13850.89      12954.46       780.64 o                         
   3   3   4       3166.70       2854.34       164.74 o                         
   4   3   4        948.17        973.85        62.34 o                         
   5   3   4       5721.67       5909.84       312.37 o                         
   6   3   4        490.66        529.48        30.62 o                         
   7   3   4        158.07        175.51        12.57 o                         
   8   3   4        930.53        814.84        46.50 o                         
   9   3   4         66.05        105.29        10.96 o                         
  10   3   4       2198.17       2008.07       107.23 o                         
  11   3   4         97.29        134.53        16.75 o                         
  12   3   4       1031.31        917.64        59.36 o                         
  13   3   4         25.14         35.06        12.76 o                         
  14   3   4         20.51         12.82        16.80 o                         
  15   3   4          1.59         10.20        14.90 o                         
  16   3   4         30.15         49.65        19.51 o                         
  17   3   4          6.09         -6.72        23.00 o                         
   0   4   4      26889.67      28301.43      2554.27 o                         
   1   4   4       8604.74       8885.88       535.78 o                         
   2   4   4        198.87        266.92        18.02 o                         
   3   4   4        217.94        197.40        14.65 o                         
   4   4   4        337.71        495.79        32.03 o                         
   5   4   4       1827.01       1930.73       105.27 o                         
   6   4   4        313.19        309.05        20.40 o                         
   7   4   4          6.30          0.87         3.37 o                         
   8   4   4       2333.33       2144.03       109.15 o                         
   9   4   4       1407.75       1249.81        69.44 o                         
  10   4   4        979.60        853.32        49.53 o                         
  11   4   4       1535.83       1458.62        80.38 o                         
  12   4   4        713.64        831.47        51.09 o                         
  13   4   4         78.59         85.96        16.93 o                         
  14   4   4          0.51         -0.24         8.50 o                         
  15   4   4         16.41         15.40        18.72 o                         
  16   4   4          3.11         38.13        28.06 o                         
  17   4   4         31.98         43.72        30.17 o                         
   1   5   4        858.88        955.91        54.26 o                         
   2   5   4      11084.94      11211.03       719.14 o                         
   3   5   4       1179.98       1212.07        76.03 o                         
   4   5   4         22.02         25.49         5.40 o                         
   5   5   4        487.83        605.77        35.92 o                         
   6   5   4       2053.17       2085.02       118.54 o                         
   7   5   4        434.83        431.71        25.90 o                         
   8   5   4        119.39        136.57        11.44 o                         
   9   5   4        977.83        946.20        52.89 o                         
  10   5   4         47.70         51.23         7.50 o                         
  11   5   4        143.32        156.02        17.41 o                         
  12   5   4          4.65          3.40         5.80 o                         
  13   5   4        335.67        294.68        31.78 o                         
  14   5   4         18.08          9.96        13.10 o                         
  15   5   4          2.89          7.77        18.62 o                         
  16   5   4         10.84        -15.73        15.73 o                         
  17   5   4        107.71        122.37        23.24 o                         
   0   6   4       3418.46       3777.86       259.37 o                         
   1   6   4         14.34         30.06         5.80 o                         
   2   6   4      21062.31      24093.03      1448.16 o                         
   3   6   4       5834.89       6115.50       392.25 o                         
   4   6   4        254.84        262.64        17.29 o                         
   5   6   4          3.55         32.27         4.90 o                         
   6   6   4        259.17        290.08        19.62 o                         
   7   6   4        989.23       1025.12        58.82 o                         
   8   6   4        192.70        189.21        14.17 o                         
   9   6   4         57.53         61.12         8.94 o                         
  10   6   4       1093.52       1012.13        54.34 o                         
  11   6   4        209.00        215.02        17.03 o                         
  12   6   4          0.84          4.32         7.79 o                         
  13   6   4        260.63        259.63        23.65 o                         
  14   6   4         73.28        112.37        21.43 o                         
  15   6   4          8.45         13.00        18.09 o                         
  16   6   4         67.56        102.10        28.77 o                         
   1   7   4       6973.09       8065.23       441.61 o                         
   2   7   4        319.33        424.22        23.05 o                         
   3   7   4       9012.83       9653.97       663.62 o                         
   4   7   4        862.97        837.36        49.23 o                         
   5   7   4       1188.39       1275.44        76.80 o                         
   6   7   4          4.80          3.76         5.96 o                         
   7   7   4       1008.52       1091.11        62.40 o                         
   8   7   4       2487.69       2492.97       129.87 o                         
   9   7   4        740.79        730.03        44.60 o                         
  10   7   4         32.74         32.59         7.19 o                         
  11   7   4          2.03          5.02         7.95 o                         
  12   7   4          8.12         15.14         6.57 o                         
  13   7   4          2.40          3.55        16.84 o                         
  14   7   4        133.50        126.98        16.53 o                         
  15   7   4         49.92         50.50        32.13 o                         
  16   7   4         41.85          9.00        32.34 o                         
   0   8   4       3618.15       4193.85       310.67 o                         
   1   8   4       1645.97       1746.70        89.93 o                         
   2   8   4         25.76         32.27         4.69 o                         
   3   8   4        294.28        381.69        21.76 o                         
   4   8   4       1620.68       1949.77       122.70 o                         
   5   8   4       1034.71       1020.43        61.08 o                         
   6   8   4         28.59         20.75         9.29 o                         
   7   8   4         59.02         83.45         9.56 o                         
   8   8   4         29.57         42.57        11.88 o                         
   9   8   4       2810.31       2752.50       144.01 o                         
  10   8   4          5.84         18.09         6.77 o                         
  11   8   4        538.91        533.72        35.33 o                         
  12   8   4          1.78          9.52        12.79 o                         
  13   8   4        110.28         97.56        16.45 o                         
  14   8   4         86.42         69.01        30.13 o                         
  15   8   4         49.21         44.93        18.98 o                         
  16   8   4        191.96        194.09        53.05 o                         
   1   9   4         19.60         19.99         5.92 o                         
   2   9   4       1132.42       1195.27        62.56 o                         
   3   9   4       1171.20       1400.59        75.56 o                         
   4   9   4        388.88        427.22        26.22 o                         
   5   9   4          0.01         -0.77         6.93 o                         
   6   9   4        593.85        730.28        46.00 o                         
   7   9   4          5.28          9.84         8.07 o                         
   8   9   4          7.09         16.62         8.13 o                         
   9   9   4        853.49        943.58        56.79 o                         
  10   9   4       1044.67       1134.00        66.25 o                         
  11   9   4        462.57        483.56        33.44 o                         
  12   9   4         79.62         77.21        12.09 o                         
  13   9   4          6.59         11.74        16.68 o                         
  14   9   4         84.13         94.62        13.36 o                         
  15   9   4          1.66         -5.20        27.19 o                         
  16   9   4        266.48        211.11        42.27 o                         
   0  10   4       5325.72       5485.94       409.79 o                         
   1  10   4         13.10         16.58         4.56 o                         
   2  10   4        993.03       1156.74        60.80 o                         
   3  10   4        750.74        834.15        44.75 o                         
   4  10   4       1056.22       1267.54        77.70 o                         
   5  10   4        169.97        215.69        17.41 o                         
   6  10   4        365.62        292.17        26.89 o                         
   7  10   4          9.59         18.61         9.34 o                         
   8  10   4        326.63        357.04        23.81 o                         
   9  10   4        517.23        488.01        32.27 o                         
  10  10   4        454.30        423.61        28.38 o                         
  11  10   4         97.85         80.76        13.95 o                         
  12  10   4        162.21        169.62        15.21 o                         
  13  10   4          2.45          5.20        19.58 o                         
  14  10   4         32.70         64.92        14.55 o                         
  15  10   4         83.72         48.93        23.95 o                         
   1  11   4        252.82        260.36        16.35 o                         
   2  11   4       3232.00       3482.50       183.35 o                         
   3  11   4        106.17        136.51        14.47 o                         
   4  11   4        736.43        905.75        53.83 o                         
   5  11   4        127.56        136.13        17.46 o                         
   6  11   4          1.74          8.73         7.14 o                         
   7  11   4        156.11        151.76        17.11 o                         
   8  11   4        373.98        382.66        28.64 o                         
   9  11   4          2.57         14.36        11.40 o                         
  10  11   4          3.58         10.02         5.73 o                         
  11  11   4        493.20        452.08        32.12 o                         
  12  11   4        764.71        859.61        53.15 o                         
  13  11   4         66.38         69.73        16.89 o                         
  14  11   4         92.78        107.57        19.83 o                         
  15  11   4         20.79         14.03        45.41 o                         
   0  12   4        322.70        465.98        43.92 o                         
   1  12   4        122.74         84.07         9.01 o                         
   2  12   4        579.23        587.73        36.06 o                         
   3  12   4          5.83         -4.89         6.91 o                         
   4  12   4        492.96        474.28        29.98 o                         
   5  12   4        261.16        256.88        18.28 o                         
   6  12   4        943.84        955.39        53.45 o                         
   7  12   4       1909.75       2048.63       117.53 o                         
   8  12   4         72.06         75.71        11.42 o                         
   9  12   4        192.12        199.57        24.54 o                         
  10  12   4         94.02         81.28        13.00 o                         
  11  12   4        109.97        111.32        15.87 o                         
  12  12   4        246.32        257.97        21.05 o                         
  13  12   4          0.23         -6.67        16.22 o                         
  14  12   4         31.09         57.64        13.81 o                         
   1  13   4         21.26         15.17         5.39 o                         
   2  13   4        615.27        703.84        42.40 o                         
   3  13   4        574.88        456.87        34.73 o                         
   4  13   4          7.45          6.97         5.98 o                         
   5  13   4         15.91          8.89         8.88 o                         
   6  13   4        238.87        235.93        22.71 o                         
   7  13   4        801.06        865.24        60.13 o                         
   8  13   4        792.59        833.15        56.77 o                         
   9  13   4         56.22         50.21         9.08 o                         
  10  13   4        269.23        267.79        24.48 o                         
  11  13   4        314.02        385.13        32.50 o                         
  12  13   4          0.26         18.87        16.24 o                         
  13  13   4          3.10         -4.03        22.00 o                         
  14  13   4         51.53         49.23        24.13 o                         
   0  14   4       6446.94       7041.54       570.44 o                         
   1  14   4         18.42         35.89         6.50 o                         
   2  14   4        398.67        449.95        31.10 o                         
   3  14   4         48.15         33.74         8.33 o                         
   4  14   4          1.44          7.51         9.99 o                         
   5  14   4        154.39        148.11        21.81 o                         
   6  14   4          0.06         -6.25         6.25 o                         
   7  14   4        152.37        134.11        17.37 o                         
   8  14   4         51.12         52.70         9.60 o                         
   9  14   4        655.63        672.50        49.70 o                         
  10  14   4         13.29          2.98        10.89 o                         
  11  14   4          8.70         -1.91         8.16 o                         
  12  14   4        738.38        822.00        68.48 o                         
  13  14   4        108.00         65.22        22.83 o                         
   1  15   4       1346.72       1479.26        87.66 o                         
   2  15   4       2969.26       2766.05       172.29 o                         
   3  15   4       1012.98       1049.29        71.63 o                         
   4  15   4        321.98        314.77        39.69 o                         
   5  15   4         90.59        105.26        17.70 o                         
   6  15   4          6.16          5.70         6.41 o                         
   7  15   4       1782.83       1851.50       131.46 o                         
   8  15   4        435.84        557.78        55.13 o                         
   9  15   4        187.94        243.53        22.24 o                         
  10  15   4        103.61        101.12        13.79 o                         
  11  15   4          2.26         -9.99         9.99 o                         
  12  15   4         56.54         47.44        25.09 o                         
  13  15   4        172.56        237.42        26.31 o                         
   0  16   4         17.26          3.60         8.75 o                         
   1  16   4       1204.24       1170.94        72.20 o                         
   2  16   4          0.89          1.95         6.64 o                         
   3  16   4        402.23        472.44        38.68 o                         
   4  16   4        120.97        143.11        17.20 o                         
   5  16   4        394.86        438.45        34.44 o                         
   6  16   4        463.83        464.87        39.68 o                         
   7  16   4         26.65         17.30         7.19 o                         
   8  16   4          1.77         15.10         8.75 o                         
   9  16   4        137.29        135.03        30.93 o                         
  10  16   4         96.21        130.06        28.64 o                         
  11  16   4        567.00        668.46        55.03 o                         
  12  16   4         21.96         10.78        17.84 o                         
   1  17   4          5.07         11.99         7.57 o                         
   2  17   4        195.05        192.44        20.65 o                         
   3  17   4        398.86        450.02        37.36 o                         
   4  17   4        274.09        280.11        31.48 o                         
   5  17   4        178.53        153.35        29.34 o                         
   6  17   4        485.00        420.95        47.70 o                         
   7  17   4         21.39         12.29        18.03 o                         
   8  17   4        498.38        452.64        41.30 o                         
   9  17   4        315.79        339.10        36.30 o                         
  10  17   4        333.57        341.11        41.63 o                         
  11  17   4        138.72         97.76        34.65 o                         
   0  18   4        196.42        162.32        38.23 o                         
   1  18   4        586.08        668.56        46.78 o                         
   2  18   4          3.47         -8.31         8.31 o                         
   3  18   4       1524.06       1387.47       102.63 o                         
   4  18   4        327.34        329.56        31.57 o                         
   5  18   4        900.60        885.06        83.33 o                         
   6  18   4          4.37          1.74        14.10 o                         
   7  18   4         92.70        105.55        28.01 o                         
   8  18   4         70.31         59.78        34.26 o                         
   9  18   4        183.93        214.07        47.48 o                         
  10  18   4         40.71         26.36        36.84 o                         
   1  19   4        243.85        229.15        33.78 o                         
   2  19   4        175.81        164.30        26.10 o                         
   3  19   4          1.44         -6.45        10.95 o                         
   4  19   4         87.14         64.00        17.50 o                         
   5  19   4          4.26         -6.03        13.96 o                         
   6  19   4        258.60        200.38        37.04 o                         
   7  19   4        127.57        102.62        29.75 o                         
   8  19   4        595.26        460.65        77.79 o                         
   9  19   4         12.12         29.93        16.50 o                         
   0  20   4         27.88          3.88        25.66 o                         
   1  20   4          9.03          9.45        15.80 o                         
   2  20   4          3.56         19.23        16.14 o                         
   3  20   4         65.72         56.40        13.55 o                         
   4  20   4        274.24        264.45        27.87 o                         
   5  20   4         14.59         19.94        12.15 o                         
   6  20   4         84.90         77.94        18.39 o                         
   7  20   4         42.77         76.62        17.02 o                         
   8  20   4         63.82         52.79        19.37 o                         
   1  21   4        279.38        254.06        26.70 o                         
   2  21   4          2.42          8.34        17.79 o                         
   3  21   4          1.09         35.41        18.60 o                         
   4  21   4         11.34          8.55        13.89 o                         
   5  21   4        137.35        175.15        23.83 o                         
   6  21   4         39.07         26.89        16.33 o                         
   0  22   4          3.03         29.68        32.16 o                         
   1  22   4          0.01         27.98        30.20 o                         
   2  22   4         73.26         69.76        21.46 o                         
   3  22   4         23.92         21.37        16.08 o                         
   4  22   4        215.24        275.00        31.38 o                         
   1   1   5       5728.60       5062.60       375.49 o                         
   2   1   5        152.36        162.11        13.67 o                         
   3   1   5       1136.92        950.30        80.93 o                         
   4   1   5      12130.04      11610.36       794.46 o                         
   5   1   5        303.61        312.99        20.16 o                         
   6   1   5       1286.27       1124.39        65.43 o                         
   7   1   5        245.69        204.98        18.76 o                         
   8   1   5         99.91         98.29        10.82 o                         
   9   1   5        573.40        566.44        37.12 o                         
  10   1   5          1.22         13.00         8.64 o                         
  11   1   5          7.95         18.20         6.19 o                         
  12   1   5         48.71         47.29         9.01 o                         
  13   1   5         15.23          4.42         6.43 o                         
  14   1   5          8.03         18.74        12.55 o                         
  15   1   5         68.69         97.67        30.72 o                         
  16   1   5          4.29          5.21        19.66 o                         
  17   1   5        151.44         23.49       102.20 o                         
   0   2   5       7051.07       6568.99       449.43 o                         
   1   2   5        193.48        190.19        12.64 o                         
   2   2   5      10683.68       9620.52       658.57 o                         
   3   2   5       8484.39       7633.28       461.43 o                         
   4   2   5        431.93        441.66        33.55 o                         
   5   2   5       3128.74       3243.13       211.42 o                         
   6   2   5        254.99        279.89        19.45 o                         
   7   2   5        418.95        433.08        27.72 o                         
   8   2   5        741.62        739.99        43.99 o                         
   9   2   5        612.96        534.82        35.81 o                         
  10   2   5        344.44        398.57        26.97 o                         
  11   2   5        263.33        311.08        23.01 o                         
  12   2   5         51.14         78.80         9.53 o                         
  13   2   5         44.84         43.80         8.16 o                         
  14   2   5         10.82         37.76         9.19 o                         
  15   2   5         62.57         94.36        15.33 o                         
  16   2   5        365.48        490.97        43.60 o                         
  17   2   5        175.26        232.03        40.16 o                         
   1   3   5      24123.74      23489.56      1500.02 o                         
   2   3   5        122.65        116.46         8.33 o                         
   3   3   5        846.22        770.98        47.24 o                         
   4   3   5        921.18        775.99        49.49 o                         
   5   3   5         22.62         24.30         5.34 o                         
   6   3   5       2690.44       2430.76       143.54 o                         
   7   3   5        762.12        832.77        47.45 o                         
   8   3   5        151.44        174.11        13.01 o                         
   9   3   5       3947.15       3515.74       189.29 o                         
  10   3   5        274.18        272.90        22.08 o                         
  11   3   5       2930.23       2839.44       160.86 o                         
  12   3   5         60.80         71.68        11.62 o                         
  13   3   5         87.24         76.28        13.85 o                         
  14   3   5        705.26        729.68        57.43 o                         
  15   3   5         75.73         74.13        17.87 o                         
  16   3   5        837.28       1094.31        82.89 o                         
  17   3   5        133.66        184.82        41.21 o                         
   0   4   5        883.23        963.67        81.18 o                         
   1   4   5       9079.64       9259.92       590.54 o                         
   2   4   5       1285.23       1387.44        85.82 o                         
   3   4   5       3725.44       3597.79       219.98 o                         
   4   4   5       2532.98       2702.23       187.67 o                         
   5   4   5        407.28        566.15        36.29 o                         
   6   4   5        632.98        591.19        35.80 o                         
   7   4   5        217.11        210.58        15.42 o                         
   8   4   5        396.90        406.50        25.11 o                         
   9   4   5        204.93        245.94        17.08 o                         
  10   4   5         69.59         52.84         8.27 o                         
  11   4   5        306.25        304.41        21.62 o                         
  12   4   5       2738.09       2631.83       151.23 o                         
  13   4   5         51.31         46.84        23.58 o                         
  14   4   5          2.52         11.66        13.65 o                         
  15   4   5         16.58          6.34        22.08 o                         
  16   4   5          9.88          4.94        18.55 o                         
  17   4   5          6.90        -10.19        28.96 o                         
   1   5   5       1169.15       1057.47        59.58 o                         
   2   5   5        606.39        669.73        39.24 o                         
   3   5   5       7505.86       7677.93       493.76 o                         
   4   5   5       4582.91       4377.03       283.19 o                         
   5   5   5       3146.21       3646.41       277.79 o                         
   6   5   5         29.54         35.00         6.74 o                         
   7   5   5        509.24        552.70        32.59 o                         
   8   5   5       2305.57       2217.29       111.13 o                         
   9   5   5        437.62        448.82        27.25 o                         
  10   5   5       6217.27       5766.75       293.66 o                         
  11   5   5        599.27        590.80        36.40 o                         
  12   5   5         66.07         53.10        11.57 o                         
  13   5   5         37.23         18.89         8.53 o                         
  14   5   5        102.94         99.48        15.30 o                         
  15   5   5        667.77        763.58        60.35 o                         
  16   5   5          0.68         -9.63        21.32 o                         
  17   5   5         20.06         33.83        36.07 o                         
   0   6   5      22781.88      26374.90      1795.28 o                         
   1   6   5         39.91         60.99         8.08 o                         
   2   6   5        253.99        295.61        18.24 o                         
   3   6   5       3903.87       3753.34       229.69 o                         
   4   6   5       2273.31       2206.27       145.30 o                         
   5   6   5       3410.15       3621.48       221.43 o                         
   6   6   5         36.64         34.32         7.82 o                         
   7   6   5         70.89        107.31        11.10 o                         
   8   6   5          0.79          1.53         3.94 o                         
   9   6   5       1203.51       1105.36        60.78 o                         
  10   6   5        164.18        160.10        13.53 o                         
  11   6   5          1.66         20.71        12.42 o                         
  12   6   5        697.40        649.41        39.35 o                         
  13   6   5        189.16        195.82        18.72 o                         
  14   6   5         34.04         33.34        16.83 o                         
  15   6   5         67.52        105.98        28.29 o                         
  16   6   5        144.30        113.20        30.52 o                         
   1   7   5        444.05        531.54        33.32 o                         
   2   7   5         45.54         62.08         6.79 o                         
   3   7   5       1804.22       2151.11       125.64 o                         
   4   7   5        236.70        227.79        14.98 o                         
   5   7   5       1376.77       1619.05       102.65 o                         
   6   7   5        216.17        219.53        17.03 o                         
   7   7   5        124.11        115.94        11.15 o                         
   8   7   5        134.42        102.54        10.74 o                         
   9   7   5       1299.86       1298.66        69.92 o                         
  10   7   5        160.16        149.42        13.49 o                         
  11   7   5        931.26        917.45        54.90 o                         
  12   7   5          0.00         -8.11        10.60 o                         
  13   7   5         71.68         92.10        13.42 o                         
  14   7   5         28.28         33.89        14.87 o                         
  15   7   5        315.95        280.05        50.62 o                         
  16   7   5         85.03        148.11        25.44 o                         
   0   8   5       2191.77       2512.92       208.17 o                         
   1   8   5        307.59        382.02        22.31 o                         
   2   8   5       1402.79       1530.63        82.41 o                         
   3   8   5        977.66       1129.59        64.44 o                         
   4   8   5        281.96        306.66        19.96 o                         
   5   8   5        230.15        341.43        22.54 o                         
   6   8   5        392.20        533.44        33.55 o                         
   7   8   5         71.65         99.90        13.13 o                         
   8   8   5        333.28        371.79        27.85 o                         
   9   8   5          7.46          9.07         6.16 o                         
  10   8   5          5.88         13.48        11.69 o                         
  11   8   5         47.55         31.96        16.05 o                         
  12   8   5        202.86        223.26        17.78 o                         
  13   8   5        418.60        404.20        29.13 o                         
  14   8   5        112.14         96.85        21.95 o                         
  15   8   5        136.51        131.96        20.76 o                         
  16   8   5         24.27         60.68        39.76 o                         
   1   9   5       1321.37       1344.80        69.68 o                         
   2   9   5        598.14        664.47        38.00 o                         
   3   9   5       1082.46       1102.10        59.85 o                         
   4   9   5        932.34        990.71        52.52 o                         
   5   9   5         93.91        130.67        13.31 o                         
   6   9   5        762.70        793.72        52.95 o                         
   7   9   5        108.45        111.54        15.22 o                         
   8   9   5       1927.78       1769.22       102.38 o                         
   9   9   5         46.27         54.38        11.23 o                         
  10   9   5          3.12          3.61         8.10 o                         
  11   9   5        185.71        195.43        17.66 o                         
  12   9   5        232.89        185.77        17.00 o                         
  13   9   5          3.93         -0.77         8.77 o                         
  14   9   5          0.17         -1.67        13.05 o                         
  15   9   5        120.40        165.57        39.06 o                         
  16   9   5        151.02        141.75        44.90 o                         
   0  10   5       1441.15       1604.75       121.74 o                         
   1  10   5       1052.71       1229.17        61.80 o                         
   2  10   5        330.02        416.84        23.68 o                         
   3  10   5       1953.34       1994.21       106.11 o                         
   4  10   5         41.64         56.62         6.95 o                         
   5  10   5        556.50        552.82        33.24 o                         
   6  10   5       1302.26       1240.85        71.29 o                         
   7  10   5         20.31         27.68        10.72 o                         
   8  10   5        762.58        809.82        50.14 o                         
   9  10   5       2244.12       2200.45       141.56 o                         
  10  10   5        346.85        360.10        26.50 o                         
  11  10   5       1252.77       1365.34        87.04 o                         
  12  10   5          0.20         -2.24        14.67 o                         
  13  10   5          6.46         18.30        13.97 o                         
  14  10   5         13.97         15.21        13.04 o                         
  15  10   5         92.47         84.92        23.78 o                         
   1  11   5        673.29        764.79        42.21 o                         
   2  11   5         53.87         66.87         7.33 o                         
   3  11   5         73.52         55.79         9.24 o                         
   4  11   5        313.37        296.75        20.45 o                         
   5  11   5        106.57        118.35        11.09 o                         
   6  11   5        168.65        156.71        20.78 o                         
   7  11   5        354.41        405.29        28.60 o                         
   8  11   5        134.06        164.90        13.87 o                         
   9  11   5          4.51         16.60        10.61 o                         
  10  11   5        595.69        583.33        37.23 o                         
  11  11   5        882.94        949.64        57.03 o                         
  12  11   5         61.65         41.94        15.21 o                         
  13  11   5        973.46       1010.48        71.71 o                         
  14  11   5        720.47        794.73        58.59 o                         
  15  11   5         19.35          7.01        38.40 o                         
   0  12   5       3389.13       3514.87       285.68 o                         
   1  12   5       1651.98       1807.12        90.77 o                         
   2  12   5        109.65        139.83        12.18 o                         
   3  12   5        405.33        414.79        27.63 o                         
   4  12   5         76.04         76.52        10.09 o                         
   5  12   5        268.19        217.70        21.84 o                         
   6  12   5        239.52        216.59        20.95 o                         
   7  12   5         99.37         95.51        19.41 o                         
   8  12   5        179.46        159.28        16.10 o                         
   9  12   5         53.16         27.51        11.66 o                         
  10  12   5        101.18        108.34        13.89 o                         
  11  12   5        130.58        149.84        18.35 o                         
  12  12   5        321.79        304.89        24.98 o                         
  13  12   5          0.39          4.15        15.70 o                         
  14  12   5         35.09          8.57        20.63 o                         
   1  13   5        137.80        134.16        14.28 o                         
   2  13   5       2312.73       2279.40       128.17 o                         
   3  13   5        117.93        136.15        12.72 o                         
   4  13   5         47.27         35.89         8.58 o                         
   5  13   5         29.55         15.23         6.60 o                         
   6  13   5          3.11         -4.80         4.80 o                         
   7  13   5         19.45         11.06         6.10 o                         
   8  13   5        143.30        137.23        22.04 o                         
   9  13   5        220.52        270.36        35.78 o                         
  10  13   5         24.07         19.72         8.42 o                         
  11  13   5        108.14        104.69        18.17 o                         
  12  13   5         20.95          9.01        10.60 o                         
  13  13   5        117.42        124.24        28.66 o                         
  14  13   5         53.21         30.13        29.25 o                         
   0  14   5        796.09        783.48        68.97 o                         
   1  14   5        155.07        153.30        17.21 o                         
   2  14   5       2213.31       2018.92       109.17 o                         
   3  14   5         19.16         18.82         8.25 o                         
   4  14   5        224.34        214.05        18.69 o                         
   5  14   5          1.26          4.28         6.57 o                         
   6  14   5         77.15         44.87        10.84 o                         
   7  14   5        265.51        262.05        30.62 o                         
   8  14   5        577.50        610.07        43.54 o                         
   9  14   5        575.81        550.43        45.23 o                         
  10  14   5        154.00        145.94        23.13 o                         
  11  14   5         70.58         60.55        25.19 o                         
  12  14   5        136.52        158.15        22.32 o                         
  13  14   5         12.45        -21.21        21.21 o                         
   1  15   5         91.04         54.17         9.08 o                         
   2  15   5        584.31        757.61        50.89 o                         
   3  15   5          0.28         -3.00         7.32 o                         
   4  15   5        309.75        271.57        28.43 o                         
   5  15   5          2.25         -2.80         8.42 o                         
   6  15   5         42.57         38.00         9.14 o                         
   7  15   5        240.30        235.52        30.43 o                         
   8  15   5        591.27        547.36        48.05 o                         
   9  15   5         83.60         65.35        11.26 o                         
  10  15   5          2.14         -8.04        23.54 o                         
  11  15   5          8.95        -17.32        17.32 o                         
  12  15   5          5.46         11.28        12.11 o                         
  13  15   5         46.32          5.66        28.81 o                         
   0  16   5        302.47        276.88        32.01 o                         
   1  16   5        459.67        553.32        37.51 o                         
   2  16   5        360.65        327.15        36.05 o                         
   3  16   5        211.12        209.80        30.29 o                         
   4  16   5        302.71        312.61        38.11 o                         
   5  16   5        150.35        176.76        23.33 o                         
   6  16   5        723.45        739.29        54.87 o                         
   7  16   5         11.61          7.15        11.41 o                         
   8  16   5        736.02        882.55        79.37 o                         
   9  16   5        188.96        194.96        54.73 o                         
  10  16   5          6.65         -3.55        17.45 o                         
  11  16   5        159.92        118.87        20.65 o                         
  12  16   5        110.10         51.72        31.35 o                         
   1  17   5        306.91        287.08        23.55 o                         
   2  17   5        401.01        405.65        35.01 o                         
   3  17   5        132.22        124.59        20.86 o                         
   4  17   5        446.94        462.49        41.94 o                         
   5  17   5         72.81         55.20        13.79 o                         
   6  17   5         37.58         51.96        12.75 o                         
   7  17   5         69.92         56.72        25.52 o                         
   8  17   5         11.77        -23.25        23.25 o                         
   9  17   5         36.01         22.17        37.85 o                         
  10  17   5        246.40        248.68        31.53 o                         
  11  17   5         22.53         45.97        17.95 o                         
   0  18   5        589.04        647.08        69.47 o                         
   1  18   5          0.41         -4.69         9.80 o                         
   2  18   5         70.08         74.36        13.73 o                         
   3  18   5         15.88         25.63        12.96 o                         
   4  18   5          0.01          3.20        19.35 o                         
   5  18   5          8.04          7.73        16.94 o                         
   6  18   5         24.32         38.18        18.44 o                         
   7  18   5         12.50          4.88        21.32 o                         
   8  18   5        275.83        256.27        53.07 o                         
   9  18   5          4.61        -33.69        33.69 o                         
  10  18   5          5.62         14.53        24.46 o                         
   1  19   5        271.02        283.82        38.23 o                         
   2  19   5        126.97         94.81        18.53 o                         
   3  19   5         10.87         -1.67        18.63 o                         
   4  19   5         66.46         94.33        16.50 o                         
   5  19   5        130.02        150.67        29.71 o                         
   6  19   5         82.56         72.62        27.10 o                         
   7  19   5        104.42        105.69        25.73 o                         
   8  19   5          0.61        -14.15        25.80 o                         
   9  19   5         52.85         52.43        29.85 o                         
   0  20   5        457.12        577.48        89.28 o                         
   1  20   5        984.78       1032.72        75.59 o                         
   2  20   5          0.78          4.23        32.11 o                         
   3  20   5       1148.07        965.94        74.05 o                         
   4  20   5        263.94        265.29        38.58 o                         
   5  20   5        207.65        152.36        20.80 o                         
   6  20   5        242.09        233.82        47.19 o                         
   7  20   5        596.94        611.45        89.42 o                         
   8  20   5        189.81        195.17        28.29 o                         
   1  21   5        167.89        145.91        22.92 o                         
   2  21   5          0.00         -0.40        12.04 o                         
   3  21   5         12.63         34.62        21.61 o                         
   4  21   5        291.71        277.82        29.69 o                         
   5  21   5         58.22         79.62        17.39 o                         
   6  21   5         91.55         73.58        28.06 o                         
   0  22   5          3.46         -6.29        18.30 o                         
   1  22   5         82.69         93.79        27.48 o                         
   2  22   5          0.22         58.30        31.23 o                         
   3  22   5        119.69        109.23        20.42 o                         
   0   0   6      27690.66      22961.39      2381.18 o                         
   1   0   6        217.50        208.32        20.56 o                         
   2   0   6       7513.13       5743.00       600.40 o                         
   3   0   6         38.75         44.98        10.61 o                         
   4   0   6       2773.12       2810.27       300.59 o                         
   5   0   6      12688.76      11064.12       894.53 o                         
   6   0   6       4684.16       4449.40       363.12 o                         
   7   0   6       3725.86       3512.09       324.80 o                         
   8   0   6        257.11        242.85        23.11 o                         
   9   0   6        176.31        173.37        18.60 o                         
  10   0   6        554.63        541.34        46.41 o                         
  11   0   6        106.38        126.76        17.04 o                         
  12   0   6        763.01        709.68        68.89 o                         
  13   0   6        929.59       1001.70       115.79 o                         
  14   0   6        101.92         55.99        39.60 o                         
  15   0   6         97.93         58.64        25.64 o                         
  16   0   6          0.52        -17.92        46.55 o                         
  17   0   6         59.14       -103.17       132.24 o                         
   1   1   6      13952.98      13029.41       744.70 o                         
   2   1   6       3240.24       3096.34       188.22 o                         
   3   1   6          0.07         10.36         6.43 o                         
   4   1   6      14257.19      12184.76       833.79 o                         
   5   1   6       1123.07       1100.85        70.65 o                         
   6   1   6         71.57        107.12         9.76 o                         
   7   1   6        410.03        367.67        25.30 o                         
   8   1   6        141.52        144.61        13.11 o                         
   9   1   6         41.27         51.90        12.05 o                         
  10   1   6       1289.60       1168.85        70.07 o                         
  11   1   6         49.06         47.00         9.07 o                         
  12   1   6          4.96         14.95         6.85 o                         
  13   1   6        329.00        347.48        29.88 o                         
  14   1   6        100.29         79.69        13.71 o                         
  15   1   6         82.03        118.34        25.41 o                         
  16   1   6          9.74         38.49        35.68 o                         
  17   1   6         13.26        -91.92        91.92 o                         
   0   2   6       5266.76       4734.08       323.41 o                         
   1   2   6        768.38        816.20        44.08 o                         
   2   2   6        106.36         96.49         7.78 o                         
   3   2   6       6530.22       6051.52       348.06 o                         
   4   2   6       6943.83       6563.71       486.89 o                         
   5   2   6       5965.32       5459.01       352.70 o                         
   6   2   6        370.39        399.64        28.61 o                         
   7   2   6        210.48        175.93        14.23 o                         
   8   2   6        106.43         94.49         9.89 o                         
   9   2   6       1005.66        926.84        56.07 o                         
  10   2   6       2084.62       1839.77       107.14 o                         
  11   2   6        199.31        193.96        17.90 o                         
  12   2   6       3234.56       2941.01       170.14 o                         
  13   2   6         16.38         20.65        11.09 o                         
  14   2   6         38.46         27.01        12.69 o                         
  15   2   6        212.62        249.26        29.65 o                         
  16   2   6         42.79         85.61        41.37 o                         
  17   2   6          8.17        -92.60        92.60 o                         
   1   3   6       1584.22       1370.07        76.51 o                         
   2   3   6      10792.94      10033.20       574.56 o                         
   3   3   6          4.53         11.52         2.26 o                         
   4   3   6       4423.95       4059.95       234.41 o                         
   5   3   6        178.11        137.55        12.77 o                         
   6   3   6         67.25         72.52        11.36 o                         
   7   3   6         43.17         30.55         7.30 o                         
   8   3   6        226.00        228.92        17.91 o                         
   9   3   6        688.09        762.16        47.42 o                         
  10   3   6       4006.91       3420.53       202.43 o                         
  11   3   6        918.70        839.37        57.43 o                         
  12   3   6          7.69         11.84        11.40 o                         
  13   3   6       1522.30       1574.00       100.37 o                         
  14   3   6        563.43        597.69        49.34 o                         
  15   3   6          7.93         10.68        25.57 o                         
  16   3   6        204.04        240.50        28.55 o                         
  17   3   6        242.50        271.40        61.29 o                         
   0   4   6       4113.96       3838.85       284.51 o                         
   1   4   6        540.44        555.66        33.62 o                         
   2   4   6       2115.86       1983.62       116.23 o                         
   3   4   6        655.58        722.83        44.23 o                         
   4   4   6        355.30        435.99        26.94 o                         
   5   4   6         34.21         14.57         4.96 o                         
   6   4   6        269.53        291.03        22.26 o                         
   7   4   6       2152.74       2033.43       121.56 o                         
   8   4   6       1234.49        995.30        61.77 o                         
   9   4   6       3073.52       2695.65       154.28 o                         
  10   4   6       2784.88       2365.94       131.79 o                         
  11   4   6        379.46        360.80        28.55 o                         
  12   4   6        217.35        202.88        22.88 o                         
  13   4   6        711.24        732.83        54.19 o                         
  14   4   6         50.37         43.01        12.21 o                         
  15   4   6         80.75         92.92        16.21 o                         
  16   4   6        116.28        142.58        21.27 o                         
  17   4   6          6.75          7.61        40.08 o                         
   1   5   6      16549.79      16741.63       954.82 o                         
   2   5   6       7941.76       8184.98       494.40 o                         
   3   5   6       2465.58       2418.00       148.40 o                         
   4   5   6        501.12        551.19        36.50 o                         
   5   5   6       2425.53       2535.56       167.18 o                         
   6   5   6       1862.80       1935.24       122.64 o                         
   7   5   6       2869.76       2993.80       176.69 o                         
   8   5   6        164.27        147.65        14.31 o                         
   9   5   6         46.56         72.70        10.69 o                         
  10   5   6       1306.43       1276.02        71.93 o                         
  11   5   6         20.41         12.10         9.27 o                         
  12   5   6         36.24          8.19        13.35 o                         
  13   5   6         96.55        116.50        15.84 o                         
  14   5   6         33.30         40.51        23.27 o                         
  15   5   6        990.23       1107.37        84.36 o                         
  16   5   6         15.47        -11.31        25.17 o                         
   0   6   6       4071.69       4013.06       299.63 o                         
   1   6   6        302.39        405.05        23.45 o                         
   2   6   6       2757.72       3154.84       183.25 o                         
   3   6   6        895.67        825.40        49.89 o                         
   4   6   6       1393.21       1536.45        96.12 o                         
   5   6   6       4556.05       5100.67       330.15 o                         
   6   6   6       1959.49       2103.70       132.17 o                         
   7   6   6        209.40        264.34        19.68 o                         
   8   6   6        128.41        156.21        15.88 o                         
   9   6   6         22.57         31.08         8.60 o                         
  10   6   6        165.92        164.18        15.52 o                         
  11   6   6       1290.54       1268.78        79.04 o                         
  12   6   6        228.30        215.46        20.79 o                         
  13   6   6          0.24         -3.18         8.63 o                         
  14   6   6         15.43         25.11        19.21 o                         
  15   6   6         12.93         22.60        20.77 o                         
  16   6   6         50.34         52.33        24.80 o                         
   1   7   6          4.81          3.24         5.56 o                         
   2   7   6       1752.40       2025.87       104.84 o                         
   3   7   6       8443.36       8932.51       541.07 o                         
   4   7   6         53.92         42.83        10.60 o                         
   5   7   6       1151.16       1367.42        82.47 o                         
   6   7   6          4.19          7.85         7.00 o                         
   7   7   6       5251.26       5067.65       330.43 o                         
   8   7   6         66.24         63.66        14.98 o                         
   9   7   6        208.25        205.00        16.49 o                         
  10   7   6        248.03        255.11        19.08 o                         
  11   7   6        358.24        339.05        26.07 o                         
  12   7   6        801.66        752.87        52.93 o                         
  13   7   6        503.99        586.04        44.82 o                         
  14   7   6         33.28         13.66        22.97 o                         
  15   7   6         11.29         40.08        16.32 o                         
  16   7   6         99.70         84.77        42.93 o                         
   0   8   6        989.31       1020.62        72.51 o                         
   1   8   6       6869.82       7093.37       389.60 o                         
   2   8   6        311.99        292.19        18.51 o                         
   3   8   6       3689.66       3980.21       219.46 o                         
   4   8   6        254.50        355.69        21.83 o                         
   5   8   6        633.86        791.09        50.77 o                         
   6   8   6         57.82         53.58        14.30 o                         
   7   8   6       1394.27       1361.68        88.11 o                         
   8   8   6       1839.39       1825.35       106.68 o                         
   9   8   6        198.21        213.36        17.03 o                         
  10   8   6        600.98        633.93        40.88 o                         
  11   8   6         33.07         21.79        11.25 o                         
  12   8   6         56.19         63.68        11.30 o                         
  13   8   6       1010.61        938.01        68.75 o                         
  14   8   6        360.32        392.57        43.66 o                         
  15   8   6         97.52         71.58        19.16 o                         
  16   8   6         64.34         69.37        27.44 o                         
   1   9   6        206.21        317.25        22.41 o                         
   2   9   6        619.58        694.85        38.11 o                         
   3   9   6        194.57        270.21        19.11 o                         
   4   9   6        623.80        764.20        43.79 o                         
   5   9   6        104.18        120.11        10.52 o                         
   6   9   6        326.41        359.04        38.15 o                         
   7   9   6        523.67        559.51        43.59 o                         
   8   9   6       1108.17       1072.72        69.74 o                         
   9   9   6         85.21        123.31        12.85 o                         
  10   9   6          0.25         -8.62        10.02 o                         
  11   9   6          7.17         -3.87         7.54 o                         
  12   9   6          0.04          9.05         9.23 o                         
  13   9   6         90.25        109.39        26.32 o                         
  14   9   6        149.17        149.46        22.52 o                         
  15   9   6         58.15         63.90        36.05 o                         
   0  10   6       3524.69       3735.67       258.88 o                         
   1  10   6        332.93        428.64        26.83 o                         
   2  10   6         33.29         34.20         6.26 o                         
   3  10   6         13.64         19.48         5.85 o                         
   4  10   6        547.02        582.28        33.05 o                         
   5  10   6       3146.71       3148.69       195.77 o                         
   6  10   6       1137.04       1305.35        81.10 o                         
   7  10   6         44.42         49.29        16.42 o                         
   8  10   6       1677.64       1768.76       111.69 o                         
   9  10   6          0.59          9.14        12.94 o                         
  10  10   6         60.73         67.22        12.26 o                         
  11  10   6        428.77        423.78        30.61 o                         
  12  10   6        435.27        472.72        34.72 o                         
  13  10   6         65.10         68.31        19.39 o                         
  14  10   6        426.13        538.32        57.24 o                         
  15  10   6        190.08        150.58        26.68 o                         
   1  11   6         45.96         53.71         8.08 o                         
   2  11   6        557.48        615.59        34.33 o                         
   3  11   6       2634.84       2566.56       150.41 o                         
   4  11   6        512.00        523.28        42.25 o                         
   5  11   6        896.42        866.51        56.01 o                         
   6  11   6        512.66        454.43        31.44 o                         
   7  11   6       4221.41       4441.63       273.72 o                         
   8  11   6         29.39         39.55         6.70 o                         
   9  11   6         44.49         46.18         9.30 o                         
  10  11   6        123.93        102.91        12.43 o                         
  11  11   6        319.44        306.99        36.99 o                         
  12  11   6        297.20        308.56        24.98 o                         
  13  11   6          0.05        -11.20        11.20 o                         
  14  11   6        374.71        411.32        42.94 o                         
  15  11   6         46.76         36.41        29.49 o                         
   0  12   6        170.80        207.92        25.70 o                         
   1  12   6         90.83         95.27         9.62 o                         
   2  12   6        189.58        208.40        15.55 o                         
   3  12   6        209.96        254.16        25.04 o                         
   4  12   6        692.53        710.75        43.75 o                         
   5  12   6        191.85        274.54        24.41 o                         
   6  12   6        535.34        514.23        53.49 o                         
   7  12   6          7.49          9.97        12.33 o                         
   8  12   6          4.01          3.32        10.41 o                         
   9  12   6        196.05        190.59        21.54 o                         
  10  12   6         72.33         62.93        12.43 o                         
  11  12   6        601.60        667.86        45.35 o                         
  12  12   6         38.74         45.74        14.06 o                         
  13  12   6         65.53         55.11        15.55 o                         
  14  12   6         73.76        122.14        47.36 o                         
   1  13   6        220.62        183.96        20.92 o                         
   2  13   6         62.53         49.28         9.21 o                         
   3  13   6        788.39        775.42        46.59 o                         
   4  13   6        198.58        147.85        21.67 o                         
   5  13   6        228.58        210.18        25.01 o                         
   6  13   6          5.97         24.50        13.31 o                         
   7  13   6       1033.46       1066.75        74.20 o                         
   8  13   6         60.68         37.70         9.94 o                         
   9  13   6         64.94         40.41        10.67 o                         
  10  13   6        136.62        130.80        15.51 o                         
  11  13   6         32.30         29.87        20.38 o                         
  12  13   6          0.79         10.80        26.69 o                         
  13  13   6        257.10        276.99        46.40 o                         
  14  13   6          9.04         -0.97        35.89 o                         
   0  14   6        124.68        170.51        21.81 o                         
   1  14   6        790.64        844.27        51.96 o                         
   2  14   6        106.25         97.14        10.28 o                         
   3  14   6          6.02         -6.78         6.78 o                         
   4  14   6        128.32        104.67        11.91 o                         
   5  14   6       1229.60       1230.76        79.44 o                         
   6  14   6        445.06        427.85        45.23 o                         
   7  14   6        711.11        749.47        56.44 o                         
   8  14   6         32.71         26.53         9.49 o                         
   9  14   6         44.74         41.18        15.99 o                         
  10  14   6        189.54        178.47        24.85 o                         
  11  14   6         31.38          3.94        16.37 o                         
  12  14   6         32.06         -1.05        15.74 o                         
  13  14   6        262.20        291.85        66.05 o                         
   1  15   6        357.98        346.05        27.50 o                         
   2  15   6        683.80        744.32        46.83 o                         
   3  15   6        386.62        324.00        27.90 o                         
   4  15   6         59.62         44.05         9.30 o                         
   5  15   6          1.02         -0.33         8.55 o                         
   6  15   6         92.81         87.85        16.32 o                         
   7  15   6        428.00        370.13        47.19 o                         
   8  15   6        546.37        551.07        48.84 o                         
   9  15   6        211.03        215.35        39.83 o                         
  10  15   6        415.16        416.23        42.26 o                         
  11  15   6         17.76         24.63        26.24 o                         
  12  15   6         13.63          6.47        21.21 o                         
   0  16   6        197.15        177.67        36.39 o                         
   1  16   6        121.19        117.18        12.60 o                         
   2  16   6        104.85         74.45        13.33 o                         
   3  16   6        122.68         99.88        14.46 o                         
   4  16   6         14.77        -10.02        12.94 o                         
   5  16   6         43.18         42.90        10.31 o                         
   6  16   6          4.91         12.58         8.11 o                         
   7  16   6        252.56        356.88        36.44 o                         
   8  16   6         33.42         32.52        20.06 o                         
   9  16   6         17.55         37.23        13.42 o                         
  10  16   6         71.83         62.02        26.33 o                         
  11  16   6        327.58        378.34        54.75 o                         
  12  16   6        693.63        675.65        64.32 o                         
   1  17   6        303.16        303.11        26.67 o                         
   2  17   6         84.42         73.85        11.28 o                         
   3  17   6        436.75        370.56        31.10 o                         
   4  17   6         35.19         19.36        14.24 o                         
   5  17   6          0.69         12.71        13.01 o                         
   6  17   6          7.43         18.05        14.79 o                         
   7  17   6         63.76         67.13        20.73 o                         
   8  17   6         40.14         71.33        16.87 o                         
   9  17   6         40.47         39.38        19.30 o                         
  10  17   6         42.43          3.37        30.23 o                         
  11  17   6         72.68         92.53        44.13 o                         
   0  18   6         18.84         40.84        14.99 o                         
   1  18   6         18.23         17.15        14.84 o                         
   2  18   6        180.52        213.34        29.63 o                         
   3  18   6         32.22         25.32         9.56 o                         
   4  18   6        265.77        258.16        34.06 o                         
   5  18   6         96.93         96.49        25.30 o                         
   6  18   6         14.07         11.30        13.48 o                         
   7  18   6          0.13         -2.95        25.95 o                         
   8  18   6        119.67        103.04        35.57 o                         
   9  18   6        264.70        347.99        51.78 o                         
  10  18   6         82.44         64.97        26.64 o                         
   1  19   6         67.95         90.07        16.15 o                         
   2  19   6        289.16        268.14        28.70 o                         
   3  19   6         18.94         19.91        11.43 o                         
   4  19   6       1396.59       1440.33       112.22 o                         
   5  19   6          5.26         -6.71        10.49 o                         
   6  19   6        258.98        243.82        30.38 o                         
   7  19   6        241.55        291.65        43.33 o                         
   8  19   6          7.89         -0.92        17.01 o                         
   9  19   6          0.05        -14.00        33.51 o                         
   0  20   6         11.18         -0.38        16.86 o                         
   1  20   6          9.12          4.34        13.22 o                         
   2  20   6         52.76         63.88        18.49 o                         
   3  20   6        114.46         99.57        26.85 o                         
   4  20   6          4.12         13.65        17.12 o                         
   5  20   6        147.05        143.85        41.47 o                         
   6  20   6         31.29         14.61        13.74 o                         
   7  20   6        171.20        156.66        58.66 o                         
   1  21   6         81.21         95.63        16.75 o                         
   2  21   6         96.11        130.06        23.64 o                         
   3  21   6         21.42         38.53        20.76 o                         
   4  21   6         25.52         61.47        33.32 o                         
   5  21   6         13.50         41.13        20.52 o                         
   6  21   6          1.06          1.12        20.31 o                         
   0  22   6        144.68        146.83        40.01 o                         
   1  22   6          5.94         21.53        25.84 o                         
   2  22   6         45.98         42.91        17.76 o                         
   3  22   6         26.68         26.64        20.78 o                         
   1   1   7       1350.43       1250.71        73.19 o                         
   2   1   7          3.94          3.37         2.78 o                         
   3   1   7        352.67        365.35        27.32 o                         
   4   1   7       6213.98       5356.06       398.31 o                         
   5   1   7        259.47        307.59        26.17 o                         
   6   1   7       5144.00       4902.86       336.48 o                         
   7   1   7         86.17         98.30        14.76 o                         
   8   1   7          6.12          2.31         7.72 o                         
   9   1   7        338.79        256.53        21.80 o                         
  10   1   7        349.58        328.38        27.35 o                         
  11   1   7       1800.50       1573.90        93.39 o                         
  12   1   7        473.73        506.49        40.00 o                         
  13   1   7         49.85         51.08        16.71 o                         
  14   1   7          4.89         12.36        13.36 o                         
  15   1   7         38.68         79.20        41.77 o                         
  16   1   7        414.29        342.70        72.58 o                         
  17   1   7        361.42        246.40       102.49 o                         
   0   2   7      16335.59      15151.59      1034.48 o                         
   1   2   7        152.04        142.55         9.35 o                         
   2   2   7       3301.77       3237.26       209.23 o                         
   3   2   7          2.02          6.73         3.11 o                         
   4   2   7       2906.23       2764.68       178.20 o                         
   5   2   7         69.48         89.77        15.04 o                         
   6   2   7        213.08        195.52        17.24 o                         
   7   2   7        467.19        419.59        28.58 o                         
   8   2   7        101.71        111.96        11.01 o                         
   9   2   7       1766.62       1453.45        83.48 o                         
  10   2   7         36.03         28.90         6.69 o                         
  11   2   7       2189.73       2043.91       118.30 o                         
  12   2   7        223.16        238.62        20.11 o                         
  13   2   7         17.28         18.35        10.78 o                         
  14   2   7        171.40        184.25        20.75 o                         
  15   2   7         65.09        108.35        25.39 o                         
  16   2   7        114.09         96.31        60.25 o                         
  17   2   7         93.25         17.65        62.82 o                         
   1   3   7        149.18        165.97        10.73 o                         
   2   3   7       1078.93       1093.51        64.39 o                         
   3   3   7       6248.93       6022.37       330.52 o                         
   4   3   7        580.43        638.39        39.04 o                         
   5   3   7       1049.60       1055.68        68.21 o                         
   6   3   7       1587.49       1256.85        84.26 o                         
   7   3   7       1315.53       1300.35        78.09 o                         
   8   3   7       1342.52       1310.32        76.06 o                         
   9   3   7        255.45        231.84        19.14 o                         
  10   3   7       1608.37       1516.24        89.10 o                         
  11   3   7        122.70        131.73        15.47 o                         
  12   3   7         72.32         58.37        13.87 o                         
  13   3   7        108.95        127.26        16.94 o                         
  14   3   7        221.18        271.06        27.56 o                         
  15   3   7          1.28         -9.05        20.48 o                         
  16   3   7        286.28        221.87        46.70 o                         
  17   3   7        401.62        435.84        69.89 o                         
   0   4   7       1118.04       1084.58        76.88 o                         
   1   4   7          8.72         24.75         3.95 o                         
   2   4   7       2886.53       3064.54       177.74 o                         
   3   4   7       4629.20       4418.95       244.20 o                         
   4   4   7       2561.54       2497.70       163.10 o                         
   5   4   7       1133.75       1129.85        71.91 o                         
   6   4   7       1923.17       1798.41       113.17 o                         
   7   4   7         41.70         62.49         8.87 o                         
   8   4   7         44.78         48.02         7.59 o                         
   9   4   7        250.47        193.28        19.00 o                         
  10   4   7        576.22        430.72        30.48 o                         
  11   4   7        162.51        159.18        16.11 o                         
  12   4   7         77.13         59.37        10.63 o                         
  13   4   7          2.81        -13.27        26.15 o                         
  14   4   7          1.52         -3.31        17.46 o                         
  15   4   7        110.20        114.95        28.87 o                         
  16   4   7          7.62         24.01        26.10 o                         
  17   4   7          6.18         -5.95        60.72 o                         
   1   5   7       5159.60       5931.90       358.64 o                         
   2   5   7       3330.17       3373.97       206.04 o                         
   3   5   7      11448.21      11504.02       694.26 o                         
   4   5   7          5.79          6.30         3.84 o                         
   5   5   7        454.23        622.84        43.99 o                         
   6   5   7        377.47        487.18        41.68 o                         
   7   5   7        397.83        412.96        32.05 o                         
   8   5   7       2452.11       2129.78       135.26 o                         
   9   5   7        332.95        327.38        24.89 o                         
  10   5   7       4434.42       3953.77       223.52 o                         
  11   5   7        338.66        275.52        23.84 o                         
  12   5   7        369.55        361.37        29.56 o                         
  13   5   7         46.55         62.54        15.86 o                         
  14   5   7        240.72        298.00        28.39 o                         
  15   5   7        323.92        338.47        33.77 o                         
  16   5   7        164.06        208.07        33.63 o                         
   0   6   7          0.44         22.12         9.51 o                         
   1   6   7       1604.38       1791.49        95.54 o                         
   2   6   7         77.80         64.75         9.88 o                         
   3   6   7       1527.20       1648.43       103.24 o                         
   4   6   7       1990.79       1813.73       106.99 o                         
   5   6   7        695.46        837.55        58.74 o                         
   6   6   7       1587.98       1502.70        96.51 o                         
   7   6   7        255.91        284.78        24.73 o                         
   8   6   7        185.54        278.52        27.41 o                         
   9   6   7         58.90         59.32        15.70 o                         
  10   6   7        956.12        986.57        62.80 o                         
  11   6   7        359.51        361.28        29.14 o                         
  12   6   7         13.08          0.82         8.48 o                         
  13   6   7          6.23         11.64        13.84 o                         
  14   6   7         31.97         26.08        12.20 o                         
  15   6   7        287.89        305.18        32.65 o                         
  16   6   7          2.29         17.38        42.23 o                         
   1   7   7        351.39        375.10        24.23 o                         
   2   7   7       7644.49       7618.71       418.24 o                         
   3   7   7         58.82         73.72         8.42 o                         
   4   7   7         40.82         25.46         4.44 o                         
   5   7   7        249.07        268.36        19.72 o                         
   6   7   7         53.25         58.91        13.87 o                         
   7   7   7        769.96        769.64        56.19 o                         
   8   7   7        768.78        837.02        50.55 o                         
   9   7   7       2208.61       2002.20       114.13 o                         
  10   7   7        199.52        198.59        20.26 o                         
  11   7   7        142.40        117.97        14.15 o                         
  12   7   7        100.62         80.59        13.52 o                         
  13   7   7        412.11        433.25        40.66 o                         
  14   7   7          0.27        -10.53        32.08 o                         
  15   7   7        111.02         84.92        39.43 o                         
  16   7   7         58.14         75.14        20.24 o                         
   0   8   7        269.79        375.52        32.57 o                         
   1   8   7        154.55        233.51        14.95 o                         
   2   8   7       1913.22       2258.41       121.17 o                         
   3   8   7          0.65         10.07         5.68 o                         
   4   8   7        298.79        332.51        22.60 o                         
   5   8   7        187.45        218.26        22.10 o                         
   6   8   7         79.27         89.71        17.65 o                         
   7   8   7       1790.57       1837.20       124.27 o                         
   8   8   7        165.10        186.97        17.87 o                         
   9   8   7       1839.26       1729.58       105.26 o                         
  10   8   7        115.59        122.78        14.19 o                         
  11   8   7        296.96        248.25        24.94 o                         
  12   8   7         78.82         53.57        14.55 o                         
  13   8   7        126.62        106.34        20.13 o                         
  14   8   7         31.83          7.67        23.03 o                         
  15   8   7         18.23         12.69        15.46 o                         
  16   8   7         22.79          4.78        32.18 o                         
   1   9   7        158.33        159.74        11.56 o                         
   2   9   7       2240.88       2314.24       118.73 o                         
   3   9   7       2196.27       2327.82       129.36 o                         
   4   9   7        151.00        213.58        16.12 o                         
   5   9   7         42.97         56.57        11.76 o                         
   6   9   7        815.57        951.73        66.06 o                         
   7   9   7        455.62        501.56        40.63 o                         
   8   9   7        225.08        286.27        31.46 o                         
   9   9   7         27.70         33.88         9.74 o                         
  10   9   7         29.96         40.82         8.27 o                         
  11   9   7         81.96         70.24        14.73 o                         
  12   9   7         69.02         79.73        22.08 o                         
  13   9   7         39.75         46.25        22.14 o                         
  14   9   7          8.20        -14.44        17.06 o                         
  15   9   7         14.30          6.27        39.42 o                         
   0  10   7       1387.35       1616.57       123.97 o                         
   1  10   7       1523.30       1737.07        94.41 o                         
   2  10   7         91.80        114.38        10.01 o                         
   3  10   7        156.04        180.08        12.80 o                         
   4  10   7        205.51        243.36        19.30 o                         
   5  10   7       1648.00       1712.77       104.79 o                         
   6  10   7        124.00        118.76        20.83 o                         
   7  10   7          1.22          6.03         8.70 o                         
   8  10   7          7.17         -4.69         6.71 o                         
   9  10   7        839.46        827.88        59.00 o                         
  10  10   7        153.90        142.15        15.66 o                         
  11  10   7       1047.31       1096.93        67.39 o                         
  12  10   7        157.10        160.21        20.81 o                         
  13  10   7         13.51         29.12        26.53 o                         
  14  10   7         16.17         -2.03        30.44 o                         
  15  10   7         39.65         37.73        35.43 o                         
   1  11   7        406.75        468.63        28.54 o                         
   2  11   7        848.59        819.62        46.74 o                         
   3  11   7        255.81        290.18        20.36 o                         
   4  11   7        329.60        271.69        19.09 o                         
   5  11   7       1221.93       1229.71        75.47 o                         
   6  11   7       1281.87       1272.63        81.47 o                         
   7  11   7        650.41        621.81        51.08 o                         
   8  11   7         72.19         53.28        14.70 o                         
   9  11   7          8.68          2.50        14.07 o                         
  10  11   7        316.51        315.04        33.98 o                         
  11  11   7          0.92         -5.61        10.80 o                         
  12  11   7        398.00        466.88        41.08 o                         
  13  11   7         22.72         -1.45        17.68 o                         
  14  11   7          0.00         11.34        15.14 o                         
  15  11   7         35.98         22.16        30.39 o                         
   0  12   7        608.67        671.02        58.03 o                         
   1  12   7         76.59         63.20         8.04 o                         
   2  12   7       1210.76       1356.01        71.60 o                         
   3  12   7        239.41        187.22        15.02 o                         
   4  12   7       3093.25       3097.00       189.83 o                         
   5  12   7       1520.75       1480.49        95.40 o                         
   6  12   7        322.86        261.07        29.76 o                         
   7  12   7        345.16        373.20        31.06 o                         
   8  12   7        140.08        154.32        28.38 o                         
   9  12   7         16.98          9.63        12.39 o                         
  10  12   7        127.01        140.72        18.74 o                         
  11  12   7         84.34        108.46        14.36 o                         
  12  12   7        512.96        602.29        54.68 o                         
  13  12   7        312.53        271.70        40.47 o                         
  14  12   7        814.03        991.27        93.87 o                         
   1  13   7        598.18        651.91        39.68 o                         
   2  13   7         26.09          5.67         7.51 o                         
   3  13   7        792.24        822.86        49.04 o                         
   4  13   7        432.79        468.57        29.74 o                         
   5  13   7         91.53         90.51        10.63 o                         
   6  13   7          0.50         -0.66         5.90 o                         
   7  13   7         11.32          4.59        10.18 o                         
   8  13   7         90.90        112.14        24.05 o                         
   9  13   7         88.35         80.52        16.98 o                         
  10  13   7         59.85         52.35        11.91 o                         
  11  13   7        208.99        220.19        25.71 o                         
  12  13   7         27.20         74.75        14.92 o                         
  13  13   7         73.30        132.86        25.87 o                         
  14  13   7        450.68        397.40        50.04 o                         
   0  14   7         60.34         85.70        16.66 o                         
   1  14   7         55.62         50.36        10.07 o                         
   2  14   7          6.56          6.24         5.23 o                         
   3  14   7        213.81        169.92        23.70 o                         
   4  14   7         18.12          7.17         5.28 o                         
   5  14   7         12.02          8.63         7.31 o                         
   6  14   7         21.69         10.48         7.34 o                         
   7  14   7        237.38        239.94        22.53 o                         
   8  14   7         39.22         32.43        12.13 o                         
   9  14   7        634.15        650.33        56.77 o                         
  10  14   7        164.05        164.87        23.73 o                         
  11  14   7        572.47        643.61        79.20 o                         
  12  14   7          2.87         -9.20        17.31 o                         
  13  14   7         72.49         42.29        17.07 o                         
   1  15   7       1805.93       1800.66       107.09 o                         
   2  15   7        864.23        998.04        60.92 o                         
   3  15   7         75.93         55.38        12.89 o                         
   4  15   7        224.68        169.33        19.89 o                         
   5  15   7        278.19        303.83        29.79 o                         
   6  15   7        237.16        215.30        26.02 o                         
   7  15   7        455.19        429.22        56.36 o                         
   8  15   7          2.05          2.88        12.06 o                         
   9  15   7         13.70          9.95        22.96 o                         
  10  15   7        114.36        135.72        27.95 o                         
  11  15   7        232.47        211.47        28.51 o                         
  12  15   7         22.71         44.66        30.37 o                         
   0  16   7        553.96        657.61        63.14 o                         
   1  16   7         16.44         20.09         6.56 o                         
   2  16   7        180.59        143.55        20.92 o                         
   3  16   7        391.26        367.54        35.27 o                         
   4  16   7          3.03          5.41         6.88 o                         
   5  16   7          0.91          6.25         7.40 o                         
   6  16   7          9.98         25.35        16.08 o                         
   7  16   7         34.79         49.42        16.85 o                         
   8  16   7         36.15         41.10        22.05 o                         
   9  16   7          2.86         -1.37        13.85 o                         
  10  16   7        308.04        288.41        45.92 o                         
  11  16   7          1.70        -13.57        14.46 o                         
  12  16   7         16.50        -29.01        29.01 o                         
   1  17   7        665.35        741.36        47.06 o                         
   2  17   7        113.19         62.37        13.15 o                         
   3  17   7         89.46         83.30        20.45 o                         
   4  17   7        227.58        234.15        32.94 o                         
   5  17   7          6.79         19.98        10.62 o                         
   6  17   7        117.17        100.28        25.18 o                         
   7  17   7          1.92         -3.60        11.67 o                         
   8  17   7          1.80         17.75        27.39 o                         
   9  17   7        226.33        252.91        42.93 o                         
  10  17   7          1.87        -20.49        22.54 o                         
  11  17   7          0.11         -5.50        28.34 o                         
   0  18   7       1140.74       1141.38       112.15 o                         
   1  18   7         31.14         31.69        10.24 o                         
   2  18   7        477.65        452.78        38.24 o                         
   3  18   7         81.00         65.31        26.14 o                         
   4  18   7        272.41        250.99        33.93 o                         
   5  18   7        179.48        157.98        27.11 o                         
   6  18   7        102.73         67.52        23.34 o                         
   7  18   7        316.48        205.24        36.06 o                         
   8  18   7        386.80        399.33        40.98 o                         
   9  18   7         52.71         50.13        20.47 o                         
  10  18   7         22.15         49.50        20.93 o                         
   1  19   7         31.50         26.57        11.03 o                         
   2  19   7          0.05        -12.64        12.64 o                         
   3  19   7         53.94         76.01        20.43 o                         
   4  19   7        206.05        227.94        33.89 o                         
   5  19   7         97.94         56.35        25.38 o                         
   6  19   7          1.23          1.28        13.55 o                         
   7  19   7         13.72         13.04        19.94 o                         
   8  19   7        561.99        510.16        60.09 o                         
   9  19   7          1.18        -22.15        86.73 o                         
   0  20   7         27.00         12.48        18.39 o                         
   1  20   7         50.57         39.29        13.49 o                         
   2  20   7        239.86        298.44        31.58 o                         
   3  20   7        119.45         99.40        32.79 o                         
   4  20   7         23.23         20.26        12.61 o                         
   5  20   7         15.77         39.07        19.66 o                         
   6  20   7        606.41        545.55        58.74 o                         
   7  20   7         53.05         35.21        28.65 o                         
   1  21   7         21.20         24.79        15.36 o                         
   2  21   7        666.09        491.69        48.29 o                         
   3  21   7         13.52         50.68        21.70 o                         
   4  21   7        107.48         73.14        22.02 o                         
   5  21   7          0.79         51.47        23.44 o                         
   0  22   7         11.16         25.46        26.06 o                         
   1  22   7          0.08         -9.58        14.80 o                         
   2  22   7          0.02         20.49        16.18 o                         
   0   0   8       1339.43       1156.78       121.41 o                         
   1   0   8       8747.96       7464.51       779.55 o                         
   2   0   8       1756.58       1729.81       183.77 o                         
   3   0   8       2218.08       1964.35       161.03 o                         
   4   0   8         13.32         27.68        10.89 o                         
   5   0   8         54.18         35.02        12.99 o                         
   6   0   8        170.82        187.60        41.84 o                         
   7   0   8       1597.79       1451.79       124.60 o                         
   8   0   8       4974.07       4460.33       367.49 o                         
   9   0   8        177.12        173.27        27.11 o                         
  10   0   8       1037.34       1030.36       108.09 o                         
  11   0   8       1318.96       1133.15       117.06 o                         
  12   0   8         95.42        172.95        43.87 o                         
  13   0   8       1024.59       1062.63       115.65 o                         
  14   0   8         52.14         45.72        43.66 o                         
  15   0   8         96.38         39.09        44.01 o                         
  16   0   8        110.60        121.75       127.78 o                         
  17   0   8         12.06        -40.57       132.45 o                         
   1   1   8        151.78        123.58         9.11 o                         
   2   1   8          4.83          5.56         3.18 o                         
   3   1   8        484.87        390.44        27.97 o                         
   4   1   8         75.81         87.91         8.80 o                         
   5   1   8       8933.03       7237.54       537.72 o                         
   6   1   8        635.72        631.41        48.68 o                         
   7   1   8        146.38        203.59        21.33 o                         
   8   1   8          1.45         -0.95         9.57 o                         
   9   1   8         13.41         22.20        14.72 o                         
  10   1   8        721.63        675.19        50.95 o                         
  11   1   8        161.77        169.70        21.91 o                         
  12   1   8         22.84         25.82        10.58 o                         
  13   1   8         86.32         83.91        19.62 o                         
  14   1   8         65.92         79.21        17.73 o                         
  15   1   8          0.83         32.68        26.71 o                         
  16   1   8         30.30        -39.31        50.60 o                         
  17   1   8        125.88         12.30       100.32 o                         
   0   2   8        859.22        889.90        62.88 o                         
   1   2   8      20432.09      19138.08      1093.77 o                         
   2   2   8       6139.44       5879.86       403.82 o                         
   3   2   8       3950.32       3698.45       226.34 o                         
   4   2   8       1486.08       1501.72        99.21 o                         
   5   2   8       3725.48       3343.61       272.95 o                         
   6   2   8       1316.52       1177.47        80.19 o                         
   7   2   8       3593.40       3466.46       222.34 o                         
   8   2   8        226.86        245.36        19.49 o                         
   9   2   8       2792.81       2633.55       152.42 o                         
  10   2   8        242.99        255.66        23.10 o                         
  11   2   8          4.62         22.21         6.25 o                         
  12   2   8        185.14        210.73        20.49 o                         
  13   2   8        548.71        568.07        48.38 o                         
  14   2   8        208.61        240.76        34.28 o                         
  15   2   8          0.96        -21.88        26.87 o                         
  16   2   8        304.67        362.74        67.72 o                         
  17   2   8        104.58         87.36        44.04 o                         
   1   3   8       6839.99       6570.79       359.61 o                         
   2   3   8        962.91        857.54        52.17 o                         
   3   3   8       9019.78       8888.02       539.29 o                         
   4   3   8          1.08          1.37         4.97 o                         
   5   3   8        675.63        717.61        47.56 o                         
   6   3   8         23.18         16.58         5.71 o                         
   7   3   8        270.02        248.75        22.64 o                         
   8   3   8        895.42        753.70        52.38 o                         
   9   3   8       1014.32        954.91        60.62 o                         
  10   3   8        624.39        645.73        44.31 o                         
  11   3   8        713.15        634.90        42.69 o                         
  12   3   8          0.73         12.44         8.06 o                         
  13   3   8          0.36        -11.60        12.00 o                         
  14   3   8        103.52        131.40        20.08 o                         
  15   3   8        206.28        223.76        58.98 o                         
  16   3   8        136.34        120.59        39.72 o                         
  17   3   8        227.81        211.73        59.88 o                         
   0   4   8       2578.68       2543.12       190.01 o                         
   1   4   8        216.94        275.57        18.47 o                         
   2   4   8        697.45        750.36        42.94 o                         
   3   4   8       1161.59        973.41        53.89 o                         
   4   4   8        463.34        374.06        26.88 o                         
   5   4   8         15.06         16.81         6.46 o                         
   6   4   8       4257.33       3930.96       254.21 o                         
   7   4   8         55.26         49.31         8.03 o                         
   8   4   8       2625.85       2413.68       151.51 o                         
   9   4   8       1009.94        981.13        58.29 o                         
  10   4   8        184.21        187.92        17.89 o                         
  11   4   8        317.43        352.85        27.78 o                         
  12   4   8       1127.31        994.67        63.43 o                         
  13   4   8        216.32        172.39        21.42 o                         
  14   4   8          8.94          7.86        22.00 o                         
  15   4   8         31.01         28.72        21.52 o                         
  16   4   8        178.47        148.32        57.19 o                         
   1   5   8          1.46         -0.37         3.51 o                         
   2   5   8          0.06          5.10         5.56 o                         
   3   5   8        408.21        553.42        33.15 o                         
   4   5   8        903.10       1150.40        73.62 o                         
   5   5   8        306.18        307.77        22.18 o                         
   6   5   8        118.56        191.86        23.03 o                         
   7   5   8       2458.64       2152.37       143.27 o                         
   8   5   8       2889.63       2761.56       182.21 o                         
   9   5   8        370.51        410.52        31.21 o                         
  10   5   8       2748.51       2556.92       146.46 o                         
  11   5   8       2604.94       2423.01       146.64 o                         
  12   5   8          3.22         21.44         9.92 o                         
  13   5   8        206.86        203.47        21.44 o                         
  14   5   8        170.78        187.95        21.38 o                         
  15   5   8         20.79         16.89        29.93 o                         
  16   5   8         46.00        115.36        20.71 o                         
   0   6   8       4633.28       4783.65       355.62 o                         
   1   6   8        537.58        586.52        32.22 o                         
   2   6   8         88.71        102.39         8.92 o                         
   3   6   8         28.12         32.62         6.68 o                         
   4   6   8         31.47         18.96         5.95 o                         
   5   6   8         12.65          7.73         5.28 o                         
   6   6   8        518.33        480.03        40.49 o                         
   7   6   8          0.94         22.87         8.24 o                         
   8   6   8        623.83        611.69        47.89 o                         
   9   6   8         15.43          5.66         7.47 o                         
  10   6   8         72.96         86.85        12.44 o                         
  11   6   8        126.82        130.65        21.09 o                         
  12   6   8         41.28         46.96        10.79 o                         
  13   6   8        282.01        298.57        28.86 o                         
  14   6   8         14.86         15.44        15.14 o                         
  15   6   8        424.57        517.54        54.63 o                         
  16   6   8          1.39        -20.32        20.54 o                         
   1   7   8          0.52          6.94         5.51 o                         
   2   7   8        842.18        920.14        50.64 o                         
   3   7   8          3.04         10.25         5.41 o                         
   4   7   8        493.62        490.42        31.49 o                         
   5   7   8         52.53         60.90        15.14 o                         
   6   7   8         25.17         19.54         7.76 o                         
   7   7   8        454.51        462.76        35.54 o                         
   8   7   8        151.38        138.09        17.14 o                         
   9   7   8        232.26        218.45        23.58 o                         
  10   7   8        567.55        531.54        39.08 o                         
  11   7   8        313.57        254.68        26.98 o                         
  12   7   8        543.53        575.78        44.81 o                         
  13   7   8         68.61         75.57        18.06 o                         
  14   7   8         66.53         56.02        21.06 o                         
  15   7   8         12.41         31.53        56.22 o                         
  16   7   8        216.14        233.45        47.68 o                         
   0   8   8       5915.45       6679.01       494.81 o                         
   1   8   8        229.24        268.70        17.45 o                         
   2   8   8       1236.51       1502.61        80.94 o                         
   3   8   8         38.66         58.97         7.13 o                         
   4   8   8        704.20        707.46        43.44 o                         
   5   8   8          0.65          0.72         3.80 o                         
   6   8   8       1163.28       1233.43        85.57 o                         
   7   8   8        620.08        620.13        47.32 o                         
   8   8   8        244.26        257.81        34.41 o                         
   9   8   8        117.52         99.74        19.44 o                         
  10   8   8        117.58        122.62        22.57 o                         
  11   8   8         94.31        118.26        18.71 o                         
  12   8   8          7.01          4.13        14.72 o                         
  13   8   8          0.83          2.58        12.16 o                         
  14   8   8         64.31         63.67        22.27 o                         
  15   8   8         53.25         19.64        25.73 o                         
  16   8   8        274.50         84.57        58.64 o                         
   1   9   8          0.49          0.49         5.82 o                         
   2   9   8       5394.54       5651.31       297.15 o                         
   3   9   8        603.48        536.37        34.37 o                         
   4   9   8          0.02          9.79         5.62 o                         
   5   9   8       1119.31       1162.11        75.84 o                         
   6   9   8         43.10         46.23        11.50 o                         
   7   9   8          0.11         -6.89         6.89 o                         
   8   9   8        818.43        721.52        51.20 o                         
   9   9   8         15.09         19.38         9.71 o                         
  10   9   8         74.01         60.85        17.78 o                         
  11   9   8        111.23        114.98        18.31 o                         
  12   9   8        255.68        294.52        28.32 o                         
  13   9   8         83.01         94.91        44.20 o                         
  14   9   8         23.61          8.04        27.88 o                         
  15   9   8         10.36         12.44        28.85 o                         
   0  10   8       5417.53       5602.04       387.71 o                         
   1  10   8       1409.22       1529.11        77.18 o                         
   2  10   8        921.68        930.97        48.57 o                         
   3  10   8       1789.20       1759.93        95.67 o                         
   4  10   8        400.04        431.11        32.97 o                         
   5  10   8        550.38        536.00        36.80 o                         
   6  10   8        248.93        260.05        34.00 o                         
   7  10   8        145.28        148.54        18.00 o                         
   8  10   8         18.85         20.29         9.84 o                         
   9  10   8        263.21        316.91        36.83 o                         
  10  10   8        242.24        311.31        35.49 o                         
  11  10   8         97.11         61.14        16.90 o                         
  12  10   8        396.41        463.85        47.88 o                         
  13  10   8        448.24        460.09        48.46 o                         
  14  10   8        183.16        168.42        29.36 o                         
  15  10   8          0.39        -46.88        46.88 o                         
   1  11   8        116.97        106.00        11.64 o                         
   2  11   8        207.42        285.94        18.71 o                         
   3  11   8       1078.10       1011.02        53.94 o                         
   4  11   8          0.07          0.04         6.38 o                         
   5  11   8         99.81        116.95        15.70 o                         
   6  11   8         17.60         10.67         6.90 o                         
   7  11   8         80.65        102.53        15.46 o                         
   8  11   8        330.00        344.24        40.18 o                         
   9  11   8        201.61        232.59        40.44 o                         
  10  11   8         20.98         11.86        23.04 o                         
  11  11   8        175.34        214.59        43.01 o                         
  12  11   8         22.66         -2.70        11.93 o                         
  13  11   8          1.42         -1.76        38.19 o                         
  14  11   8          0.21         -3.94        15.57 o                         
   0  12   8       6235.77       6391.69       478.19 o                         
   1  12   8          0.09          3.21         4.84 o                         
   2  12   8        877.18        939.53        51.42 o                         
   3  12   8       2167.15       2261.15       121.08 o                         
   4  12   8        189.27        154.63        13.45 o                         
   5  12   8        580.42        524.53        39.03 o                         
   6  12   8         84.65         83.25        19.82 o                         
   7  12   8          0.12         -7.04        11.88 o                         
   8  12   8          0.44          0.21         6.03 o                         
   9  12   8         12.75         24.20        14.50 o                         
  10  12   8          0.63          6.34         8.36 o                         
  11  12   8          0.11         -1.36         9.69 o                         
  12  12   8        363.25        402.45        58.62 o                         
  13  12   8          0.01          4.56        31.45 o                         
  14  12   8        188.96        172.48        28.93 o                         
   1  13   8       2881.88       3001.34       160.54 o                         
   2  13   8        440.00        396.84        30.32 o                         
   3  13   8        677.73        665.37        39.31 o                         
   4  13   8         48.65         23.70         8.73 o                         
   5  13   8         18.36          0.85         8.40 o                         
   6  13   8        176.25        137.84        24.27 o                         
   7  13   8        508.25        617.97        53.91 o                         
   8  13   8         27.44         11.75        10.76 o                         
   9  13   8        118.96         79.38        28.18 o                         
  10  13   8        245.31        264.53        26.69 o                         
  11  13   8         89.39         76.46        16.66 o                         
  12  13   8        120.23         93.41        24.03 o                         
  13  13   8        456.99        571.75        72.70 o                         
   0  14   8          2.44         -1.19         7.81 o                         
   1  14   8        776.05        851.70        56.19 o                         
   2  14   8         40.60         26.92         6.50 o                         
   3  14   8         87.65         93.89        12.91 o                         
   4  14   8         91.60         89.11         9.78 o                         
   5  14   8         60.07         43.58         8.59 o                         
   6  14   8        410.80        421.66        39.48 o                         
   7  14   8        338.93        369.82        39.40 o                         
   8  14   8        388.04        429.69        41.35 o                         
   9  14   8         20.96         23.46        11.59 o                         
  10  14   8         10.01         19.77        16.06 o                         
  11  14   8         44.56         49.89        19.60 o                         
  12  14   8          3.49        -10.51        28.80 o                         
  13  14   8        606.29        767.39        79.88 o                         
   1  15   8        324.63        225.14        28.25 o                         
   2  15   8        320.08        316.38        31.08 o                         
   3  15   8         22.27          0.11        22.96 o                         
   4  15   8        137.00        119.79        17.24 o                         
   5  15   8        389.40        361.05        33.63 o                         
   6  15   8         20.42         17.90         9.24 o                         
   7  15   8         94.71        110.67        20.06 o                         
   8  15   8       2230.85       2293.69       190.90 o                         
   9  15   8        445.25        474.46        54.85 o                         
  10  15   8       1631.07       1867.17       154.03 o                         
  11  15   8         16.32         10.96        27.75 o                         
  12  15   8         18.32          6.98        16.08 o                         
   0  16   8        148.34        133.82        30.86 o                         
   1  16   8        654.91        722.65        50.63 o                         
   2  16   8          0.31         -3.00         6.86 o                         
   3  16   8        289.56        242.04        25.99 o                         
   4  16   8         58.74         57.76        13.17 o                         
   5  16   8         28.37         27.29        10.20 o                         
   6  16   8         36.76         35.93        10.87 o                         
   7  16   8         42.99         85.12        21.32 o                         
   8  16   8        181.66        218.61        36.53 o                         
   9  16   8        143.49        146.99        22.35 o                         
  10  16   8        112.46        130.79        25.85 o                         
  11  16   8         79.58         87.30        24.48 o                         
   1  17   8        182.51        194.09        18.49 o                         
   2  17   8         24.78         22.77         7.86 o                         
   3  17   8         26.25         10.89        13.83 o                         
   4  17   8          0.09          3.24        12.91 o                         
   5  17   8          1.14         12.23        10.01 o                         
   6  17   8        101.90        116.23        17.36 o                         
   7  17   8          5.50         -4.38        11.29 o                         
   8  17   8        165.41        206.68        26.94 o                         
   9  17   8         50.27         37.24        26.62 o                         
  10  17   8        117.21        117.22        24.94 o                         
   0  18   8        251.95        219.47        56.14 o                         
   1  18   8        241.09        231.79        24.56 o                         
   2  18   8        121.49        159.05        22.37 o                         
   3  18   8        627.26        492.49        51.24 o                         
   4  18   8        137.68        185.47        35.32 o                         
   5  18   8          8.01         10.69        18.21 o                         
   6  18   8        725.44        674.69        80.14 o                         
   7  18   8          0.00         -5.03        19.05 o                         
   8  18   8        428.97        458.03        47.69 o                         
   9  18   8         37.33          5.88        22.96 o                         
   1  19   8         55.60         76.02        19.14 o                         
   2  19   8        196.57        159.16        44.98 o                         
   3  19   8        439.65        476.55        52.40 o                         
   4  19   8        219.54        230.09        26.39 o                         
   5  19   8        206.82        200.69        24.09 o                         
   6  19   8         10.52         17.74        17.14 o                         
   7  19   8         10.56        -12.70        28.61 o                         
   8  19   8          0.22         -6.47        26.55 o                         
   0  20   8         14.44         22.91        19.75 o                         
   1  20   8         34.55         45.16        13.43 o                         
   2  20   8          5.08         24.23        17.05 o                         
   3  20   8         74.95         82.60        28.74 o                         
   4  20   8         15.94         15.42        26.07 o                         
   5  20   8         24.69         28.58        23.69 o                         
   6  20   8        342.26        342.67        35.06 o                         
   7  20   8         53.05         53.68        41.44 o                         
   1  21   8          4.08         15.02        16.20 o                         
   2  21   8         14.87         34.39        15.58 o                         
   3  21   8         30.14         57.26        16.61 o                         
   4  21   8          0.10          8.77        23.87 o                         
   5  21   8         50.02         56.65        17.56 o                         
   0  22   8          3.75         -1.43        22.73 o                         
   1  22   8         55.27         55.22        17.66 o                         
   1   1   9         39.65         25.26         3.84 o                         
   2   1   9       1529.44       1417.97        83.50 o                         
   3   1   9       5560.80       5594.03       339.56 o                         
   4   1   9       1815.35       1778.79       123.39 o                         
   5   1   9        322.42        224.22        24.42 o                         
   6   1   9       3466.36       3179.94       238.25 o                         
   7   1   9       1336.36       1242.60        92.67 o                         
   8   1   9        123.80        101.79        14.07 o                         
   9   1   9         39.90         36.86         9.97 o                         
  10   1   9        233.30        212.60        23.97 o                         
  11   1   9         10.71         35.61        14.11 o                         
  12   1   9         80.97         72.78        15.76 o                         
  13   1   9         78.75        106.89        25.63 o                         
  14   1   9        186.58        243.50        29.60 o                         
  15   1   9          5.58        -16.67        16.67 o                         
  16   1   9        342.53        365.87        66.60 o                         
   0   2   9       1632.49       1529.69       115.11 o                         
   1   2   9       1844.47       1754.21        92.95 o                         
   2   2   9       1748.98       1681.16        98.49 o                         
   3   2   9       1084.92       1073.78        64.39 o                         
   4   2   9          0.66         12.79         3.89 o                         
   5   2   9       1692.79       1479.67        95.24 o                         
   6   2   9         10.45         17.02         8.02 o                         
   7   2   9        156.55        226.16        22.02 o                         
   8   2   9        450.31        502.18        38.02 o                         
   9   2   9       5234.35       4702.09       328.16 o                         
  10   2   9          0.02          3.20        11.39 o                         
  11   2   9       3737.59       3167.00       206.18 o                         
  12   2   9        821.16        777.36        60.46 o                         
  13   2   9         40.69         38.89        17.27 o                         
  14   2   9        108.50        120.84        21.06 o                         
  15   2   9         45.30        -35.88        35.88 o                         
  16   2   9         51.24         -7.16        59.05 o                         
   1   3   9       6770.67       7071.32       405.53 o                         
   2   3   9        258.33        234.21        17.28 o                         
   3   3   9       6275.36       6454.94       391.90 o                         
   4   3   9          0.01          6.02         5.14 o                         
   5   3   9        317.21        323.33        35.42 o                         
   6   3   9        493.55        546.95        38.12 o                         
   7   3   9        296.03        251.28        27.72 o                         
   8   3   9         38.77         42.54        10.74 o                         
   9   3   9       1941.19       1779.60       108.75 o                         
  10   3   9         51.78         76.63         9.90 o                         
  11   3   9        208.36        243.54        24.61 o                         
  12   3   9        424.57        425.52        40.76 o                         
  13   3   9         62.87         77.40        22.60 o                         
  14   3   9        132.79        172.73        39.31 o                         
  15   3   9         85.89         63.06        43.07 o                         
  16   3   9        159.33        131.92        44.70 o                         
   0   4   9       7755.20       7136.05       528.54 o                         
   1   4   9       3737.52       3809.34       220.16 o                         
   2   4   9        128.01        114.93         9.39 o                         
   3   4   9       4582.32       4425.09       243.96 o                         
   4   4   9        213.17        181.07        14.31 o                         
   5   4   9        324.88        346.69        23.60 o                         
   6   4   9         14.60         18.46         7.68 o                         
   7   4   9         80.31         88.66        11.43 o                         
   8   4   9         12.31          5.01         8.81 o                         
   9   4   9        529.62        522.96        34.49 o                         
  10   4   9       1325.96       1297.86        76.62 o                         
  11   4   9         98.77        103.86        15.96 o                         
  12   4   9         22.91         15.84        12.47 o                         
  13   4   9        130.27        146.25        22.98 o                         
  14   4   9         22.98         39.10        23.60 o                         
  15   4   9         31.50          8.77        30.21 o                         
  16   4   9         59.40         -0.71        32.97 o                         
   1   5   9       7640.44       7638.73       462.03 o                         
   2   5   9        121.35        184.08        13.84 o                         
   3   5   9          0.39          1.21         4.99 o                         
   4   5   9       1315.58       1196.88        68.35 o                         
   5   5   9         64.76         95.52         9.38 o                         
   6   5   9       1875.97       1778.43       116.19 o                         
   7   5   9        569.72        596.70        46.53 o                         
   8   5   9          6.22          5.27        13.71 o                         
   9   5   9         17.43         10.17        12.20 o                         
  10   5   9          2.07          2.34        11.61 o                         
  11   5   9        736.23        672.02        48.41 o                         
  12   5   9        169.55        149.82        17.34 o                         
  13   5   9         29.70         29.52        18.90 o                         
  14   5   9        301.77        354.76        35.46 o                         
  15   5   9         35.38         76.50        51.58 o                         
  16   5   9        337.50        293.02        87.94 o                         
   0   6   9          0.23         40.85         7.49 o                         
   1   6   9       5760.93       6112.21       369.84 o                         
   2   6   9       2155.90       2082.75       116.61 o                         
   3   6   9       4771.86       4834.52       267.04 o                         
   4   6   9        210.36        241.17        16.98 o                         
   5   6   9        265.95        242.14        17.57 o                         
   6   6   9        498.88        412.98        36.95 o                         
   7   6   9         55.59         44.83        18.15 o                         
   8   6   9       1447.35       1414.17       103.10 o                         
   9   6   9        136.17        155.71        24.41 o                         
  10   6   9          4.93          2.98         6.50 o                         
  11   6   9        373.93        305.32        27.10 o                         
  12   6   9        588.03        550.68        48.67 o                         
  13   6   9         21.65         28.01        14.58 o                         
  14   6   9         68.29         50.01        20.97 o                         
  15   6   9        438.22        491.75        52.97 o                         
  16   6   9        105.20         93.00        20.82 o                         
   1   7   9        967.68       1076.49        58.82 o                         
   2   7   9        371.59        437.35        26.96 o                         
   3   7   9        520.42        478.40        32.48 o                         
   4   7   9        951.85        967.99        55.52 o                         
   5   7   9        342.04        363.36        28.25 o                         
   6   7   9        100.02         94.27        11.27 o                         
   7   7   9          1.13         18.68        11.62 o                         
   8   7   9          9.18         28.37        16.15 o                         
   9   7   9        461.50        470.77        55.76 o                         
  10   7   9         59.99         62.58        20.53 o                         
  11   7   9        154.25        180.87        19.29 o                         
  12   7   9        141.78        146.20        18.09 o                         
  13   7   9         15.05         15.61        15.67 o                         
  14   7   9        395.04        364.18        42.72 o                         
  15   7   9          2.78         -7.85        34.83 o                         
  16   7   9        248.06        267.26        37.42 o                         
   0   8   9       2709.66       2691.23       175.72 o                         
   1   8   9       2292.61       2307.10       114.17 o                         
   2   8   9          1.41         10.72         5.87 o                         
   3   8   9       2665.49       2835.13       164.79 o                         
   4   8   9        267.12        263.65        21.62 o                         
   5   8   9       1529.77       1640.97       103.05 o                         
   6   8   9       1489.58       1378.22        89.04 o                         
   7   8   9       1066.40       1090.76        75.93 o                         
   8   8   9          0.00          4.21         9.42 o                         
   9   8   9        900.61        870.05        75.79 o                         
  10   8   9        258.18        224.80        34.34 o                         
  11   8   9         46.25         27.84        18.99 o                         
  12   8   9        655.26        569.70        46.03 o                         
  13   8   9         70.60         63.76        15.69 o                         
  14   8   9          1.67          8.96        25.86 o                         
  15   8   9         80.63         59.25        27.52 o                         
   1   9   9        190.45        203.50        13.94 o                         
   2   9   9        820.38        820.57        43.62 o                         
   3   9   9        680.40        873.94        53.34 o                         
   4   9   9       7877.05       7560.84       457.58 o                         
   5   9   9        661.38        728.83        54.82 o                         
   6   9   9       1345.04       1403.05        97.08 o                         
   7   9   9         90.02        105.21        13.15 o                         
   8   9   9          2.04         -1.62         9.48 o                         
   9   9   9        222.77        191.91        24.47 o                         
  10   9   9        957.76        963.94        70.43 o                         
  11   9   9        241.91        198.41        23.85 o                         
  12   9   9         27.48         17.80        27.13 o                         
  13   9   9         37.13         64.39        40.30 o                         
  14   9   9        362.10        348.26        43.24 o                         
  15   9   9        112.56        108.08        53.46 o                         
   0  10   9         39.44         33.79         8.32 o                         
   1  10   9        868.70        956.69        49.54 o                         
   2  10   9         59.20         93.79         8.93 o                         
   3  10   9          6.45          1.60         7.42 o                         
   4  10   9        335.81        319.05        23.23 o                         
   5  10   9         36.68         57.40         8.93 o                         
   6  10   9        456.24        390.00        35.00 o                         
   7  10   9        146.13        158.42        21.29 o                         
   8  10   9          0.28         -5.36         8.58 o                         
   9  10   9       1134.89       1244.57        92.41 o                         
  10  10   9         22.84         16.37        12.84 o                         
  11  10   9        292.51        271.10        28.39 o                         
  12  10   9       1441.49       1381.81       101.80 o                         
  13  10   9         39.32         10.86        14.49 o                         
  14  10   9         95.88         65.05        37.54 o                         
  15  10   9        143.75        116.45        51.78 o                         
   1  11   9          0.20          2.21         5.22 o                         
   2  11   9        977.40       1192.14        62.85 o                         
   3  11   9        717.97        671.08        37.61 o                         
   4  11   9        138.42        199.49        14.94 o                         
   5  11   9        208.45        209.36        20.55 o                         
   6  11   9        673.88        817.76        82.25 o                         
   7  11   9        345.55        378.13        33.48 o                         
   8  11   9        112.11        150.82        21.30 o                         
   9  11   9         10.23         29.34        18.00 o                         
  10  11   9        462.11        507.07        42.25 o                         
  11  11   9        105.43         99.98        26.21 o                         
  12  11   9        116.40        173.63        29.00 o                         
  13  11   9         17.36         -8.36        50.43 o                         
  14  11   9        970.57        843.93        82.86 o                         
   0  12   9        898.38        934.38        70.28 o                         
   1  12   9         88.94         85.26        10.03 o                         
   2  12   9         27.41         36.40         7.94 o                         
   3  12   9        961.58        964.09        57.83 o                         
   4  12   9       1378.53       1354.00        74.84 o                         
   5  12   9        463.09        320.48        43.78 o                         
   6  12   9       1911.73       1958.83       131.78 o                         
   7  12   9        334.07        290.11        25.70 o                         
   8  12   9         69.14         74.28        18.00 o                         
   9  12   9          3.31         12.06        13.02 o                         
  10  12   9        173.54        239.61        31.82 o                         
  11  12   9         21.20         10.74        18.79 o                         
  12  12   9       1706.68       2021.27       195.36 o                         
  13  12   9          7.23         24.82        15.17 o                         
  14  12   9        268.94        303.87        41.94 o                         
   1  13   9        325.98        343.54        25.99 o                         
   2  13   9       1054.76       1044.13        56.58 o                         
   3  13   9          1.17          6.36         6.55 o                         
   4  13   9        706.45        617.66        43.62 o                         
   5  13   9        427.48        473.29        44.06 o                         
   6  13   9          0.00          8.05         7.25 o                         
   7  13   9        354.17        403.10        32.91 o                         
   8  13   9          4.29        -10.49        10.49 o                         
   9  13   9        313.45        324.65        39.11 o                         
  10  13   9        617.49        818.98        69.91 o                         
  11  13   9         14.57         10.54        10.99 o                         
  12  13   9         20.84         75.82        30.21 o                         
  13  13   9          6.16        -16.90        16.90 o                         
   0  14   9        711.97        830.38        68.98 o                         
   1  14   9        447.36        521.22        33.96 o                         
   2  14   9         43.50         73.70         9.14 o                         
   3  14   9        449.74        447.36        32.23 o                         
   4  14   9        258.30        208.95        16.34 o                         
   5  14   9        129.17        110.71        17.23 o                         
   6  14   9        175.59        146.45        16.09 o                         
   7  14   9         11.17         31.99        13.16 o                         
   8  14   9         31.74         49.32        20.81 o                         
   9  14   9        675.29        875.35        81.94 o                         
  10  14   9          6.81          2.33        11.84 o                         
  11  14   9         24.97         29.00        18.17 o                         
  12  14   9         40.23         41.34        18.36 o                         
  13  14   9        344.03        374.88        49.68 o                         
   1  15   9        659.48        712.48        46.32 o                         
   2  15   9         23.48         33.99         9.49 o                         
   3  15   9        487.32        461.39        38.54 o                         
   4  15   9          2.65         -3.14         5.29 o                         
   5  15   9         10.48          6.33         8.21 o                         
   6  15   9         15.21         11.36         7.56 o                         
   7  15   9        528.65        642.21        55.53 o                         
   8  15   9         35.82         54.86        26.59 o                         
   9  15   9          3.90         -3.48        12.51 o                         
  10  15   9          2.52         -6.11        11.75 o                         
  11  15   9         25.29         34.98        14.30 o                         
  12  15   9        263.56        381.71        74.18 o                         
   0  16   9         57.89         35.43        16.62 o                         
   1  16   9         19.07         17.93         9.71 o                         
   2  16   9          4.46          3.48         7.14 o                         
   3  16   9         58.02         31.88        10.12 o                         
   4  16   9         50.36         38.37         9.04 o                         
   5  16   9        327.33        365.27        32.21 o                         
   6  16   9         54.93         28.88        15.76 o                         
   7  16   9        369.45        447.68        44.90 o                         
   8  16   9         82.42         94.52        35.20 o                         
   9  16   9        784.01        973.98        89.03 o                         
  10  16   9        125.22        104.45        20.40 o                         
  11  16   9        139.97        137.42        26.96 o                         
   1  17   9         65.59         66.60        12.76 o                         
   2  17   9        251.46        174.92        20.91 o                         
   3  17   9         54.87         38.85        10.41 o                         
   4  17   9        150.42        161.04        19.35 o                         
   5  17   9         12.94          0.12        10.72 o                         
   6  17   9         36.57         62.25        19.30 o                         
   7  17   9         33.58         43.55        21.11 o                         
   8  17   9         13.38         -9.50        13.39 o                         
   9  17   9         61.29         89.68        22.18 o                         
  10  17   9         18.43         35.94        29.42 o                         
   0  18   9        115.64        191.45        49.35 o                         
   1  18   9         99.31        104.68        25.90 o                         
   2  18   9        212.19        149.53        22.74 o                         
   3  18   9         90.72         93.61        17.12 o                         
   4  18   9         77.43         88.44        15.54 o                         
   5  18   9        186.39        196.43        25.69 o                         
   6  18   9         18.66         23.42        14.43 o                         
   7  18   9        466.98        539.83        75.23 o                         
   8  18   9          0.42         19.31        18.63 o                         
   9  18   9          1.27         -0.89        24.80 o                         
   1  19   9        448.16        543.98        44.08 o                         
   2  19   9        452.17        486.24        40.34 o                         
   3  19   9         17.21         30.95        15.71 o                         
   4  19   9         84.34         79.75        17.53 o                         
   5  19   9         57.39         59.10        24.53 o                         
   6  19   9         51.10         60.34        26.05 o                         
   7  19   9        102.05         86.48        25.17 o                         
   8  19   9         13.50         30.72        21.03 o                         
   0  20   9        265.72        265.11        42.13 o                         
   1  20   9         44.93         36.09        12.17 o                         
   2  20   9          3.43         27.70        17.22 o                         
   3  20   9          2.13         15.00        22.89 o                         
   4  20   9          0.64         17.84        18.33 o                         
   5  20   9          2.05          4.43        14.15 o                         
   6  20   9        101.27         68.79        33.11 o                         
   1  21   9          1.00          6.66        22.02 o                         
   2  21   9         28.85         84.58        22.49 o                         
   3  21   9        150.87        184.37        27.82 o                         
   4  21   9         35.78         11.02        38.97 o                         
   0   0  10       2313.96       2063.05       212.77 o                         
   1   0  10       6817.20       6079.75       494.09 o                         
   2   0  10          7.37         28.91         6.44 o                         
   3   0  10       5475.02       5536.06       502.55 o                         
   4   0  10       1449.74       1512.03       166.24 o                         
   5   0  10      20277.61      19682.78      2058.74 o                         
   6   0  10       2512.64       2516.90       269.79 o                         
   7   0  10       1246.24       1390.05       157.27 o                         
   8   0  10       2201.29       2160.19       238.00 o                         
   9   0  10        406.25        475.78        66.14 o                         
  10   0  10       3478.01       3266.90       356.70 o                         
  11   0  10       2318.83       2036.84       221.81 o                         
  12   0  10        362.67        526.85        76.89 o                         
  13   0  10        195.49        161.54        34.21 o                         
  14   0  10         75.88         87.42        27.20 o                         
  15   0  10         15.00         45.11       136.73 o                         
  16   0  10         59.90         -2.23        87.09 o                         
   1   1  10       2429.75       2466.15       136.03 o                         
   2   1  10       3450.86       3047.58       168.12 o                         
   3   1  10      12779.13      12960.88       782.49 o                         
   4   1  10       1673.70       1560.87       110.92 o                         
   5   1  10       1253.89       1285.86        92.81 o                         
   6   1  10         11.79         13.81        11.58 o                         
   7   1  10       5266.95       4920.50       340.94 o                         
   8   1  10         56.09         40.45        10.46 o                         
   9   1  10        409.38        374.09        35.00 o                         
  10   1  10       1870.14       1651.36       113.87 o                         
  11   1  10        455.71        481.27        42.84 o                         
  12   1  10        479.27        420.74        42.24 o                         
  13   1  10        377.01        455.64        43.43 o                         
  14   1  10        223.64        183.71        28.43 o                         
  15   1  10         47.18         46.05        29.73 o                         
  16   1  10         40.70        -43.86        50.74 o                         
   0   2  10         16.24         25.21         7.82 o                         
   1   2  10       3694.67       3366.64       204.77 o                         
   2   2  10       3849.25       3849.27       222.46 o                         
   3   2  10       5466.18       5288.08       302.90 o                         
   4   2  10          2.79         -0.94         4.42 o                         
   5   2  10        373.88        274.03        27.33 o                         
   6   2  10          4.40         -0.34         5.22 o                         
   7   2  10        412.69        404.25        31.63 o                         
   8   2  10        126.19        124.34        16.26 o                         
   9   2  10       1164.66       1164.39        88.54 o                         
  10   2  10         45.21         56.10        13.85 o                         
  11   2  10       1006.52       1113.57        85.23 o                         
  12   2  10        374.05        363.68        37.31 o                         
  13   2  10         79.85         47.20        15.44 o                         
  14   2  10        205.09        251.69        33.20 o                         
  15   2  10        127.51        214.68       117.21 o                         
  16   2  10         26.16         -5.22        28.05 o                         
   1   3  10       2126.19       2224.00       122.83 o                         
   2   3  10        326.24        337.71        21.50 o                         
   3   3  10       1097.52        903.25        57.43 o                         
   4   3  10        966.22        806.28        52.06 o                         
   5   3  10        795.91        908.57        54.99 o                         
   6   3  10        359.11        326.43        27.49 o                         
   7   3  10       1533.98       1361.86        91.57 o                         
   8   3  10       2711.55       2370.44       141.58 o                         
   9   3  10        478.96        440.76        32.04 o                         
  10   3  10          6.78         20.47        19.46 o                         
  11   3  10        173.94        185.25        24.70 o                         
  12   3  10         19.94         18.54        13.82 o                         
  13   3  10        302.70        404.85        45.29 o                         
  14   3  10          0.11         -1.24        27.53 o                         
  15   3  10        254.53        261.70        59.71 o                         
  16   3  10        130.26         52.01        39.42 o                         
   0   4  10       1846.62       1622.93       123.09 o                         
   1   4  10         44.80         24.58         4.42 o                         
   2   4  10       4554.09       4351.27       251.41 o                         
   3   4  10       1606.63       1713.94       101.14 o                         
   4   4  10         17.49          8.28         4.05 o                         
   5   4  10       8789.30       8113.97       518.70 o                         
   6   4  10          0.03         -5.20         6.55 o                         
   7   4  10        472.82        415.90        41.40 o                         
   8   4  10       1709.20       1293.03        87.18 o                         
   9   4  10       1731.15       1596.29       102.27 o                         
  10   4  10       2744.70       2346.27       144.25 o                         
  11   4  10        151.79        169.02        16.80 o                         
  12   4  10         24.78         20.36        12.82 o                         
  13   4  10         36.36         30.16        15.56 o                         
  14   4  10         89.45         85.40        55.82 o                         
  15   4  10         68.89         64.95        51.23 o                         
  16   4  10        205.60        172.56        51.11 o                         
   1   5  10       1789.25       1732.26        97.37 o                         
   2   5  10         20.60         12.29         4.75 o                         
   3   5  10        480.36        561.43        38.05 o                         
   4   5  10       2784.34       2875.08       152.22 o                         
   5   5  10       1591.80       1437.00        84.73 o                         
   6   5  10       1306.84       1183.07        76.29 o                         
   7   5  10       2507.32       2051.98       127.22 o                         
   8   5  10        982.97        976.15        68.44 o                         
   9   5  10         81.90         79.59        21.32 o                         
  10   5  10        524.94        543.42        43.86 o                         
  11   5  10          2.13          1.06        10.88 o                         
  12   5  10          2.43         15.31        14.35 o                         
  13   5  10          6.06         20.61        11.58 o                         
  14   5  10          6.79          0.90        16.26 o                         
  15   5  10        177.28         41.84        83.97 o                         
  16   5  10        211.05        203.47        70.39 o                         
   0   6  10       4624.22       4184.06       341.64 o                         
   1   6  10          5.38          2.52         4.64 o                         
   2   6  10       1507.08       1549.86        91.79 o                         
   3   6  10         80.03        102.37         8.79 o                         
   4   6  10        564.04        570.95        34.38 o                         
   5   6  10        348.17        358.09        27.04 o                         
   6   6  10        689.79        806.29        61.95 o                         
   7   6  10       1485.15       1388.20        95.16 o                         
   8   6  10          8.88         16.44        10.98 o                         
   9   6  10       1210.32       1138.58        82.91 o                         
  10   6  10        716.84        691.76        49.33 o                         
  11   6  10        138.45        171.08        20.25 o                         
  12   6  10        483.18        456.11        42.53 o                         
  13   6  10         68.18         58.11        34.47 o                         
  14   6  10         15.26          3.03        40.61 o                         
  15   6  10        197.94        208.51        30.48 o                         
  16   6  10        151.89        189.48        54.61 o                         
   1   7  10         30.69         35.04         5.98 o                         
   2   7  10        926.85        893.57        50.18 o                         
   3   7  10         77.86         87.86         8.84 o                         
   4   7  10          7.17         10.02         3.60 o                         
   5   7  10         70.99         81.32         8.18 o                         
   6   7  10       1006.49        988.66        63.60 o                         
   7   7  10        506.11        523.51        42.24 o                         
   8   7  10        111.79        114.27        16.34 o                         
   9   7  10        618.49        414.48        37.86 o                         
  10   7  10        370.78        351.10        34.00 o                         
  11   7  10        587.63        574.39        43.68 o                         
  12   7  10          5.78         36.51        16.87 o                         
  13   7  10          0.02        -15.12        15.12 o                         
  14   7  10         39.40         28.72        14.56 o                         
  15   7  10         80.04        128.82        28.77 o                         
   0   8  10        209.17        222.25        21.10 o                         
   1   8  10        307.44        339.67        19.25 o                         
   2   8  10        445.67        442.28        26.38 o                         
   3   8  10        871.31        926.77        51.91 o                         
   4   8  10        530.82        489.80        31.69 o                         
   5   8  10       7437.38       6637.55       427.63 o                         
   6   8  10       1088.73       1082.57        76.20 o                         
   7   8  10        307.22        285.37        29.01 o                         
   8   8  10        850.35        792.43        68.31 o                         
   9   8  10       1621.61       1710.17       125.32 o                         
  10   8  10         13.18         17.72        10.19 o                         
  11   8  10         69.06         61.24        17.62 o                         
  12   8  10        182.23        245.89        26.66 o                         
  13   8  10         71.83         32.41        16.33 o                         
  14   8  10          0.44          3.54        30.43 o                         
  15   8  10         44.22         -4.87        27.43 o                         
   1   9  10         27.09         26.01         5.92 o                         
   2   9  10         13.84         14.87         4.37 o                         
   3   9  10         40.60         36.23         6.15 o                         
   4   9  10       2248.60       2019.81       125.80 o                         
   5   9  10        141.72        110.89        18.37 o                         
   6   9  10        530.03        455.12        38.64 o                         
   7   9  10       1700.43       1776.20       121.61 o                         
   8   9  10         57.78         15.63        22.26 o                         
   9   9  10          0.52         -2.40         9.33 o                         
  10   9  10          5.44         12.87         9.96 o                         
  11   9  10        732.99        696.24        58.35 o                         
  12   9  10        143.62        136.36        22.43 o                         
  13   9  10        104.24         79.28        19.15 o                         
  14   9  10         84.56         83.85        43.02 o                         
  15   9  10         54.52         70.18        30.21 o                         
   0  10  10        522.08        564.88        41.38 o                         
   1  10  10         46.56         52.35         9.82 o                         
   2  10  10        186.14        193.58        15.13 o                         
   3  10  10         41.01         57.58        10.81 o                         
   4  10  10         29.85         24.62         5.60 o                         
   5  10  10         86.31         61.84         9.62 o                         
   6  10  10         11.10          2.56        10.45 o                         
   7  10  10       1260.16       1206.74        92.38 o                         
   8  10  10        361.24        348.07        29.85 o                         
   9  10  10         85.97         79.13        16.02 o                         
  10  10  10        217.01        248.94        30.72 o                         
  11  10  10         91.52        154.90        23.43 o                         
  12  10  10        218.98        232.21        46.02 o                         
  13  10  10        379.56        433.64        48.93 o                         
  14  10  10         25.61         -1.93        24.12 o                         
   1  11  10       1124.65       1191.46        60.33 o                         
   2  11  10          0.03          5.96         4.58 o                         
   3  11  10        167.75        202.00        20.62 o                         
   4  11  10        523.43        554.81        36.85 o                         
   5  11  10       1054.77       1144.07        74.63 o                         
   6  11  10        224.89        209.11        32.91 o                         
   7  11  10        264.43        261.29        25.27 o                         
   8  11  10         23.93         30.51        10.16 o                         
   9  11  10        319.41        383.96        36.54 o                         
  10  11  10         47.58         33.27        23.55 o                         
  11  11  10        437.58        518.94        60.80 o                         
  12  11  10        229.13        252.81        34.18 o                         
  13  11  10          8.61        -15.46        24.16 o                         
  14  11  10         99.31         66.38        21.90 o                         
   0  12  10       2669.72       2603.50       182.21 o                         
   1  12  10        904.19       1012.51        55.38 o                         
   2  12  10         95.59         78.98         9.40 o                         
   3  12  10         32.70         53.61         7.90 o                         
   4  12  10         80.96         73.67        10.82 o                         
   5  12  10         43.08         45.07         9.12 o                         
   6  12  10        302.26        428.08        36.30 o                         
   7  12  10         20.62         23.25        12.35 o                         
   8  12  10          8.27         13.19        12.99 o                         
   9  12  10         17.39          2.57        11.79 o                         
  10  12  10         35.19         31.38        15.83 o                         
  11  12  10          0.25         -5.53        18.46 o                         
  12  12  10          6.72          1.15        20.49 o                         
  13  12  10         60.43         66.19        40.07 o                         
  14  12  10          1.41         15.43        53.09 o                         
   1  13  10       2525.98       2346.04       127.18 o                         
   2  13  10         40.76         47.50         7.49 o                         
   3  13  10       1394.02       1322.55        77.05 o                         
   4  13  10          9.00          2.35         7.44 o                         
   5  13  10         20.88          6.36         8.50 o                         
   6  13  10        126.33        114.98        18.52 o                         
   7  13  10        463.24        455.33        37.40 o                         
   8  13  10        197.17        251.91        32.68 o                         
   9  13  10        529.22        709.23        57.29 o                         
  10  13  10        211.20        261.24        39.08 o                         
  11  13  10         98.28        100.19        27.49 o                         
  12  13  10          4.37        -13.75        13.75 o                         
  13  13  10         95.35         76.50        22.66 o                         
   0  14  10          2.52          3.57         7.02 o                         
   1  14  10        134.66        101.09        10.87 o                         
   2  14  10         88.47         84.43        10.02 o                         
   3  14  10         14.50         18.33         6.84 o                         
   4  14  10         22.46         20.03        11.18 o                         
   5  14  10         57.16         48.30        12.04 o                         
   6  14  10        892.76       1021.49        83.16 o                         
   7  14  10         52.45         69.78        21.08 o                         
   8  14  10        392.62        390.43        42.86 o                         
   9  14  10          2.28         15.10        12.38 o                         
  10  14  10         90.15        120.06        24.16 o                         
  11  14  10        138.14        167.56        25.45 o                         
  12  14  10         14.69         -3.09        22.14 o                         
   1  15  10          6.93          8.31         5.95 o                         
   2  15  10          4.47         -4.10         5.66 o                         
   3  15  10         80.30         45.84         8.50 o                         
   4  15  10          3.70         -2.46         7.15 o                         
   5  15  10         35.42         56.07        12.08 o                         
   6  15  10          4.63          9.25        13.05 o                         
   7  15  10          6.28         29.32        15.14 o                         
   8  15  10        150.72        192.60        25.73 o                         
   9  15  10          6.45         16.31        22.36 o                         
  10  15  10          2.98         -7.55        13.34 o                         
  11  15  10         20.09          5.10        34.48 o                         
  12  15  10         15.26         35.39        20.84 o                         
   0  16  10        218.35        242.58        36.72 o                         
   1  16  10         20.19         16.62         6.80 o                         
   2  16  10         14.83         11.98         9.52 o                         
   3  16  10         43.64         30.33         9.55 o                         
   4  16  10        362.36        314.09        38.57 o                         
   5  16  10          2.57         -9.65        18.88 o                         
   6  16  10         66.24         47.21        23.01 o                         
   7  16  10         35.95         76.66        15.31 o                         
   8  16  10         26.46        -12.63        18.63 o                         
   9  16  10        347.65        361.41        38.36 o                         
  10  16  10        150.68        169.25        37.77 o                         
  11  16  10        411.73        470.41        57.02 o                         
   1  17  10         78.14         75.75        12.79 o                         
   2  17  10          2.10         -6.44        12.41 o                         
   3  17  10        439.11        384.05        44.25 o                         
   4  17  10         10.81          0.26        17.93 o                         
   5  17  10        425.72        383.78        53.74 o                         
   6  17  10        280.49        271.80        30.01 o                         
   7  17  10         44.39         24.50        13.88 o                         
   8  17  10        837.48        903.28        92.88 o                         
   9  17  10         17.53         15.22        20.93 o                         
  10  17  10        251.68        196.88        36.39 o                         
   0  18  10        376.10        310.81        43.36 o                         
   1  18  10        318.37        361.98        34.05 o                         
   2  18  10          7.63         38.49        15.99 o                         
   3  18  10        248.46        246.38        28.11 o                         
   4  18  10        409.02        451.47        39.03 o                         
   5  18  10          1.72         30.53        45.23 o                         
   6  18  10         69.50         74.72        16.37 o                         
   7  18  10         29.89         32.57        16.55 o                         
   8  18  10        240.23        302.35        46.79 o                         
   9  18  10         70.33         77.64        37.54 o                         
   1  19  10         64.12         90.72        19.36 o                         
   2  19  10         27.25         39.25        20.97 o                         
   3  19  10        472.40        421.58        36.69 o                         
   4  19  10          0.05         18.73        12.70 o                         
   5  19  10          0.71         -9.36        11.99 o                         
   6  19  10         29.03         30.40        22.60 o                         
   7  19  10          5.76          3.02        18.36 o                         
   8  19  10        155.36        167.13        46.16 o                         
   0  20  10        147.85        150.98       154.05 o                         
   1  20  10         89.33         60.04        19.10 o                         
   2  20  10         97.31         80.27        29.36 o                         
   3  20  10          0.69         10.52        31.06 o                         
   4  20  10         31.35         38.16        21.44 o                         
   5  20  10         80.56         71.20        24.67 o                         
   6  20  10         34.02         59.52        18.89 o                         
   1  21  10          0.32         39.57        14.91 o                         
   2  21  10        300.95        260.77        34.76 o                         
   3  21  10        234.07        276.50        62.10 o                         
   4  21  10         67.43        -53.70       193.21 o                         
   1   1  11        557.29        418.56        24.08 o                         
   2   1  11       1671.65       1702.63        99.20 o                         
   3   1  11        749.30        799.34        50.62 o                         
   4   1  11        203.19        191.78        18.82 o                         
   5   1  11       2078.21       2057.26       157.46 o                         
   6   1  11        403.73        450.88        58.12 o                         
   7   1  11        762.53        790.81        68.70 o                         
   8   1  11        720.49        780.96        67.72 o                         
   9   1  11        208.72        196.84        24.00 o                         
  10   1  11          2.11          7.20         9.83 o                         
  11   1  11         32.49         32.27        12.32 o                         
  12   1  11         71.43         86.27        18.38 o                         
  13   1  11          2.28         -4.36        18.86 o                         
  14   1  11         16.15         43.26        19.37 o                         
  15   1  11          0.18        -40.87        40.87 o                         
  16   1  11        187.80        201.85        84.51 o                         
   0   2  11        414.08        442.81        34.07 o                         
   1   2  11         20.04         13.78         4.02 o                         
   2   2  11        361.39        476.06        27.97 o                         
   3   2  11          3.16         -2.34         3.68 o                         
   4   2  11          0.23         -1.28         4.14 o                         
   5   2  11          1.00         12.12         3.63 o                         
   6   2  11        559.42        563.92        42.03 o                         
   7   2  11        310.26        255.79        26.36 o                         
   8   2  11       4974.59       4568.26       320.62 o                         
   9   2  11       1085.52       1004.16        77.89 o                         
  10   2  11        766.60        800.12        63.72 o                         
  11   2  11        653.86        680.44        62.89 o                         
  12   2  11       2703.59       2684.81       214.62 o                         
  13   2  11          2.68        -13.77        16.05 o                         
  14   2  11        150.43        125.84        41.89 o                         
  15   2  11          8.12        -29.02        29.02 o                         
  16   2  11        153.87         39.76        46.06 o                         
   1   3  11       3709.44       3507.23       192.85 o                         
   2   3  11       5141.83       5096.42       309.28 o                         
   3   3  11          1.86         -2.53         3.48 o                         
   4   3  11        579.65        538.94        37.73 o                         
   5   3  11        100.43         83.55         9.30 o                         
   6   3  11       2890.61       2508.81       163.32 o                         
   7   3  11       1036.51        850.35        60.32 o                         
   8   3  11        926.56        813.81        53.06 o                         
   9   3  11        483.53        546.21        50.34 o                         
  10   3  11          1.31          4.44        13.08 o                         
  11   3  11         90.07        103.74        19.23 o                         
  12   3  11         18.70         15.67        23.93 o                         
  13   3  11          0.02         -6.02        12.67 o                         
  14   3  11         38.28         97.83        70.40 o                         
  15   3  11         13.47         24.93        39.22 o                         
  16   3  11        145.00        114.08        84.20 o                         
   0   4  11        710.22        938.45        67.20 o                         
   1   4  11          0.72          2.59         3.54 o                         
   2   4  11        157.10        211.18        14.70 o                         
   3   4  11        215.58        210.65        15.12 o                         
   4   4  11        316.57        363.42        27.90 o                         
   5   4  11        128.06        159.32        20.78 o                         
   6   4  11          4.49         15.04        13.18 o                         
   7   4  11         17.28         12.38         6.17 o                         
   8   4  11        141.72        148.13        17.31 o                         
   9   4  11        555.34        533.88        37.14 o                         
  10   4  11          9.54          5.73        11.83 o                         
  11   4  11         33.52         31.45        14.28 o                         
  12   4  11          3.40         11.66        19.66 o                         
  13   4  11        169.36        145.02        27.84 o                         
  14   4  11        404.19        378.34        68.08 o                         
  15   4  11         26.64        -19.22        64.06 o                         
  16   4  11        462.90        533.25        93.30 o                         
   1   5  11       1104.40       1045.94        63.23 o                         
   2   5  11       3838.16       3903.48       237.75 o                         
   3   5  11       1760.07       1809.28       100.99 o                         
   4   5  11       2747.81       2633.52       146.16 o                         
   5   5  11        619.35        625.54        40.31 o                         
   6   5  11        526.46        526.31        42.74 o                         
   7   5  11        391.83        396.89        32.27 o                         
   8   5  11        160.77        126.67        15.92 o                         
   9   5  11        320.76        324.27        27.49 o                         
  10   5  11         35.53         45.55         9.04 o                         
  11   5  11         12.05         17.75        14.86 o                         
  12   5  11        101.81        122.97        25.57 o                         
  13   5  11        208.15        252.52        32.79 o                         
  14   5  11        230.93        317.07        51.31 o                         
  15   5  11        173.82         94.13        60.22 o                         
  16   5  11        381.30        330.88        71.26 o                         
   0   6  11      12519.68      12860.40       949.52 o                         
   1   6  11       1505.18       1339.49        72.13 o                         
   2   6  11       3715.56       3875.11       223.86 o                         
   3   6  11         23.24         32.51         5.47 o                         
   4   6  11         32.02         52.98         6.82 o                         
   5   6  11       1705.62       1640.51        99.81 o                         
   6   6  11        548.82        486.06        37.94 o                         
   7   6  11        187.48        178.64        20.58 o                         
   8   6  11       1129.72       1261.50        93.10 o                         
   9   6  11        441.43        436.67        38.73 o                         
  10   6  11         29.41         21.89        16.75 o                         
  11   6  11        249.84        319.14        28.83 o                         
  12   6  11        115.55         84.17        16.12 o                         
  13   6  11          0.98        -10.80        15.87 o                         
  14   6  11         61.25         63.45        34.57 o                         
  15   6  11         48.50        -54.45        54.45 o                         
   1   7  11       2480.30       2478.75       132.07 o                         
   2   7  11        134.81        126.52        10.62 o                         
   3   7  11         17.80         18.95         4.29 o                         
   4   7  11       2984.77       2777.55       154.49 o                         
   5   7  11        207.79        244.63        18.34 o                         
   6   7  11       1440.29       1281.01        89.94 o                         
   7   7  11        255.76        241.72        26.26 o                         
   8   7  11        703.58        675.83        57.45 o                         
   9   7  11         79.87         98.26        23.10 o                         
  10   7  11        565.75        482.77        40.96 o                         
  11   7  11         31.86         33.68        10.41 o                         
  12   7  11         48.86         52.32        16.17 o                         
  13   7  11         43.12         23.50        22.17 o                         
  14   7  11        339.88        373.18        43.36 o                         
  15   7  11         70.70         51.21        37.68 o                         
   0   8  11       1774.60       1842.00       130.69 o                         
   1   8  11        327.32        347.52        21.34 o                         
   2   8  11         84.38         96.50         9.27 o                         
   3   8  11         54.06         55.58         9.17 o                         
   4   8  11        995.49       1007.66        56.97 o                         
   5   8  11         45.78         24.05         5.92 o                         
   6   8  11        396.89        391.05        26.31 o                         
   7   8  11         23.92         12.97        13.77 o                         
   8   8  11         24.42         18.68        12.48 o                         
   9   8  11         24.68         11.20        11.10 o                         
  10   8  11          2.14         -1.00        12.62 o                         
  11   8  11         33.38         30.28        14.34 o                         
  12   8  11        484.07        503.74        45.90 o                         
  13   8  11        192.96        210.77        29.09 o                         
  14   8  11        202.18        229.35        34.10 o                         
  15   8  11        140.47        138.27        42.10 o                         
   1   9  11       4673.49       4841.50       236.56 o                         
   2   9  11        235.74        243.51        17.25 o                         
   3   9  11       1608.76       1563.92        84.79 o                         
   4   9  11       2473.00       2403.58       141.48 o                         
   5   9  11        108.92        105.83        11.43 o                         
   6   9  11        338.23        409.86        28.75 o                         
   7   9  11         88.48         78.41        14.20 o                         
   8   9  11       1505.59       1519.55       111.13 o                         
   9   9  11        329.36        381.69        55.72 o                         
  10   9  11         31.91          3.25         9.59 o                         
  11   9  11        792.50        807.20        70.55 o                         
  12   9  11         19.31          4.19        13.39 o                         
  13   9  11        490.42        452.66        53.21 o                         
  14   9  11         23.65         35.54        24.94 o                         
  15   9  11        113.44        125.87        27.46 o                         
   0  10  11       2657.33       2599.50       195.70 o                         
   1  10  11         40.89         28.15         6.33 o                         
   2  10  11        310.25        414.72        25.72 o                         
   3  10  11        223.54        270.00        19.02 o                         
   4  10  11       3700.43       3458.40       210.69 o                         
   5  10  11         21.93         26.42         8.27 o                         
   6  10  11        830.58        909.23        61.74 o                         
   7  10  11          7.90         13.36         9.42 o                         
   8  10  11        181.90        167.45        18.32 o                         
   9  10  11        180.77        202.87        28.89 o                         
  10  10  11        196.99        187.08        29.56 o                         
  11  10  11        723.14        677.61        76.10 o                         
  12  10  11        498.29        687.90        65.58 o                         
  13  10  11         26.60         14.54        41.73 o                         
  14  10  11        786.20        842.27        80.87 o                         
   1  11  11       4298.80       4300.16       218.22 o                         
   2  11  11        442.16        529.71        28.89 o                         
   3  11  11         15.46         27.27         5.68 o                         
   4  11  11        527.66        649.45        47.54 o                         
   5  11  11         79.00         65.29        10.96 o                         
   6  11  11          2.94          5.08        12.21 o                         
   7  11  11        548.23        559.90        47.23 o                         
   8  11  11        475.21        429.73        37.92 o                         
   9  11  11         43.26         47.41        24.47 o                         
  10  11  11         64.78         64.36        17.94 o                         
  11  11  11          1.40         17.48        14.06 o                         
  12  11  11        209.28        214.61        42.47 o                         
  13  11  11         48.91         26.30        59.40 o                         
  14  11  11         74.35         49.65        22.50 o                         
   0  12  11       1194.17       1283.06        95.21 o                         
   1  12  11         74.96         73.32         8.26 o                         
   2  12  11        216.84        132.97        13.07 o                         
   3  12  11         36.09         41.13         9.97 o                         
   4  12  11        239.08        203.20        23.67 o                         
   5  12  11         56.86         45.20        13.63 o                         
   6  12  11          5.38         14.98        10.56 o                         
   7  12  11        584.23        579.83        51.24 o                         
   8  12  11        180.63        237.39        33.04 o                         
   9  12  11        244.90        259.87        36.13 o                         
  10  12  11         19.91         -1.13        21.35 o                         
  11  12  11         64.75         96.29        25.39 o                         
  12  12  11         25.64          1.97        16.03 o                         
  13  12  11          9.00          4.83        18.88 o                         
   1  13  11          3.82          7.56         5.91 o                         
   2  13  11        121.31        111.40        16.85 o                         
   3  13  11        270.99        232.04        21.03 o                         
   4  13  11        264.99        272.52        21.61 o                         
   5  13  11        103.68         87.23        12.81 o                         
   6  13  11        950.72       1022.73        94.22 o                         
   7  13  11        258.24        355.58        33.03 o                         
   8  13  11        119.98        135.46        23.34 o                         
   9  13  11          7.65         14.89        11.77 o                         
  10  13  11         52.07         74.27        16.87 o                         
  11  13  11        662.82        735.74        97.98 o                         
  12  13  11        159.25        179.51        32.27 o                         
  13  13  11        173.68        199.36        33.60 o                         
   0  14  11        555.80        711.58        57.17 o                         
   1  14  11        439.05        446.81        29.50 o                         
   2  14  11         93.65        100.70        11.29 o                         
   3  14  11       1365.55       1370.13        79.02 o                         
   4  14  11         12.10          1.86         6.61 o                         
   5  14  11        159.14        126.18        18.31 o                         
   6  14  11        883.92        882.77        71.27 o                         
   7  14  11         21.09         25.95        13.41 o                         
   8  14  11         15.86         17.06        14.17 o                         
   9  14  11        318.75        481.57        51.35 o                         
  10  14  11        307.09        331.20        36.26 o                         
  11  14  11         47.18         51.18        24.38 o                         
  12  14  11         47.47         98.12        28.89 o                         
   1  15  11         20.94         18.38         8.61 o                         
   2  15  11        273.95        324.27        31.04 o                         
   3  15  11        349.94        289.56        37.46 o                         
   4  15  11         85.05         77.26        16.82 o                         
   5  15  11         28.58          2.53        12.92 o                         
   6  15  11          0.43        -11.59        11.59 o                         
   7  15  11          6.59         21.89        16.84 o                         
   8  15  11        283.76        344.35        37.08 o                         
   9  15  11          0.55        -12.75        12.75 o                         
  10  15  11         70.02         62.17        17.82 o                         
  11  15  11         65.43         67.46        24.49 o                         
   0  16  11        299.49        283.42        41.84 o                         
   1  16  11         70.43         48.47        10.14 o                         
   2  16  11         64.36         77.10        12.72 o                         
   3  16  11          1.61          8.78         7.75 o                         
   4  16  11         72.77         57.78        16.57 o                         
   5  16  11         39.63         49.18        12.58 o                         
   6  16  11        313.21        350.59        61.15 o                         
   7  16  11         27.29         50.77        20.38 o                         
   8  16  11         73.57         50.12        22.64 o                         
   9  16  11        216.25        245.35        52.18 o                         
  10  16  11         25.69         20.17        32.90 o                         
  11  16  11        231.31        256.79        77.78 o                         
   1  17  11          0.41         -4.55        12.71 o                         
   2  17  11         56.88         53.92        14.86 o                         
   3  17  11        112.39        160.13        27.20 o                         
   4  17  11        244.37        232.11        28.71 o                         
   5  17  11        488.46        580.37        52.98 o                         
   6  17  11         79.06         65.71        14.94 o                         
   7  17  11        570.62        558.80        54.26 o                         
   8  17  11        577.74        665.59        60.08 o                         
   9  17  11         88.69         89.02        24.83 o                         
  10  17  11         61.52         41.38        47.44 o                         
   0  18  11        415.07        437.48        53.45 o                         
   1  18  11         37.20         28.80        18.81 o                         
   2  18  11        347.59        359.68        34.84 o                         
   3  18  11         17.16         32.90        12.38 o                         
   4  18  11        124.23         99.79        21.70 o                         
   5  18  11          0.15         -5.25        18.08 o                         
   6  18  11         87.36         77.95        16.98 o                         
   7  18  11          7.09          3.06        25.63 o                         
   8  18  11       1004.55        993.64       100.67 o                         
   1  19  11         40.81         66.84        21.66 o                         
   2  19  11        825.84        855.33        65.90 o                         
   3  19  11         24.86         25.04        20.70 o                         
   4  19  11          9.30         10.59        23.18 o                         
   5  19  11        201.54        194.95        30.83 o                         
   6  19  11         16.22         -7.28        14.77 o                         
   7  19  11        128.58        164.91        27.11 o                         
   0  20  11        260.89        287.15        44.05 o                         
   1  20  11         44.09         39.94        23.18 o                         
   2  20  11         42.65         58.04        30.12 o                         
   3  20  11         19.90         62.19        21.88 o                         
   4  20  11         29.27          6.62        15.66 o                         
   5  20  11         41.75         40.35        22.40 o                         
   1  21  11         19.45         46.87        26.89 o                         
   2  21  11         19.67         25.65        16.12 o                         
   3  21  11         48.68         93.12        44.99 o                         
   0   0  12        257.77        267.21        33.73 o                         
   1   0  12        689.69        639.13        54.33 o                         
   2   0  12        836.38        992.81        92.73 o                         
   3   0  12       1094.74       1090.26        90.42 o                         
   4   0  12       2139.96       1656.42       139.52 o                         
   5   0  12        313.19        354.69        54.91 o                         
   6   0  12       3175.51       2722.30       291.84 o                         
   7   0  12       4895.23       3605.76       479.50 o                         
   8   0  12       6182.85       5493.96       583.65 o                         
   9   0  12       3903.08       3805.12       414.39 o                         
  10   0  12         84.09        200.13        50.82 o                         
  11   0  12         20.42         57.37        60.83 o                         
  12   0  12        555.24        550.83        80.56 o                         
  13   0  12        501.84        501.70        65.73 o                         
  14   0  12         70.71         30.42        34.15 o                         
  15   0  12         10.93        -24.59        30.98 o                         
  16   0  12         23.40         76.94       107.43 o                         
   1   1  12        129.01        123.10         9.62 o                         
   2   1  12        821.75        870.60        52.42 o                         
   3   1  12        144.46        129.66        10.87 o                         
   4   1  12          0.55         -1.99         4.38 o                         
   5   1  12        153.79        173.27        15.87 o                         
   6   1  12        234.11        361.33        40.26 o                         
   7   1  12        347.83        384.32        40.27 o                         
   8   1  12        713.09        809.75        73.92 o                         
   9   1  12        661.71        628.83        57.43 o                         
  10   1  12         79.16         44.44        16.10 o                         
  11   1  12        120.29         88.28        18.02 o                         
  12   1  12        151.98         90.97        20.83 o                         
  13   1  12         38.42         14.58        25.94 o                         
  14   1  12        153.09         99.09        33.22 o                         
  15   1  12         17.93        -11.05        19.40 o                         
  16   1  12         94.05         -2.76        75.11 o                         
   0   2  12        397.89        410.45        31.28 o                         
   1   2  12        730.81        632.83        35.55 o                         
   2   2  12        987.94       1029.71        61.75 o                         
   3   2  12          0.00         -1.87         4.78 o                         
   4   2  12         24.51         22.69         4.82 o                         
   5   2  12        441.36        463.64        34.68 o                         
   6   2  12        555.03        497.24        45.79 o                         
   7   2  12        384.97        341.44        32.72 o                         
   8   2  12        176.71        207.02        28.90 o                         
   9   2  12         23.38          7.26        13.59 o                         
  10   2  12         70.73         92.82        17.68 o                         
  11   2  12        393.10        434.65        42.03 o                         
  12   2  12         39.40         28.74        14.59 o                         
  13   2  12        103.86         87.67        24.41 o                         
  14   2  12        240.67        211.63        54.83 o                         
  15   2  12         92.53         33.31        70.03 o                         
  16   2  12        160.80        117.62        57.74 o                         
   1   3  12       3008.62       2862.03       166.05 o                         
   2   3  12       5026.87       4667.87       284.17 o                         
   3   3  12        653.30        755.44        44.43 o                         
   4   3  12        659.64        763.75        47.86 o                         
   5   3  12         87.11         64.39         7.96 o                         
   6   3  12       1232.57        998.68        60.43 o                         
   7   3  12       1166.85       1076.31        71.59 o                         
   8   3  12         50.64         65.63        14.51 o                         
   9   3  12        437.33        444.92        42.55 o                         
  10   3  12       1181.71       1102.05        83.72 o                         
  11   3  12         32.06         14.91        17.09 o                         
  12   3  12        585.25        569.06        47.41 o                         
  13   3  12        156.82        187.68        44.13 o                         
  14   3  12         14.30          6.86        40.87 o                         
  15   3  12        177.24        181.66        54.13 o                         
  16   3  12          0.12        -70.20       113.96 o                         
   0   4  12       7400.62       7396.10       547.99 o                         
   1   4  12        195.14        170.59        12.37 o                         
   2   4  12       1052.06       1074.10        61.38 o                         
   3   4  12        238.20        225.60        15.91 o                         
   4   4  12        381.88        317.18        21.43 o                         
   5   4  12        651.56        708.12        48.89 o                         
   6   4  12        538.67        596.09        39.98 o                         
   7   4  12        160.74        198.11        19.41 o                         
   8   4  12          8.04         13.78         6.33 o                         
   9   4  12        177.50        185.49        17.23 o                         
  10   4  12       1427.75       1348.90        83.88 o                         
  11   4  12       1346.37       1412.06       102.37 o                         
  12   4  12         36.39         57.79        18.37 o                         
  13   4  12          1.90         28.95        38.66 o                         
  14   4  12         87.34         68.29        36.55 o                         
  15   4  12        125.83        113.02        44.86 o                         
  16   4  12         38.82        -49.91        58.83 o                         
   1   5  12        878.16        869.94        50.77 o                         
   2   5  12       1426.74       1397.08        79.23 o                         
   3   5  12        147.75        241.49        17.58 o                         
   4   5  12        114.87        166.32        12.00 o                         
   5   5  12        845.93        830.15        54.32 o                         
   6   5  12       1740.04       1526.70        92.90 o                         
   7   5  12        708.37        697.82        50.67 o                         
   8   5  12        354.19        322.37        29.04 o                         
   9   5  12        263.68        246.40        25.08 o                         
  10   5  12       2429.18       2296.71       146.81 o                         
  11   5  12        162.46        165.14        25.87 o                         
  12   5  12         14.10          6.37        28.63 o                         
  13   5  12        448.95        439.40        65.67 o                         
  14   5  12        171.53        146.56        39.82 o                         
  15   5  12          2.10        -43.13        60.42 o                         
   0   6  12       1730.51       1849.15       153.52 o                         
   1   6  12        694.15        649.63        37.52 o                         
   2   6  12       2960.35       2843.20       164.59 o                         
   3   6  12        332.14        317.63        22.17 o                         
   4   6  12        472.99        552.29        33.95 o                         
   5   6  12        202.22        234.11        18.67 o                         
   6   6  12       4487.38       3919.04       264.55 o                         
   7   6  12        471.80        441.14        55.56 o                         
   8   6  12       1454.73       1423.87        96.72 o                         
   9   6  12        954.53        786.48        63.67 o                         
  10   6  12        193.79        223.18        21.31 o                         
  11   6  12          0.63         11.63        15.17 o                         
  12   6  12         13.52         -0.14         9.49 o                         
  13   6  12         16.03          6.55        20.94 o                         
  14   6  12         28.06         25.97        32.19 o                         
  15   6  12        133.41         77.88       111.64 o                         
   1   7  12        262.71        331.10        22.17 o                         
   2   7  12        134.87        114.14        11.86 o                         
   3   7  12       1473.01       1514.56        86.48 o                         
   4   7  12       1976.77       1915.28       108.88 o                         
   5   7  12         31.76         41.83        10.02 o                         
   6   7  12          2.90         -2.63         7.99 o                         
   7   7  12        131.50        158.46        26.75 o                         
   8   7  12        773.62        825.48        64.76 o                         
   9   7  12        956.48        948.79        73.04 o                         
  10   7  12       1198.04       1215.33        96.62 o                         
  11   7  12         51.43         74.10        15.30 o                         
  12   7  12          0.51         16.79        18.33 o                         
  13   7  12        199.21        223.48        29.43 o                         
  14   7  12        606.57        645.52        61.08 o                         
  15   7  12         89.76         74.89        44.64 o                         
   0   8  12       1876.53       1858.91       131.35 o                         
   1   8  12         12.41         20.79         6.52 o                         
   2   8  12        742.85        794.09        44.17 o                         
   3   8  12       1704.06       1685.81        90.95 o                         
   4   8  12         98.15         95.91         9.69 o                         
   5   8  12        800.90        803.02        49.44 o                         
   6   8  12        103.92        119.99        13.74 o                         
   7   8  12          7.46         22.99        13.44 o                         
   8   8  12          0.02         23.35        13.56 o                         
   9   8  12         34.55         35.62        11.64 o                         
  10   8  12         30.45         54.81        16.71 o                         
  11   8  12        227.43        221.49        29.78 o                         
  12   8  12        173.35        142.22        23.54 o                         
  13   8  12         30.23         39.49        27.47 o                         
  14   8  12         92.34         74.84        22.77 o                         
  15   8  12        286.02        286.81        39.43 o                         
   1   9  12        923.38        933.65        51.27 o                         
   2   9  12        151.02        126.22        11.47 o                         
   3   9  12        419.14        421.47        35.22 o                         
   4   9  12        866.40        806.76        45.75 o                         
   5   9  12        306.24        360.01        26.93 o                         
   6   9  12       1291.05       1094.12        65.40 o                         
   7   9  12        111.76         96.30        14.56 o                         
   8   9  12        249.61        234.74        38.71 o                         
   9   9  12         47.23         38.04        15.43 o                         
  10   9  12         37.83         68.55        15.47 o                         
  11   9  12        301.51        384.88        53.66 o                         
  12   9  12         21.18          1.06        16.31 o                         
  13   9  12        405.22        585.39        70.41 o                         
  14   9  12         49.07         61.59        19.08 o                         
   0  10  12         13.45         26.66        12.19 o                         
   1  10  12          0.35          0.73         5.75 o                         
   2  10  12        270.49        262.35        17.89 o                         
   3  10  12          0.24          2.61         7.45 o                         
   4  10  12        401.39        394.54        41.59 o                         
   5  10  12       2136.56       1915.66       109.69 o                         
   6  10  12       1194.77       1192.24        73.45 o                         
   7  10  12       1083.27       1041.47        74.32 o                         
   8  10  12        514.25        465.74        40.19 o                         
   9  10  12        237.91        274.68        36.60 o                         
  10  10  12         11.32         -3.86        17.48 o                         
  11  10  12        315.22        424.90        89.81 o                         
  12  10  12         98.95        146.37        25.09 o                         
  13  10  12         48.76         50.94        44.31 o                         
  14  10  12        102.65         70.40        27.97 o                         
   1  11  12          0.80         -6.16         6.16 o                         
   2  11  12         33.20         29.02        11.09 o                         
   3  11  12         47.65         42.62         7.95 o                         
   4  11  12        164.53        214.95        19.83 o                         
   5  11  12          0.07         -0.16         5.77 o                         
   6  11  12          7.37          3.45         8.14 o                         
   7  11  12         67.20         84.46        20.05 o                         
   8  11  12         21.58         54.29         9.12 o                         
   9  11  12         95.63         78.08        18.03 o                         
  10  11  12         14.97         19.77        21.24 o                         
  11  11  12         31.16         36.80        18.10 o                         
  12  11  12        180.61        193.72        29.71 o                         
  13  11  12         16.32          2.75        40.63 o                         
  14  11  12         88.45        -50.00        50.00 o                         
   0  12  12        736.50        801.74        61.22 o                         
   1  12  12        133.88        144.22        11.98 o                         
   2  12  12         19.61         29.59         6.28 o                         
   3  12  12         22.43         24.58         6.03 o                         
   4  12  12         87.58         74.89         9.43 o                         
   5  12  12        314.00        269.87        31.40 o                         
   6  12  12        179.75        143.06        23.90 o                         
   7  12  12         12.10         19.04        12.21 o                         
   8  12  12         64.50         76.78        13.82 o                         
   9  12  12        166.99        165.66        45.87 o                         
  10  12  12         84.15        147.00        28.39 o                         
  11  12  12          9.54         11.57        19.74 o                         
  12  12  12        112.26        108.81        32.98 o                         
  13  12  12          0.22        -18.68        18.68 o                         
   1  13  12       1660.34       1643.11        86.64 o                         
   2  13  12       2584.39       2489.96       129.84 o                         
   3  13  12         38.37         48.56         7.66 o                         
   4  13  12        590.60        740.24        48.51 o                         
   5  13  12         49.79         40.23         8.31 o                         
   6  13  12         62.30         66.25        10.92 o                         
   7  13  12          2.25          7.96         9.51 o                         
   8  13  12          5.99         -0.68        22.89 o                         
   9  13  12         30.31         53.65        21.30 o                         
  10  13  12        453.56        562.18        86.24 o                         
  11  13  12         59.90        109.07        30.82 o                         
  12  13  12         72.36         90.24        23.58 o                         
   0  14  12         77.94         49.54        10.83 o                         
   1  14  12        150.04        115.67        12.61 o                         
   2  14  12        178.20        161.22        18.07 o                         
   3  14  12         89.88         78.22        12.02 o                         
   4  14  12          5.31         -2.45         6.39 o                         
   5  14  12        171.12        102.68        23.63 o                         
   6  14  12        142.20        136.16        25.56 o                         
   7  14  12         12.19          9.36        20.47 o                         
   8  14  12        479.14        642.96        84.80 o                         
   9  14  12          3.69         -7.74        10.74 o                         
  10  14  12        171.40        242.33        36.65 o                         
  11  14  12         33.04         56.78        21.54 o                         
  12  14  12        128.89        176.81        31.11 o                         
   1  15  12        173.37        133.72        13.03 o                         
   2  15  12        478.82        493.19        33.76 o                         
   3  15  12         64.70         41.28        10.56 o                         
   4  15  12        187.12        175.69        25.68 o                         
   5  15  12         15.75         22.66        17.12 o                         
   6  15  12        115.91        171.02        22.46 o                         
   7  15  12        214.25        266.17        30.61 o                         
   8  15  12         94.63        115.13        26.46 o                         
   9  15  12        114.01        119.18        22.46 o                         
  10  15  12        125.26        196.18        38.64 o                         
  11  15  12         83.76        109.25        36.85 o                         
   0  16  12         52.11         40.79        16.05 o                         
   1  16  12          6.30          2.54         7.85 o                         
   2  16  12         36.70         26.01         8.41 o                         
   3  16  12          0.02         -2.83         9.99 o                         
   4  16  12         59.32         53.85        12.12 o                         
   5  16  12          5.45          3.86        13.24 o                         
   6  16  12        120.03        140.89        21.37 o                         
   7  16  12         29.16         26.20        17.67 o                         
   8  16  12         92.33        115.88        28.71 o                         
   9  16  12         28.38         50.56        16.92 o                         
  10  16  12         36.38         -2.98        22.72 o                         
   1  17  12         85.04         83.77        11.58 o                         
   2  17  12          3.53         11.53        16.25 o                         
   3  17  12        220.79        212.50        30.19 o                         
   4  17  12         59.11         63.97        21.88 o                         
   5  17  12        246.56        333.37        35.44 o                         
   6  17  12          5.10        -11.84        23.74 o                         
   7  17  12         82.35         92.12        17.74 o                         
   8  17  12         28.92         31.75        19.82 o                         
   9  17  12          9.43         40.32        26.96 o                         
   0  18  12        470.52        492.18        57.46 o                         
   1  18  12         24.83         29.20        13.45 o                         
   2  18  12         16.28         36.18        10.70 o                         
   3  18  12         48.42         47.77        21.05 o                         
   4  18  12        710.99        658.37        71.30 o                         
   5  18  12         89.30        129.72        36.19 o                         
   6  18  12         10.53         20.44        13.93 o                         
   7  18  12        133.95        207.86        29.72 o                         
   8  18  12          0.02        -13.21        31.56 o                         
   1  19  12       1323.17       1228.39        87.36 o                         
   2  19  12         60.21         93.06        18.38 o                         
   3  19  12        132.03        154.74        27.73 o                         
   4  19  12         32.89         39.50        16.97 o                         
   5  19  12        122.46        144.58        24.13 o                         
   6  19  12          0.14          6.60        26.58 o                         
   7  19  12          4.71        -16.79        16.79 o                         
   0  20  12          6.71         25.14        31.25 o                         
   1  20  12         40.38         46.70        17.98 o                         
   2  20  12          0.00          4.89        21.53 o                         
   3  20  12        337.66        307.71        44.61 o                         
   4  20  12          2.26          4.87        34.22 o                         
   5  20  12         21.52          8.35        22.84 o                         
   1  21  12          9.36         53.06        24.35 o                         
   1   1  13       3498.61       3473.47       200.60 o                         
   2   1  13        733.02        659.57        40.45 o                         
   3   1  13         19.05         13.98         5.11 o                         
   4   1  13        335.87        384.17        25.06 o                         
   5   1  13         78.17         79.19         9.56 o                         
   6   1  13         73.97         65.41        13.22 o                         
   7   1  13       1218.87       1174.83        93.22 o                         
   8   1  13        415.63        331.18        36.01 o                         
   9   1  13          0.07         -0.03        12.05 o                         
  10   1  13        251.60        202.33        28.50 o                         
  11   1  13          4.05         -2.11        11.23 o                         
  12   1  13         95.63         83.53        30.36 o                         
  13   1  13          0.01         26.78        19.04 o                         
  14   1  13          5.97        -16.45        45.40 o                         
  15   1  13         40.51        -19.49        42.38 o                         
  16   1  13        433.52        293.28        65.66 o                         
   0   2  13       1256.97       1226.73        93.96 o                         
   1   2  13        430.55        433.00        25.68 o                         
   2   2  13        199.95        230.99        15.42 o                         
   3   2  13        587.99        667.66        38.09 o                         
   4   2  13        330.43        380.33        24.84 o                         
   5   2  13        238.42        214.03        17.10 o                         
   6   2  13       1093.70        956.49        60.57 o                         
   7   2  13        479.41        383.34        37.70 o                         
   8   2  13       2180.58       2037.19       138.36 o                         
   9   2  13        825.01       1089.03        83.82 o                         
  10   2  13         29.01          7.66        14.46 o                         
  11   2  13         56.47         39.19        36.05 o                         
  12   2  13       1613.35       1487.47       122.17 o                         
  13   2  13         77.68         81.54        32.97 o                         
  14   2  13          1.98        -26.34        26.34 o                         
  15   2  13         35.42          7.78        31.01 o                         
  16   2  13         47.86        -60.94        60.94 o                         
   1   3  13       3423.05       3235.64       178.09 o                         
   2   3  13         10.77         28.15         5.03 o                         
   3   3  13         12.68          8.90         6.88 o                         
   4   3  13        186.79        177.22        13.95 o                         
   5   3  13          5.37          7.76         7.28 o                         
   6   3  13          7.71         13.24         4.26 o                         
   7   3  13       1120.23       1130.55        72.53 o                         
   8   3  13          2.36         13.40         9.64 o                         
   9   3  13          1.11         13.84        10.28 o                         
  10   3  13        109.92        133.34        20.81 o                         
  11   3  13         16.53         24.45        25.02 o                         
  12   3  13         21.30         13.15        14.68 o                         
  13   3  13         69.38        128.26        31.68 o                         
  14   3  13        116.74         93.70        44.70 o                         
  15   3  13         49.82        -21.16        47.27 o                         
   0   4  13        615.70        644.79        51.49 o                         
   1   4  13        709.64        714.31        40.53 o                         
   2   4  13        105.04         97.72         9.36 o                         
   3   4  13        715.28        705.96        43.41 o                         
   4   4  13          0.57         -1.48         3.52 o                         
   5   4  13       1848.96       1668.34       110.83 o                         
   6   4  13         21.19          9.60         8.48 o                         
   7   4  13         21.53          9.76        13.88 o                         
   8   4  13        269.26        271.87        25.47 o                         
   9   4  13          8.76          4.30         8.22 o                         
  10   4  13       1061.01       1007.41        77.40 o                         
  11   4  13        547.35        484.25        49.55 o                         
  12   4  13          3.56         -1.85        13.69 o                         
  13   4  13          7.86          9.56        37.87 o                         
  14   4  13        114.78         61.69        49.38 o                         
  15   4  13         35.46         38.43        59.96 o                         
   1   5  13        986.16        897.41        54.55 o                         
   2   5  13         54.51         73.23         8.13 o                         
   3   5  13        175.48        204.83        15.50 o                         
   4   5  13        162.58        185.99        13.14 o                         
   5   5  13         57.46         75.27         9.43 o                         
   6   5  13        158.23        159.58        17.35 o                         
   7   5  13       2579.20       2444.17       169.94 o                         
   8   5  13        227.79        188.39        20.18 o                         
   9   5  13        158.77        160.00        24.17 o                         
  10   5  13        394.74        398.57        33.65 o                         
  11   5  13       1373.98       1264.88        84.00 o                         
  12   5  13        392.90        478.65        57.04 o                         
  13   5  13        566.91        530.21       100.32 o                         
  14   5  13        562.44        633.78        94.47 o                         
  15   5  13         32.85        -24.53        56.71 o                         
   0   6  13       5393.34       5487.19       447.05 o                         
   1   6  13        327.90        351.81        27.34 o                         
   2   6  13        925.31        981.65        55.13 o                         
   3   6  13       2132.47       1920.64       114.14 o                         
   4   6  13         11.80         17.76         8.79 o                         
   5   6  13       2481.59       2147.28       150.48 o                         
   6   6  13         81.01         79.15        14.96 o                         
   7   6  13        114.65        124.95        19.19 o                         
   8   6  13        167.66        181.60        31.54 o                         
   9   6  13        367.18        399.92        37.27 o                         
  10   6  13        887.02        721.38        59.12 o                         
  11   6  13        130.77        153.81        21.17 o                         
  12   6  13         19.52         18.83        11.21 o                         
  13   6  13         13.68          5.91        60.22 o                         
  14   6  13          1.24         -0.23        30.27 o                         
  15   6  13         76.68         71.57        45.52 o                         
   1   7  13          0.93          2.86         5.40 o                         
   2   7  13         75.05         81.70         9.88 o                         
   3   7  13          0.24          6.74         7.46 o                         
   4   7  13        430.48        434.34        29.60 o                         
   5   7  13        107.16        130.75        12.30 o                         
   6   7  13        312.83        258.63        27.62 o                         
   7   7  13          0.28          3.37         7.89 o                         
   8   7  13        403.24        342.03        46.75 o                         
   9   7  13        575.31        512.98        49.03 o                         
  10   7  13        745.40        604.89        69.08 o                         
  11   7  13         64.48         31.76        21.17 o                         
  12   7  13          0.02          1.08        25.93 o                         
  13   7  13        370.97        413.04        51.87 o                         
  14   7  13        380.51        307.74        61.08 o                         
  15   7  13         41.32        -25.56        36.97 o                         
   0   8  13         43.97         46.59        10.55 o                         
   1   8  13        365.19        450.91        28.61 o                         
   2   8  13          3.60         -0.58         5.13 o                         
   3   8  13       1068.43       1129.21        61.25 o                         
   4   8  13        322.19        281.77        19.92 o                         
   5   8  13        503.42        512.61        35.87 o                         
   6   8  13         32.72         20.64         7.46 o                         
   7   8  13         55.27        101.70        16.00 o                         
   8   8  13        205.17        160.54        29.72 o                         
   9   8  13        450.79        423.96        61.55 o                         
  10   8  13         28.93         26.33        11.20 o                         
  11   8  13         11.06          9.54        14.52 o                         
  12   8  13        180.56        177.13        36.64 o                         
  13   8  13        161.31        159.54        32.27 o                         
  14   8  13          7.02        -18.46        24.53 o                         
   1   9  13        143.82        159.27        12.93 o                         
   2   9  13        600.71        644.18        37.90 o                         
   3   9  13         89.68         90.16         9.16 o                         
   4   9  13        374.01        346.07        24.30 o                         
   5   9  13        874.49        953.07        60.96 o                         
   6   9  13        402.13        472.62        35.73 o                         
   7   9  13        323.40        266.11        45.55 o                         
   8   9  13          0.41          4.15        12.34 o                         
   9   9  13         15.01         19.80        10.72 o                         
  10   9  13        100.39        146.18        27.35 o                         
  11   9  13          1.72        -10.89        14.30 o                         
  12   9  13         37.56         46.06        16.75 o                         
  13   9  13          0.85         11.18        15.05 o                         
  14   9  13        365.45        417.46        46.70 o                         
   0  10  13      11273.59      11088.48       823.30 o                         
   1  10  13          2.99          4.36        10.10 o                         
   2  10  13          0.43         -1.73         6.41 o                         
   3  10  13         18.31         12.62         5.55 o                         
   4  10  13       2933.16       2729.58       153.65 o                         
   5  10  13        206.84        195.39        19.16 o                         
   6  10  13        272.70        229.74        19.83 o                         
   7  10  13         42.12         32.56        11.41 o                         
   8  10  13        114.98        134.36        31.66 o                         
   9  10  13        319.75        363.33        48.56 o                         
  10  10  13        144.94        142.87        28.67 o                         
  11  10  13        125.69        150.50        27.56 o                         
  12  10  13         35.35         46.62        17.99 o                         
  13  10  13         75.68         55.56        25.63 o                         
  14  10  13        126.19        120.43        35.06 o                         
   1  11  13        213.07        187.25        13.72 o                         
   2  11  13          1.88          2.05         5.27 o                         
   3  11  13        475.18        456.59        29.71 o                         
   4  11  13         26.14         42.70         8.04 o                         
   5  11  13         92.93         75.73        12.74 o                         
   6  11  13        145.71        129.46        13.09 o                         
   7  11  13        386.81        418.88        48.42 o                         
   8  11  13          1.22          6.92        10.12 o                         
   9  11  13         71.85        104.10        47.80 o                         
  10  11  13         34.35         77.25        22.94 o                         
  11  11  13          9.67         -3.30        52.30 o                         
  12  11  13        123.21        115.73        75.34 o                         
  13  11  13        169.41        169.73        58.62 o                         
   0  12  13         86.58         65.97        11.16 o                         
   1  12  13        157.01        138.37        11.74 o                         
   2  12  13         91.14         80.45         8.84 o                         
   3  12  13        199.66        196.08        23.29 o                         
   4  12  13        128.02         94.82        16.22 o                         
   5  12  13        411.79        389.30        39.86 o                         
   6  12  13        254.42        257.90        20.98 o                         
   7  12  13        230.82        268.76        25.13 o                         
   8  12  13         42.66         32.95        17.75 o                         
   9  12  13        216.85        258.29        55.78 o                         
  10  12  13         23.97         35.90        23.76 o                         
  11  12  13         17.80         22.24        20.57 o                         
  12  12  13        240.83        279.90        52.69 o                         
  13  12  13         28.76         -3.16        40.76 o                         
   1  13  13        849.11        874.67        47.32 o                         
   2  13  13          4.70         11.22         6.89 o                         
   3  13  13        161.41        134.44        12.07 o                         
   4  13  13         57.99         40.72        12.67 o                         
   5  13  13         74.56         62.13        17.48 o                         
   6  13  13         83.20         67.79         9.92 o                         
   7  13  13        447.79        428.69        42.84 o                         
   8  13  13         31.92         36.91        15.91 o                         
   9  13  13         10.16          7.37        18.98 o                         
  10  13  13         49.45         42.84        21.17 o                         
  11  13  13        178.18        255.96        62.10 o                         
  12  13  13         18.74         -7.02        20.13 o                         
   0  14  13         57.93         33.71        10.48 o                         
   1  14  13          0.12         -5.97         7.98 o                         
   2  14  13         39.83         41.12         7.62 o                         
   3  14  13        195.17        205.09        24.25 o                         
   4  14  13          1.42          5.18         6.55 o                         
   5  14  13        205.81        226.90        19.44 o                         
   6  14  13         20.53         32.54        12.54 o                         
   7  14  13         23.32         33.03        11.17 o                         
   8  14  13          3.39          9.30        20.59 o                         
   9  14  13        139.40        170.55        20.64 o                         
  10  14  13         25.98         17.14        16.58 o                         
  11  14  13         34.15         65.57        32.85 o                         
   1  15  13        212.48        151.63        17.21 o                         
   2  15  13        802.17        840.82        50.16 o                         
   3  15  13        238.86        220.06        17.40 o                         
   4  15  13        216.87        167.03        19.37 o                         
   5  15  13         71.49         70.19        17.97 o                         
   6  15  13         37.88         44.41        29.95 o                         
   7  15  13          1.79         10.19        15.35 o                         
   8  15  13         59.11         35.01        13.58 o                         
   9  15  13          0.57          1.39        17.63 o                         
  10  15  13         49.90         37.70        20.32 o                         
  11  15  13         41.66         46.46        26.71 o                         
   0  16  13        138.62        130.89        22.22 o                         
   1  16  13        511.27        590.50        38.53 o                         
   2  16  13         44.55         18.30         9.50 o                         
   3  16  13        157.59        156.87        17.87 o                         
   4  16  13         87.73         83.62        20.60 o                         
   5  16  13         91.08        105.20        15.96 o                         
   6  16  13        443.23        436.40        41.55 o                         
   7  16  13         19.62         28.10        12.53 o                         
   8  16  13         34.34         31.92        16.30 o                         
   9  16  13         58.11         52.43        28.91 o                         
  10  16  13         79.73         60.49        29.45 o                         
   1  17  13         41.85         45.65        11.12 o                         
   2  17  13         51.65         87.61        20.78 o                         
   3  17  13         15.32         19.38        11.25 o                         
   4  17  13        109.78        119.63        17.83 o                         
   5  17  13         49.43         13.86        16.21 o                         
   6  17  13          1.94          6.37        16.73 o                         
   7  17  13        579.96        613.61        51.88 o                         
   8  17  13        396.53        459.84        58.50 o                         
   9  17  13         16.90         -9.37        16.75 o                         
   0  18  13        885.65        766.76        78.89 o                         
   1  18  13         96.69         89.65        15.98 o                         
   2  18  13         65.68         51.27        16.08 o                         
   3  18  13        234.04        225.30        26.74 o                         
   4  18  13          3.58         -7.07        17.33 o                         
   5  18  13          3.39        -12.67        15.41 o                         
   6  18  13          7.72         19.84        27.28 o                         
   7  18  13         96.79        101.86        19.83 o                         
   8  18  13        280.18        344.10        37.32 o                         
   1  19  13         40.21         22.15        30.32 o                         
   2  19  13        951.46        986.25        70.74 o                         
   3  19  13        279.46        240.76        44.22 o                         
   4  19  13         14.07         -6.48        18.90 o                         
   5  19  13         21.84         20.12        18.40 o                         
   6  19  13          9.86         18.99        28.04 o                         
   0  20  13        120.17        105.07        51.06 o                         
   1  20  13          3.60         21.65        16.85 o                         
   2  20  13          6.60         46.85        38.51 o                         
   3  20  13         11.25          4.77        24.39 o                         
   4  20  13         86.40         97.68        20.65 o                         
   0   0  14       2109.17       1943.34       201.84 o                         
   1   0  14          5.30         -4.51         4.91 o                         
   2   0  14        176.02        140.34        16.90 o                         
   3   0  14        693.20        614.65        50.45 o                         
   4   0  14        742.11        605.18        54.04 o                         
   5   0  14       1434.74       1305.29       152.78 o                         
   6   0  14        944.77        930.35       114.97 o                         
   7   0  14         12.27         15.61        13.78 o                         
   8   0  14       3283.02       2732.84       297.26 o                         
   9   0  14        175.09        261.60        47.12 o                         
  10   0  14        241.71        277.82        48.10 o                         
  11   0  14         13.46         11.06        29.23 o                         
  12   0  14        730.04        786.73       108.15 o                         
  13   0  14         26.47        -10.79        73.77 o                         
  14   0  14         29.07        -11.08        31.55 o                         
  15   0  14         20.04         25.30        36.29 o                         
   1   1  14          0.15         -3.17         3.17 o                         
   2   1  14        350.97        406.39        24.96 o                         
   3   1  14        299.28        350.62        23.87 o                         
   4   1  14        783.97        827.94        50.49 o                         
   5   1  14        142.14        176.60        15.43 o                         
   6   1  14        213.23        231.12        27.12 o                         
   7   1  14        242.76        250.47        28.40 o                         
   8   1  14        562.79        530.83        52.42 o                         
   9   1  14          0.64         11.72        22.27 o                         
  10   1  14         64.43         92.88        27.56 o                         
  11   1  14         21.21         43.66        18.36 o                         
  12   1  14        120.34         97.20        20.65 o                         
  13   1  14        387.43        460.42        60.12 o                         
  14   1  14          8.17        -31.77        42.01 o                         
  15   1  14         21.89        -22.35        22.35 o                         
   0   2  14       1586.59       1433.16        99.93 o                         
   1   2  14       3748.24       3513.08       202.98 o                         
   2   2  14        152.84        161.99        12.96 o                         
   3   2  14        884.07        806.57        45.13 o                         
   4   2  14       1107.00       1228.03        73.41 o                         
   5   2  14       5717.20       5402.82       346.60 o                         
   6   2  14       2350.91       1962.30       122.81 o                         
   7   2  14        468.95        469.98        42.22 o                         
   8   2  14        789.40        761.16        63.89 o                         
   9   2  14         41.37         38.02        13.88 o                         
  10   2  14        132.64        119.77        47.49 o                         
  11   2  14        408.08        504.30        50.00 o                         
  12   2  14        182.50        244.76        32.14 o                         
  13   2  14          0.28        -15.77        21.76 o                         
  14   2  14        297.14        360.20        54.09 o                         
  15   2  14        408.13        316.21        50.76 o                         
   1   3  14       3778.85       3734.13       216.04 o                         
   2   3  14       2400.32       2359.29       131.38 o                         
   3   3  14        367.12        391.48        25.50 o                         
   4   3  14       1483.58       1216.23        72.35 o                         
   5   3  14        936.88        851.48        57.23 o                         
   6   3  14       1226.81       1186.31        73.94 o                         
   7   3  14          0.88          6.58         7.54 o                         
   8   3  14        418.59        359.20        34.46 o                         
   9   3  14        230.87        251.68        31.19 o                         
  10   3  14         53.51         68.13        13.19 o                         
  11   3  14         11.99         14.01        16.45 o                         
  12   3  14        166.45        185.82        30.26 o                         
  13   3  14          0.02        -26.28        35.24 o                         
  14   3  14        100.11         52.24        26.64 o                         
  15   3  14        147.10        152.51        92.94 o                         
   0   4  14       1158.27       1245.25       104.90 o                         
   1   4  14          0.87         14.00         4.33 o                         
   2   4  14          6.43         11.56         4.58 o                         
   3   4  14        419.39        474.98        30.20 o                         
   4   4  14          1.84          2.17         6.91 o                         
   5   4  14        394.78        361.83        27.50 o                         
   6   4  14        443.49        442.64        36.69 o                         
   7   4  14       1297.60       1242.96        90.33 o                         
   8   4  14        213.73        210.49        22.25 o                         
   9   4  14        126.52        110.04        23.83 o                         
  10   4  14        352.20        255.76        30.72 o                         
  11   4  14        185.65        190.93        25.04 o                         
  12   4  14        183.47        143.13        31.21 o                         
  13   4  14         45.24         40.50        43.11 o                         
  14   4  14        671.87        742.63        94.47 o                         
  15   4  14         38.28         52.45        53.82 o                         
   1   5  14        234.71        231.65        17.46 o                         
   2   5  14        611.42        632.87        38.02 o                         
   3   5  14         51.85         62.29         7.76 o                         
   4   5  14        389.03        454.14        26.58 o                         
   5   5  14         12.31          8.90         6.79 o                         
   6   5  14        111.79         91.06        16.48 o                         
   7   5  14         13.18         -7.67        10.12 o                         
   8   5  14       1066.14        912.76        65.32 o                         
   9   5  14         22.71         16.44         7.78 o                         
  10   5  14        158.95        164.96        18.97 o                         
  11   5  14        346.86        264.25        35.47 o                         
  12   5  14          4.69         17.54        41.20 o                         
  13   5  14         41.39         55.77        57.63 o                         
  14   5  14        470.31        494.65        75.49 o                         
  15   5  14         15.46         15.49        39.02 o                         
   0   6  14        352.73        419.37        40.58 o                         
   1   6  14        133.55        139.10        12.42 o                         
   2   6  14          3.68         -7.00         7.00 o                         
   3   6  14        233.80        221.33        18.35 o                         
   4   6  14        325.26        368.58        27.22 o                         
   5   6  14       1021.17        887.54        65.98 o                         
   6   6  14        255.40        199.50        19.24 o                         
   7   6  14       1421.91       1283.32       103.02 o                         
   8   6  14        118.59         62.58        24.82 o                         
   9   6  14        654.05        525.67        49.49 o                         
  10   6  14          0.43          4.90        11.15 o                         
  11   6  14        125.77        124.50        18.73 o                         
  12   6  14       1274.54       1221.31       147.12 o                         
  13   6  14        284.91        343.20        66.60 o                         
  14   6  14         40.18         40.36        35.47 o                         
  15   6  14        326.35        305.89       112.14 o                         
   1   7  14       3274.85       3320.24       184.19 o                         
   2   7  14        529.77        662.48        39.49 o                         
   3   7  14        279.27        278.16        19.02 o                         
   4   7  14       1645.98       1599.62        91.16 o                         
   5   7  14        428.27        463.07        30.71 o                         
   6   7  14       3653.96       3093.69       214.30 o                         
   7   7  14        402.64        392.52        48.63 o                         
   8   7  14         58.44         75.46        19.39 o                         
   9   7  14        517.63        472.48        47.86 o                         
  10   7  14         62.11         62.15        21.55 o                         
  11   7  14          1.83         -1.87        24.66 o                         
  12   7  14        349.01        366.54        42.45 o                         
  13   7  14        292.65        350.02        45.43 o                         
  14   7  14        186.56        131.22        45.56 o                         
   0   8  14      11996.06      11899.06       963.34 o                         
   1   8  14         62.29         79.05        10.01 o                         
   2   8  14       2089.15       2060.83       110.17 o                         
   3   8  14          3.05         -1.28         6.59 o                         
   4   8  14          0.06         -2.12         6.61 o                         
   5   8  14        360.25        348.53        26.42 o                         
   6   8  14       2656.68       2169.10       151.53 o                         
   7   8  14        956.21       1105.54        90.56 o                         
   8   8  14        541.33        498.52        50.84 o                         
   9   8  14        167.24        198.22        35.23 o                         
  10   8  14        481.59        476.91        46.35 o                         
  11   8  14          7.82         11.53        12.67 o                         
  12   8  14          6.24         13.50        14.95 o                         
  13   8  14         31.11         26.00        14.45 o                         
  14   8  14        161.69        167.02        32.07 o                         
   1   9  14        316.52        298.64        19.74 o                         
   2   9  14       2920.72       2711.95       152.04 o                         
   3   9  14         90.70         74.28        10.37 o                         
   4   9  14          0.13          0.06         5.21 o                         
   5   9  14        174.40        186.89        21.37 o                         
   6   9  14       1225.90       1170.78        73.74 o                         
   7   9  14         33.58         26.23        12.06 o                         
   8   9  14        577.18        483.06        68.10 o                         
   9   9  14          4.05         27.14        15.22 o                         
  10   9  14        252.84        276.05        38.44 o                         
  11   9  14         78.45        113.97        30.83 o                         
  12   9  14         54.92         61.13        18.18 o                         
  13   9  14          2.19          4.94        27.33 o                         
  14   9  14         75.32        111.59        23.73 o                         
   0  10  14        552.33        597.13        47.26 o                         
   1  10  14          4.56         -2.10         6.76 o                         
   2  10  14        585.49        557.94        33.50 o                         
   3  10  14        132.89        110.72        12.32 o                         
   4  10  14         25.57         12.44         7.69 o                         
   5  10  14         34.64         30.26         6.20 o                         
   6  10  14          1.20          0.97         9.46 o                         
   7  10  14        375.64        325.41        40.52 o                         
   8  10  14        334.29        420.96        51.18 o                         
   9  10  14       1095.24       1158.80       107.51 o                         
  10  10  14         89.41        113.85        26.26 o                         
  11  10  14        705.99        689.86        90.09 o                         
  12  10  14        783.29        780.25        80.18 o                         
  13  10  14         56.41         85.95        22.88 o                         
   1  11  14         67.42         56.21         7.06 o                         
   2  11  14        120.11        124.78        16.93 o                         
   3  11  14        437.44        456.86        29.45 o                         
   4  11  14        433.69        400.85        26.84 o                         
   5  11  14         12.56          2.91        10.75 o                         
   6  11  14         14.03         27.12         6.48 o                         
   7  11  14        218.97        268.12        32.27 o                         
   8  11  14         44.69         28.32        13.82 o                         
   9  11  14        574.76        517.48        70.12 o                         
  10  11  14         54.77         96.79        30.98 o                         
  11  11  14         91.91        105.84        54.62 o                         
  12  11  14        271.05        264.75        61.12 o                         
  13  11  14         18.08         19.53        66.34 o                         
   0  12  14        179.08        206.58        34.09 o                         
   1  12  14        238.93        268.90        23.69 o                         
   2  12  14        381.28        333.92        22.97 o                         
   3  12  14          5.12         12.36         5.85 o                         
   4  12  14        815.21        784.91        46.76 o                         
   5  12  14          5.31          2.30         9.69 o                         
   6  12  14         15.50         25.29        11.11 o                         
   7  12  14          0.00         -7.24         9.50 o                         
   8  12  14         19.99          5.19        20.74 o                         
   9  12  14         50.24         78.58        23.62 o                         
  10  12  14          0.62          3.47        17.89 o                         
  11  12  14         15.80         24.55        38.00 o                         
  12  12  14          1.95         29.63        22.47 o                         
   1  13  14         79.07         72.47        13.38 o                         
   2  13  14         65.83         68.06         8.79 o                         
   3  13  14        186.97        165.18        18.39 o                         
   4  13  14         27.63         16.48        11.36 o                         
   5  13  14        139.18        109.02        19.53 o                         
   6  13  14         26.71         19.02        13.94 o                         
   7  13  14          1.68          8.13         9.96 o                         
   8  13  14         23.23         32.33        10.82 o                         
   9  13  14         91.37        101.87        43.49 o                         
  10  13  14         27.38          6.83        37.51 o                         
  11  13  14        107.63         86.83        40.69 o                         
  12  13  14         13.05         38.42        21.63 o                         
   0  14  14       1336.90       1338.98       107.13 o                         
   1  14  14        143.27        132.37        19.21 o                         
   2  14  14        180.90        171.78        17.54 o                         
   3  14  14        765.71        714.07        48.48 o                         
   4  14  14        175.50        166.11        15.23 o                         
   5  14  14        723.81        700.06        65.27 o                         
   6  14  14        284.66        273.77        32.48 o                         
   7  14  14         32.82         44.73        14.35 o                         
   8  14  14        154.52        134.92        24.36 o                         
   9  14  14          0.33          0.45        19.59 o                         
  10  14  14         83.19         76.83        26.76 o                         
  11  14  14          8.71         12.57        23.42 o                         
   1  15  14          0.30         -7.42         7.42 o                         
   2  15  14        225.13        262.57        24.96 o                         
   3  15  14        920.60        859.64        61.25 o                         
   4  15  14        252.11        240.05        22.85 o                         
   5  15  14        154.25        160.41        31.91 o                         
   6  15  14          0.96          5.68        11.54 o                         
   7  15  14         32.14         28.86        11.43 o                         
   8  15  14        106.67        109.08        17.18 o                         
   9  15  14         11.56         37.30        14.60 o                         
  10  15  14         41.57         62.60        37.51 o                         
   0  16  14       1037.09        990.43        94.45 o                         
   1  16  14        149.12        117.60        15.78 o                         
   2  16  14          3.06          8.29        12.62 o                         
   3  16  14          2.65         -2.66        12.55 o                         
   4  16  14        284.99        294.22        29.60 o                         
   5  16  14         16.74         25.18        13.38 o                         
   6  16  14        120.58        118.14        20.76 o                         
   7  16  14        104.58        121.32        19.21 o                         
   8  16  14         45.87         71.11        18.02 o                         
   9  16  14        953.41       1187.78       113.21 o                         
   1  17  14          1.97         -9.89        17.53 o                         
   2  17  14        493.48        440.22        39.83 o                         
   3  17  14        113.11         91.87        28.11 o                         
   4  17  14        531.01        412.17        35.87 o                         
   5  17  14        119.20        116.80        21.93 o                         
   6  17  14         42.29         35.25        14.58 o                         
   7  17  14        100.53         94.03        18.54 o                         
   8  17  14         92.38        101.77        20.57 o                         
   0  18  14         14.85         29.30        41.77 o                         
   1  18  14        118.02         98.07        23.09 o                         
   2  18  14        341.95        334.50        42.99 o                         
   3  18  14        190.30        179.89        32.08 o                         
   4  18  14        301.13        264.96        46.18 o                         
   5  18  14          0.97         -6.63        15.15 o                         
   6  18  14          0.00        -12.07        29.04 o                         
   7  18  14          0.05        -18.34        23.38 o                         
   1  19  14        547.07        543.31        56.41 o                         
   2  19  14         75.16         63.08        23.15 o                         
   3  19  14       1119.44       1081.67        97.34 o                         
   4  19  14         36.02         26.58        31.29 o                         
   5  19  14         10.68         41.13        23.37 o                         
   0  20  14          0.00         -1.06        20.08 o                         
   1  20  14         26.63         57.56        26.52 o                         
   2  20  14        100.99        167.93        27.62 o                         
   3  20  14         10.90          8.77        20.09 o                         
   1   1  15         16.72          6.10         4.58 o                         
   2   1  15       1270.60       1118.00        63.96 o                         
   3   1  15        709.57        694.94        43.09 o                         
   4   1  15          2.68          1.68         7.45 o                         
   5   1  15        222.86        174.90        16.69 o                         
   6   1  15        761.68        864.74        71.78 o                         
   7   1  15          2.47         -8.62         8.99 o                         
   8   1  15          0.74         -6.26        10.38 o                         
   9   1  15         46.67          6.57        23.24 o                         
  10   1  15        124.96        141.48        30.84 o                         
  11   1  15        236.62        191.44        27.39 o                         
  12   1  15        154.65        141.72        35.56 o                         
  13   1  15        127.49         64.18        25.56 o                         
  14   1  15          0.00          2.97        23.62 o                         
  15   1  15        113.95        134.43        31.13 o                         
   0   2  15         92.21         77.89        10.73 o                         
   1   2  15        898.18        803.69        46.70 o                         
   2   2  15        159.17        173.64        13.23 o                         
   3   2  15        270.75        273.26        18.60 o                         
   4   2  15          0.35          1.97         5.32 o                         
   5   2  15         10.06         -0.98         8.14 o                         
   6   2  15         10.73          6.77         9.07 o                         
   7   2  15        826.18        995.65        80.30 o                         
   8   2  15        602.15        689.62        69.35 o                         
   9   2  15        227.04        199.27        26.42 o                         
  10   2  15         35.06         20.09        15.06 o                         
  11   2  15         48.08         28.97        17.97 o                         
  12   2  15          3.82         16.65        22.78 o                         
  13   2  15          0.15         22.89        20.71 o                         
  14   2  15          0.98         60.47        69.84 o                         
  15   2  15         14.41         -1.40        42.21 o                         
   1   3  15        140.47        127.48        10.53 o                         
   2   3  15        125.24        134.59        11.03 o                         
   3   3  15        195.57        236.55        17.87 o                         
   4   3  15       1595.79       1598.31        89.09 o                         
   5   3  15        684.85        600.20        40.80 o                         
   6   3  15       1349.92       1201.25        80.81 o                         
   7   3  15        280.13        289.43        25.08 o                         
   8   3  15        314.52        312.65        31.81 o                         
   9   3  15        422.15        406.97        40.05 o                         
  10   3  15          2.09         49.23        41.50 o                         
  11   3  15         43.53         56.06        17.68 o                         
  12   3  15        130.80        201.62        31.14 o                         
  13   3  15          9.14        -31.23        31.23 o                         
  14   3  15         36.71        107.06        30.71 o                         
  15   3  15         53.73        -32.57        56.80 o                         
   0   4  15       1648.70       1511.96       115.15 o                         
   1   4  15          4.33         -1.59         5.74 o                         
   2   4  15       1428.62       1395.18        78.91 o                         
   3   4  15          0.35         -5.04         7.03 o                         
   4   4  15         95.24         89.74         9.62 o                         
   5   4  15        101.47         88.95        10.82 o                         
   6   4  15         21.21         18.17         7.73 o                         
   7   4  15        126.04        116.31        15.95 o                         
   8   4  15        201.58        155.21        17.43 o                         
   9   4  15          0.54          5.90        11.23 o                         
  10   4  15        191.22        198.05        24.91 o                         
  11   4  15         74.49         83.09        18.99 o                         
  12   4  15         38.13         51.90        28.77 o                         
  13   4  15        832.64        897.86       104.98 o                         
  14   4  15         11.08        -11.11        37.92 o                         
  15   4  15         25.56          3.24        37.32 o                         
   1   5  15        785.65        700.00        40.35 o                         
   2   5  15         92.73        106.79        10.60 o                         
   3   5  15        603.57        584.76        36.15 o                         
   4   5  15        774.49        820.42        50.92 o                         
   5   5  15          2.22          2.61        11.31 o                         
   6   5  15        503.98        485.53        36.93 o                         
   7   5  15         40.68         16.47        11.83 o                         
   8   5  15        183.23        178.54        19.12 o                         
   9   5  15         94.29         65.45        14.40 o                         
  10   5  15        228.76        222.24        26.58 o                         
  11   5  15        566.02        553.94        67.59 o                         
  12   5  15          7.11         18.43        48.22 o                         
  13   5  15        114.98         62.95        33.82 o                         
  14   5  15        331.26        284.93        78.05 o                         
  15   5  15          0.66         20.96        43.33 o                         
   0   6  15        137.74        193.22        24.22 o                         
   1   6  15       2978.40       2837.63       174.97 o                         
   2   6  15        364.92        357.28        24.59 o                         
   3   6  15       1579.27       1490.73        88.65 o                         
   4   6  15        565.10        515.78        35.13 o                         
   5   6  15       2024.57       1837.42       121.24 o                         
   6   6  15        671.91        816.58        61.14 o                         
   7   6  15        869.03        782.53        64.40 o                         
   8   6  15        487.66        575.18        52.61 o                         
   9   6  15         81.72         77.21        17.09 o                         
  10   6  15         35.84         38.82        15.04 o                         
  11   6  15        228.42        189.66        43.78 o                         
  12   6  15         88.03         64.81        48.58 o                         
  13   6  15        167.33        191.27        46.49 o                         
  14   6  15        117.59        118.99        42.67 o                         
   1   7  15       2649.22       2551.26       156.88 o                         
   2   7  15         14.90         16.02         7.46 o                         
   3   7  15         62.22         36.74         6.59 o                         
   4   7  15       4392.53       4041.51       242.53 o                         
   5   7  15         45.52         30.80         7.19 o                         
   6   7  15       5116.99       4644.28       367.66 o                         
   7   7  15         15.93          8.21         8.42 o                         
   8   7  15        927.87        788.22        63.79 o                         
   9   7  15        248.37        217.94        29.72 o                         
  10   7  15         32.28         28.19        17.35 o                         
  11   7  15         25.60         51.26        21.67 o                         
  12   7  15          0.70         29.23        17.37 o                         
  13   7  15         32.75         32.86        31.79 o                         
  14   7  15          0.03         23.61        33.80 o                         
   0   8  15         41.84         50.52        12.03 o                         
   1   8  15        600.40        577.92        36.02 o                         
   2   8  15        238.22        254.47        19.46 o                         
   3   8  15        803.00        817.87        49.04 o                         
   4   8  15         61.82         74.64         8.33 o                         
   5   8  15        300.08        309.86        24.30 o                         
   6   8  15         79.55         79.21        17.68 o                         
   7   8  15        284.36        253.06        34.67 o                         
   8   8  15         76.41        107.74        35.61 o                         
   9   8  15         24.70         21.72        12.72 o                         
  10   8  15        128.63        154.75        28.19 o                         
  11   8  15        218.01        216.24        28.06 o                         
  12   8  15         23.13         63.95        21.22 o                         
  13   8  15        101.95        121.24        25.29 o                         
  14   8  15         58.70         84.07        48.24 o                         
   1   9  15        668.26        614.26        38.03 o                         
   2   9  15       1550.79       1487.81        79.50 o                         
   3   9  15        854.89        913.99        53.72 o                         
   4   9  15       1705.98       1748.71        94.29 o                         
   5   9  15        929.53        956.89        59.10 o                         
   6   9  15        790.28        716.57        53.89 o                         
   7   9  15        224.72        245.39        33.09 o                         
   8   9  15         43.87         89.33        15.88 o                         
   9   9  15          5.02         19.99        12.63 o                         
  10   9  15        188.69        265.63        52.86 o                         
  11   9  15        203.55        170.88        30.84 o                         
  12   9  15         19.57          3.33        26.04 o                         
  13   9  15        112.85        139.88        24.89 o                         
   0  10  15       5325.93       4863.00       400.26 o                         
   1  10  15        248.70        245.78        18.30 o                         
   2  10  15        846.17        854.66        48.69 o                         
   3  10  15        100.56        109.50        11.12 o                         
   4  10  15        324.76        293.78        23.09 o                         
   5  10  15        260.32        255.84        22.40 o                         
   6  10  15          8.52          8.85         6.34 o                         
   7  10  15        695.85        715.25        67.63 o                         
   8  10  15          0.10         27.84        14.84 o                         
   9  10  15          0.13         14.34        17.12 o                         
  10  10  15          5.29          5.71        35.26 o                         
  11  10  15         61.08         26.19        20.04 o                         
  12  10  15        154.32        169.84        42.56 o                         
  13  10  15         61.15         49.93        20.33 o                         
   1  11  15        166.42        227.06        17.77 o                         
   2  11  15         21.73         16.80         8.60 o                         
   3  11  15        260.10        239.34        18.54 o                         
   4  11  15        176.84        161.79        16.86 o                         
   5  11  15        187.24        212.29        23.09 o                         
   6  11  15          0.14          5.56         8.19 o                         
   7  11  15         11.46         30.91         8.43 o                         
   8  11  15         17.07         40.13        21.39 o                         
   9  11  15        268.95        410.84        94.29 o                         
  10  11  15         61.84         73.14        23.12 o                         
  11  11  15          0.01         -1.95        23.05 o                         
  12  11  15          3.24          1.31        18.71 o                         
  13  11  15        170.00        160.47        37.72 o                         
   0  12  15       1174.36       1217.40        85.00 o                         
   1  12  15         31.58         36.09         8.57 o                         
   2  12  15          1.07         -0.52         6.29 o                         
   3  12  15         37.30         45.97         9.14 o                         
   4  12  15        551.59        532.43        33.98 o                         
   5  12  15        287.42        222.97        31.84 o                         
   6  12  15         13.81         16.01         6.48 o                         
   7  12  15          5.94          6.29         9.15 o                         
   8  12  15         33.44         21.11        18.89 o                         
   9  12  15        440.68        521.04       110.87 o                         
  10  12  15         10.58         47.89        26.19 o                         
  11  12  15        107.57        149.17        34.77 o                         
  12  12  15         46.95         42.24        21.97 o                         
   1  13  15         46.63         33.59         9.25 o                         
   2  13  15        103.04        109.29        14.02 o                         
   3  13  15        578.42        593.21        35.97 o                         
   4  13  15         23.09         20.52        12.51 o                         
   5  13  15        143.39        142.97        16.68 o                         
   6  13  15        313.21        319.49        33.84 o                         
   7  13  15          0.20          2.20         8.71 o                         
   8  13  15         24.45         36.33        25.99 o                         
   9  13  15          5.57         31.97        19.62 o                         
  10  13  15          1.57         13.08        19.68 o                         
  11  13  15          6.94          0.40        21.07 o                         
   0  14  15         36.95         32.33        14.18 o                         
   1  14  15         23.34         33.45         7.22 o                         
   2  14  15         42.63         47.14         8.43 o                         
   3  14  15         41.27         47.15        12.73 o                         
   4  14  15         83.76         51.75        13.90 o                         
   5  14  15         16.25         16.33        13.91 o                         
   6  14  15         48.34         51.78        10.89 o                         
   7  14  15          3.71         10.06        13.91 o                         
   8  14  15         12.08         11.36        15.42 o                         
   9  14  15        105.90        168.07        33.96 o                         
  10  14  15          3.09        -22.95        23.42 o                         
  11  14  15        256.88        316.65        66.91 o                         
   1  15  15          0.09         -7.27        10.51 o                         
   2  15  15        224.40        191.60        18.69 o                         
   3  15  15        672.00        694.96        46.74 o                         
   4  15  15         17.24         15.58         8.01 o                         
   5  15  15        191.17        190.92        19.37 o                         
   6  15  15         58.29         65.15        13.46 o                         
   7  15  15         34.67         39.76        20.14 o                         
   8  15  15        169.25        226.66        24.34 o                         
   9  15  15        281.76        356.93        46.50 o                         
  10  15  15          2.79         42.04        33.16 o                         
   0  16  15        151.30        123.65        29.57 o                         
   1  16  15          0.48         15.62        11.42 o                         
   2  16  15         50.44         36.35         9.70 o                         
   3  16  15          3.93         17.58         9.80 o                         
   4  16  15         39.78         37.90        21.60 o                         
   5  16  15        351.54        383.95        35.87 o                         
   6  16  15        125.99        142.48        28.64 o                         
   7  16  15         10.09          7.56        23.21 o                         
   8  16  15        180.44        191.16        25.43 o                         
   9  16  15         88.57          7.81        42.28 o                         
   1  17  15        311.74        327.59        30.56 o                         
   2  17  15         85.83         76.28        13.51 o                         
   3  17  15        119.77        120.16        22.15 o                         
   4  17  15        483.78        397.88        53.43 o                         
   5  17  15        160.40        174.26        25.64 o                         
   6  17  15          6.58         -3.16        23.94 o                         
   7  17  15         21.80         15.63        29.78 o                         
   8  17  15        555.39        600.28        61.10 o                         
   0  18  15          5.38         58.66        23.77 o                         
   1  18  15          6.35         41.11        36.22 o                         
   2  18  15         51.01         50.78        20.30 o                         
   3  18  15          0.25          1.70        35.71 o                         
   4  18  15        131.54        192.63        25.96 o                         
   5  18  15          4.49         11.31        28.16 o                         
   6  18  15         42.88         14.74        30.88 o                         
   1  19  15         55.87         58.52        21.32 o                         
   2  19  15        131.78        169.67        26.92 o                         
   3  19  15          7.25          5.03        22.19 o                         
   4  19  15        168.52        121.95        19.74 o                         
   0  20  15        427.98        436.46       102.03 o                         
   0   0  16       5249.40       4714.88       491.35 o                         
   1   0  16       2119.22       2017.88       150.86 o                         
   2   0  16        434.25        389.99        37.58 o                         
   3   0  16         63.72         74.10        11.22 o                         
   4   0  16        229.16        303.37        29.30 o                         
   5   0  16         26.36         35.85        13.82 o                         
   6   0  16        238.84        206.80        45.54 o                         
   7   0  16         11.61         15.45        27.93 o                         
   8   0  16        735.25        777.63       100.65 o                         
   9   0  16        426.04        444.14        69.82 o                         
  10   0  16        297.11        311.80        51.56 o                         
  11   0  16        101.67         60.61        33.00 o                         
  12   0  16        162.42        111.77        39.86 o                         
  13   0  16          3.17        -26.19        26.19 o                         
  14   0  16          6.44         33.18        43.52 o                         
  15   0  16         37.63         92.85        80.86 o                         
   1   1  16         54.59         65.17         7.48 o                         
   2   1  16        358.22        390.41        24.21 o                         
   3   1  16        961.98        984.92        57.33 o                         
   4   1  16        870.43        806.26        47.71 o                         
   5   1  16        151.99        144.48        15.25 o                         
   6   1  16       1036.49       1132.82        88.32 o                         
   7   1  16         83.23        130.35        19.81 o                         
   8   1  16          4.69          0.07        17.30 o                         
   9   1  16        640.02        683.96        61.75 o                         
  10   1  16         55.78         81.42        15.88 o                         
  11   1  16        143.57        188.07        30.87 o                         
  12   1  16         13.93        -19.78        27.70 o                         
  13   1  16         49.42         51.65        24.87 o                         
  14   1  16        120.19        133.10        51.61 o                         
  15   1  16         28.15         13.53        39.20 o                         
   0   2  16       2669.27       2587.75       195.79 o                         
   1   2  16        416.59        447.21        27.29 o                         
   2   2  16        447.71        415.89        25.56 o                         
   3   2  16        293.58        276.93        19.40 o                         
   4   2  16        202.98        172.31        13.85 o                         
   5   2  16         39.62         30.84         9.83 o                         
   6   2  16        311.45        348.86        27.25 o                         
   7   2  16       1618.68       1644.67       135.17 o                         
   8   2  16         88.72         92.24        17.76 o                         
   9   2  16        115.00        144.19        25.33 o                         
  10   2  16         42.62         36.17        24.25 o                         
  11   2  16        118.18         95.57        25.35 o                         
  12   2  16        131.53        147.18        39.10 o                         
  13   2  16         18.63         37.76        23.67 o                         
  14   2  16        826.24        846.97       108.90 o                         
  15   2  16         77.74         70.65        32.81 o                         
   1   3  16       1485.21       1494.92        84.81 o                         
   2   3  16       1322.47       1366.66        74.46 o                         
   3   3  16          5.50         11.17         6.04 o                         
   4   3  16         41.79         33.18         8.56 o                         
   5   3  16         11.41         13.50         7.11 o                         
   6   3  16         60.31        106.89        12.40 o                         
   7   3  16          8.27          0.88         9.96 o                         
   8   3  16         86.54        129.01        21.67 o                         
   9   3  16        522.81        550.16        52.32 o                         
  10   3  16         25.91         42.31        16.58 o                         
  11   3  16         14.48         17.68        27.26 o                         
  12   3  16        511.03        557.14        66.01 o                         
  13   3  16         17.46          9.04        32.85 o                         
  14   3  16         29.31          9.99        20.80 o                         
  15   3  16         58.00         30.10        96.49 o                         
   0   4  16        305.69        270.99        27.85 o                         
   1   4  16        640.07        654.98        38.05 o                         
   2   4  16        870.52        846.38        49.83 o                         
   3   4  16        715.08        675.35        40.92 o                         
   4   4  16         16.53         10.96         7.40 o                         
   5   4  16         85.91         86.33        10.69 o                         
   6   4  16        721.03        753.99        49.36 o                         
   7   4  16         38.92         44.51         9.79 o                         
   8   4  16        963.99       1063.77        69.80 o                         
   9   4  16          1.51         -2.93        11.44 o                         
  10   4  16         63.72         55.74        15.94 o                         
  11   4  16        103.25         97.06        27.16 o                         
  12   4  16       1028.30        979.85       117.06 o                         
  13   4  16        107.39        182.34        46.15 o                         
  14   4  16        718.17        953.79       133.62 o                         
   1   5  16       1114.68       1045.26        60.24 o                         
   2   5  16       1081.51       1061.95        61.48 o                         
   3   5  16        153.68        150.57        13.67 o                         
   4   5  16         43.33         38.49         7.32 o                         
   5   5  16        160.08        136.01        13.45 o                         
   6   5  16        229.13        317.06        27.69 o                         
   7   5  16       1174.60       1083.83        80.30 o                         
   8   5  16          9.99         -3.19         8.01 o                         
   9   5  16        105.10        100.98        14.31 o                         
  10   5  16         95.15        121.09        19.73 o                         
  11   5  16        386.36        379.71        66.90 o                         
  12   5  16        226.52        168.70        52.48 o                         
  13   5  16        121.26        173.65        50.17 o                         
  14   5  16          2.32          9.84        42.96 o                         
   0   6  16       3106.47       2829.68       233.81 o                         
   1   6  16        787.41        822.35        49.78 o                         
   2   6  16        153.67        167.52        15.53 o                         
   3   6  16          6.57          8.55         6.25 o                         
   4   6  16         13.37         19.94         7.57 o                         
   5   6  16        967.44        985.81        73.15 o                         
   6   6  16        127.94        109.55        20.33 o                         
   7   6  16        315.28        212.86        20.95 o                         
   8   6  16         33.52         42.90        11.65 o                         
   9   6  16         50.47         49.18        13.98 o                         
  10   6  16         63.64         68.69        17.32 o                         
  11   6  16         62.68        123.36        38.36 o                         
  12   6  16          0.36         31.52        36.86 o                         
  13   6  16        192.94        142.80        47.24 o                         
  14   6  16          6.09         79.49        39.06 o                         
   1   7  16       2049.93       1939.93       114.41 o                         
   2   7  16       4523.64       4269.77       246.16 o                         
   3   7  16       2178.63       2209.42       128.73 o                         
   4   7  16       3401.29       3081.69       189.31 o                         
   5   7  16        229.56        206.17        16.59 o                         
   6   7  16       1812.79       1653.22       108.56 o                         
   7   7  16        885.62        834.96        71.06 o                         
   8   7  16        116.16         64.70        25.27 o                         
   9   7  16          2.29          2.07         9.56 o                         
  10   7  16         90.07        106.62        22.77 o                         
  11   7  16        232.53        191.79        35.52 o                         
  12   7  16        186.12         26.83        90.32 o                         
  13   7  16        221.45        263.08        67.03 o                         
  14   7  16        301.68        300.05        78.28 o                         
   0   8  16       1889.46       1772.29       150.26 o                         
   1   8  16         46.94         41.20         9.57 o                         
   2   8  16        688.90        737.25        45.54 o                         
   3   8  16          0.15         -3.34         5.60 o                         
   4   8  16        120.20        106.59        11.19 o                         
   5   8  16          3.66          3.97         8.19 o                         
   6   8  16        535.09        434.79        37.66 o                         
   7   8  16         45.65         26.92         8.93 o                         
   8   8  16        300.67        261.77        32.30 o                         
   9   8  16          2.83        -21.26        28.34 o                         
  10   8  16          6.66         24.47        13.89 o                         
  11   8  16          0.47         19.72        13.61 o                         
  12   8  16          0.50          2.70        37.24 o                         
  13   8  16          2.54         25.07        37.15 o                         
   1   9  16        983.27        956.37        57.07 o                         
   2   9  16        204.84        229.48        18.55 o                         
   3   9  16        197.58        200.63        16.78 o                         
   4   9  16         10.31         -1.66         6.64 o                         
   5   9  16         19.59         39.23         6.80 o                         
   6   9  16         90.24        110.32        12.73 o                         
   7   9  16         54.23         41.68        14.46 o                         
   8   9  16        463.39        537.48        57.19 o                         
   9   9  16         51.28         61.06        17.94 o                         
  10   9  16        305.15        296.81        53.42 o                         
  11   9  16       1154.06       1094.69       105.98 o                         
  12   9  16         72.46        113.02        42.67 o                         
  13   9  16        366.73        426.44        47.78 o                         
   0  10  16       2759.91       2698.79       225.42 o                         
   1  10  16          8.29          4.03         8.94 o                         
   2  10  16         95.20         87.79        10.07 o                         
   3  10  16        253.72        293.06        20.82 o                         
   4  10  16        231.30        216.97        21.92 o                         
   5  10  16         68.16         61.97        13.74 o                         
   6  10  16         32.81         16.61        11.80 o                         
   7  10  16        400.51        316.13        46.49 o                         
   8  10  16        317.73        471.42        63.75 o                         
   9  10  16          7.09          2.21        30.17 o                         
  10  10  16         64.95        115.52        27.64 o                         
  11  10  16        172.69        206.71        36.10 o                         
  12  10  16         27.70         72.19        43.80 o                         
  13  10  16         81.58        140.62        42.99 o                         
   1  11  16         20.35         27.46         7.89 o                         
   2  11  16        889.97        829.55        47.04 o                         
   3  11  16        671.49        720.06        45.70 o                         
   4  11  16        458.99        563.26        37.55 o                         
   5  11  16         55.14         51.55         9.24 o                         
   6  11  16         12.71         22.19        11.20 o                         
   7  11  16         48.85         66.54        34.27 o                         
   8  11  16          0.02         -0.53        20.49 o                         
   9  11  16        103.92        100.44        26.20 o                         
  10  11  16         27.79          4.37        46.24 o                         
  11  11  16         19.76         60.24        43.50 o                         
  12  11  16         39.90         60.55        38.74 o                         
   0  12  16        508.27        536.70        52.88 o                         
   1  12  16          0.78          4.37         9.60 o                         
   2  12  16         27.71         16.76         9.74 o                         
   3  12  16         24.94         11.88        11.37 o                         
   4  12  16         90.68         81.15        13.77 o                         
   5  12  16         77.58         70.16        10.72 o                         
   6  12  16         13.20          7.82         7.22 o                         
   7  12  16          6.27          8.54        17.72 o                         
   8  12  16        606.67        560.86       106.45 o                         
   9  12  16        124.80        173.98        59.22 o                         
  10  12  16         43.94         51.90        25.68 o                         
  11  12  16         60.33        120.76        31.87 o                         
  12  12  16         21.18         32.61        26.16 o                         
   1  13  16        917.90        934.54        54.98 o                         
   2  13  16        711.24        780.12        47.30 o                         
   3  13  16        715.04        728.81        47.83 o                         
   4  13  16        126.74        129.39        14.15 o                         
   5  13  16       1002.40       1002.20        68.75 o                         
   6  13  16        229.77        260.91        34.71 o                         
   7  13  16         81.19        115.18        17.79 o                         
   8  13  16         18.00        -10.25        24.79 o                         
   9  13  16         57.99         68.70        25.48 o                         
  10  13  16          7.93         51.22        28.78 o                         
  11  13  16         15.85        -18.36        43.84 o                         
   0  14  16        618.63        531.23        51.40 o                         
   1  14  16         10.65          1.09         7.58 o                         
   2  14  16          1.87         -3.44        11.46 o                         
   3  14  16        291.42        298.40        35.21 o                         
   4  14  16         82.24         71.08        10.60 o                         
   5  14  16        206.09        248.80        33.97 o                         
   6  14  16         41.42         53.53        18.71 o                         
   7  14  16         15.09         12.35        17.90 o                         
   8  14  16          1.34         -0.72        19.54 o                         
   9  14  16       1062.86       1147.72       131.95 o                         
  10  14  16         12.05         64.56        45.45 o                         
   1  15  16        361.17        310.26        26.22 o                         
   2  15  16          5.65         -0.41        11.91 o                         
   3  15  16         28.26         28.82        20.85 o                         
   4  15  16        603.66        729.27        55.88 o                         
   5  15  16        101.47         84.28        31.19 o                         
   6  15  16        112.07        104.03        22.19 o                         
   7  15  16        120.74        136.57        20.09 o                         
   8  15  16        132.78        109.04        27.27 o                         
   9  15  16          9.25         29.30        48.49 o                         
   0  16  16        222.59        240.83        30.62 o                         
   1  16  16         24.40         30.14        10.19 o                         
   2  16  16         55.67         76.77        13.89 o                         
   3  16  16         78.96         69.01        19.94 o                         
   4  16  16         87.34         71.87        23.75 o                         
   5  16  16          6.12         19.88        15.44 o                         
   6  16  16         16.99         20.30        12.01 o                         
   7  16  16         23.33         27.64        19.66 o                         
   8  16  16          8.39         -2.30        16.35 o                         
   1  17  16         56.46         64.18        18.89 o                         
   2  17  16          0.05         -3.97        14.63 o                         
   3  17  16        164.23        177.35        21.33 o                         
   4  17  16         56.34         50.74        19.13 o                         
   5  17  16        377.26        319.87        33.01 o                         
   6  17  16         52.73         22.86        24.88 o                         
   7  17  16          5.16        -16.64        19.29 o                         
   0  18  16          3.42        -21.79        31.03 o                         
   1  18  16        197.06        194.96        35.49 o                         
   2  18  16        111.64        134.88        41.72 o                         
   3  18  16        524.89        406.85        44.80 o                         
   4  18  16        101.88        100.34        20.79 o                         
   5  18  16        226.14        235.91        30.18 o                         
   6  18  16         45.95         39.23        20.03 o                         
   1  19  16        429.66        436.66        43.06 o                         
   2  19  16        167.10        163.59        24.76 o                         
   3  19  16         23.75         28.50        31.21 o                         
   1   1  17         64.94         70.13         8.21 o                         
   2   1  17          0.01          8.04         5.15 o                         
   3   1  17         66.64         87.54         9.43 o                         
   4   1  17          1.89         -1.90         6.31 o                         
   5   1  17        897.43        825.12        56.00 o                         
   6   1  17        184.15        224.98        30.81 o                         
   7   1  17       2257.41       2114.38       153.60 o                         
   8   1  17          1.44         12.44        13.58 o                         
   9   1  17         89.11         62.80        29.15 o                         
  10   1  17        451.88        566.34        54.46 o                         
  11   1  17        481.51        494.15        68.29 o                         
  12   1  17        187.51        159.40        38.77 o                         
  13   1  17         17.77         15.39        21.49 o                         
  14   1  17        270.81        188.12        49.81 o                         
   0   2  17       1025.69        958.70        73.50 o                         
   1   2  17          0.02          5.82         6.90 o                         
   2   2  17        172.15        221.91        16.05 o                         
   3   2  17         39.71         31.39         8.70 o                         
   4   2  17          8.03          9.73         4.89 o                         
   5   2  17         69.04        113.84        12.93 o                         
   6   2  17       1524.03       1508.31        95.20 o                         
   7   2  17         66.41         30.16        13.38 o                         
   8   2  17        240.23        331.09        44.61 o                         
   9   2  17         31.42         44.05        20.50 o                         
  10   2  17          1.02         -3.40        13.67 o                         
  11   2  17        143.43        173.38        33.78 o                         
  12   2  17         21.80         54.84        81.59 o                         
  13   2  17        147.23        121.45        61.39 o                         
  14   2  17         83.02         46.08        28.19 o                         
   1   3  17        385.47        405.39        25.68 o                         
   2   3  17       3086.09       2852.95       158.58 o                         
   3   3  17         61.91         56.94        11.01 o                         
   4   3  17        212.73        172.57        14.53 o                         
   5   3  17         65.33         59.52         9.11 o                         
   6   3  17         64.88         43.76         7.93 o                         
   7   3  17       2984.68       2635.32       174.70 o                         
   8   3  17        650.83        614.33        55.50 o                         
   9   3  17        124.13         79.58        24.33 o                         
  10   3  17         47.80         29.16        23.82 o                         
  11   3  17         94.24        132.47        49.00 o                         
  12   3  17         36.67         34.82        30.03 o                         
  13   3  17         20.75        -17.12        33.72 o                         
  14   3  17          1.52         -0.82        22.65 o                         
   0   4  17         33.58         42.11         8.73 o                         
   1   4  17         85.23        118.45        10.87 o                         
   2   4  17        537.00        504.24        31.98 o                         
   3   4  17          0.00          2.88         6.96 o                         
   4   4  17         31.44         16.05         5.36 o                         
   5   4  17        309.13        254.44        20.70 o                         
   6   4  17        114.97        120.71        13.39 o                         
   7   4  17       1106.30       1063.35        70.31 o                         
   8   4  17          9.15         35.30        15.81 o                         
   9   4  17         16.78         45.53        16.35 o                         
  10   4  17         56.78         41.72        18.08 o                         
  11   4  17        261.96        314.34        50.95 o                         
  12   4  17        130.50        116.58        28.56 o                         
  13   4  17        157.00        142.86        44.27 o                         
  14   4  17        106.09         81.70        77.72 o                         
   1   5  17       3408.76       3133.64       192.58 o                         
   2   5  17       3472.02       3361.03       185.25 o                         
   3   5  17        551.94        564.01        36.10 o                         
   4   5  17       1611.21       1428.99        85.11 o                         
   5   5  17         95.35        125.92        13.64 o                         
   6   5  17        655.14        654.37        46.92 o                         
   7   5  17          1.33         -6.56         6.56 o                         
   8   5  17          0.22          8.72        14.64 o                         
   9   5  17          0.33         -9.39        16.16 o                         
  10   5  17          0.46        -18.17        18.17 o                         
  11   5  17         41.52         21.30        41.58 o                         
  12   5  17         13.35          4.10        41.46 o                         
  13   5  17         81.23        107.57        38.70 o                         
  14   5  17         51.66         -3.63        41.18 o                         
   0   6  17       1384.21       1359.61       114.32 o                         
   1   6  17       3048.02       2875.03       168.00 o                         
   2   6  17        366.96        379.54        27.29 o                         
   3   6  17        658.59        670.71        43.58 o                         
   4   6  17        305.00        283.75        20.89 o                         
   5   6  17       1428.28       1383.26        81.64 o                         
   6   6  17       1100.66       1009.54        65.37 o                         
   7   6  17        799.99        762.95        58.43 o                         
   8   6  17         13.68          8.75        17.82 o                         
   9   6  17         25.99         11.78        10.82 o                         
  10   6  17        239.11        252.21        43.49 o                         
  11   6  17        260.17        324.99        64.55 o                         
  12   6  17         92.95        133.92        40.19 o                         
  13   6  17         19.58         51.47        34.42 o                         
  14   6  17         42.94         69.18        38.70 o                         
   1   7  17       3607.42       3419.21       210.09 o                         
   2   7  17          3.69          0.92         6.38 o                         
   3   7  17         76.52         73.05        10.04 o                         
   4   7  17        584.71        527.58        36.25 o                         
   5   7  17          1.39         12.90        11.39 o                         
   6   7  17         15.76         -5.68        10.44 o                         
   7   7  17        193.43        180.03        25.15 o                         
   8   7  17          1.30          2.30        10.64 o                         
   9   7  17         89.28         73.97        29.97 o                         
  10   7  17        220.96        251.18        38.50 o                         
  11   7  17        377.66        467.09        47.13 o                         
  12   7  17          5.84          8.34        46.70 o                         
  13   7  17        634.66        687.64        91.56 o                         
   0   8  17          0.05         23.83        10.44 o                         
   1   8  17        171.24        173.33        16.16 o                         
   2   8  17          0.01         -5.98         5.98 o                         
   3   8  17         63.07         60.02         8.76 o                         
   4   8  17        722.83        676.68        44.96 o                         
   5   8  17          0.35         -5.73         5.73 o                         
   6   8  17        271.04        244.74        30.35 o                         
   7   8  17         36.21         31.80        20.07 o                         
   8   8  17          5.16         24.18        16.27 o                         
   9   8  17         15.35         25.11        31.15 o                         
  10   8  17          3.82         11.93        16.45 o                         
  11   8  17        499.26        460.85        51.81 o                         
  12   8  17         53.97         70.75        38.52 o                         
  13   8  17         12.51         32.33        37.62 o                         
   1   9  17        302.67        303.02        23.48 o                         
   2   9  17       1373.12       1338.62        74.83 o                         
   3   9  17         15.45         17.81         6.23 o                         
   4   9  17        321.81        378.21        27.21 o                         
   5   9  17          1.30         10.76         4.83 o                         
   6   9  17         64.25         43.13         8.05 o                         
   7   9  17        687.04        605.66        49.14 o                         
   8   9  17         76.34         92.82        23.01 o                         
   9   9  17         17.46         23.79        34.10 o                         
  10   9  17          0.64        -11.54        20.27 o                         
  11   9  17        115.74        112.70        43.76 o                         
  12   9  17          0.15         42.44        99.92 o                         
  13   9  17        330.88        343.18        68.82 o                         
   0  10  17        216.69        186.03        32.18 o                         
   1  10  17         32.49         41.87         8.94 o                         
   2  10  17         13.49         12.91         8.50 o                         
   3  10  17         27.78         54.36        11.27 o                         
   4  10  17       1050.13       1052.37        62.21 o                         
   5  10  17        382.69        452.68        44.55 o                         
   6  10  17          1.94         -4.50        10.54 o                         
   7  10  17         35.51         34.63        11.08 o                         
   8  10  17         21.03         24.16        31.89 o                         
   9  10  17       1299.27       1325.32       152.39 o
[truncated: 141,913 more chars]
